# Supplementary material for: THRONCAT: metabolic labeling of newly synthesized proteins using a bioorthogonal threonine analog
Source: Nat Commun. 2023 Jun 8;14:3367. doi: 10.1038/s41467-023-39063-7 (PMC10250548; doi:10.1038/s41467-023-39063-7)
Supplement: Supplementary file 4 — Supplementary Data 1 [file 41467_2023_39063_MOESM4_ESM.xlsx]

## Sheet: Table of Contents
ModificationSpecificPeptides contains the unmodified peptide modification specifics after MaxQuant analysis
SingleThreoninePeptides shows the intensities of all peptides that contain only one threonine residue
PairedPeptides shows the intensities for all peptides from 'SingleThreoninePeptides' that were detected as Thr0, Thr5 and BES forms in all three replicates. In addition, mean intensties and ratio are reported.

## Sheet: ModificationSpecificPeptides
Sequence	Modifications	Mass	Mass Fractional Part	Protein Groups	Proteins	Gene Names	Protein Names	Unique (Groups)	Unique (Proteins)	Acetyl (Protein N-term)	Oxidation (M)	Thr->BES	Threonine5	Missed cleavages	Identification type Rep1	Identification type Rep2	Identification type Rep3	Experiment Rep1	Experiment Rep2	Experiment Rep3	Retention time	Calibrated retention time	Charges	PEP	MS/MS scan number	Raw file	Score	Delta score	Intensity	Intensity Rep1	Intensity Rep2	Intensity Rep3	Reverse	Potential contaminant	id	Protein group IDs	Peptide ID	Evidence IDs	MS/MS IDs	Best MS/MS	Oxidation (M) site IDs	Thr->BES site IDs	Threonine5 site IDs	MS/MS Count
AAAAAAAAAAAAAAAGAGAGAK	Unmodified	1595.84	0.837967	2692	B7ZM24;Q53ZR1;P55011;G3XAL9	SLC12A2	Solute carrier family 12 member 2	yes	no	0	0	0	0	0	By MS/MS	By MS/MS	By MS/MS	2	2	2	62.927	62.425	2;3	9.5703e-21	70618	20220909_Exploris1_QC_PJ_JD_KBext_E103_Throncat3	168.98	146.07	882250000	227080000	316980000	338190000			0	2692	0	0;1;2;3;4;5	0;1;2;3	2				3
AAAAAAAAAAGAAGGR	Acetyl (Protein N-term)	1239.63	0.631997	4703	Q86U42	PABPN1	Polyadenylate-binding protein 2	yes	yes	1	0	0	0	0	By MS/MS	By MS/MS	By MS/MS	1	1	1	69.85	69.315	2	6.5532e-10	78125	20220909_Exploris1_QC_PJ_JD_KBext_E103_Throncat1	173.32	165.28	6991000000	2119500000	2111800000	2759700000			1	4703	1	6;7;8	4;5;6;7	5				3
AAAAAAAAAPAAAATAPTTAATTAATAAQ	Unmodified	2367.2	0.203016	3807	P37108;H0YLW0	SRP14	Signal recognition particle 14 kDa protein	yes	no	0	0	0	0	0	By MS/MS	By MS/MS	By MS/MS	2	2	2	63.634	63.133	2;3	1.3951e-20	70851	20220909_Exploris1_QC_PJ_JD_KBext_E103_Throncat2	152.25	117.94	1854600000	543860000	677620000	633090000			2	3807	2	9;10;11;12;13;14	8;9;10;11;12	10				5
AAAAAAAAAPAAAATAPTTAATTAATAAQ	5 Threonine5	2392.26	0.255288	3807	P37108;H0YLW0	SRP14	Signal recognition particle 14 kDa protein	yes	no	0	0	0	5	0		By MS/MS			1		63.717	63.266	2	7.6809e-08	70978	20220909_Exploris1_QC_PJ_JD_KBext_E103_Throncat2	88.951	59.966	47125000	0	47125000	0			3	3807	2	15	13	13			15601;15602;15603;15604;15605	1
AAAAAAAAAVSR	Unmodified	999.546	0.546142	380	A0A0A6YYC7;A0A024R4Z4;A0A024R4Z1;Q96JP5	ZFP91-CNTF;hCG_2042749;ZFP91	E3 ubiquitin-protein ligase ZFP91	yes	no	0	0	0	0	0	By matching	By MS/MS	By MS/MS	1	1	1	22.843	22.542	2	0.0082083	21542	20220909_Exploris1_QC_PJ_JD_KBext_E103_Throncat2	67.726	38.827	524890000	158140000	178920000	187840000			4	380	3	16;17;18	14;15;16	14				3
AAAAAAAGDSDSWDADAFSVEDPVRK	Acetyl (Protein N-term)	2634.18	0.183403	431	A0A024R5S5;O75822	EIF3S1;EIF3J	Eukaryotic translation initiation factor 3 subunit J	yes	no	1	0	0	0	1	By MS/MS	By MS/MS	By MS/MS	1	1	1	89.479	88.978	3	1.2202e-09	102544	20220909_Exploris1_QC_PJ_JD_KBext_E103_Throncat3	121.35	113.36	1251200000	362410000	465080000	423680000			5	431	4	19;20;21	17;18;19;20	20				4
AAAAAAALQAK	Unmodified	955.545	0.54508	3805	P36578;Q59GY2;B4DMJ6;H3BM89;H3BU31	RPL4	60S ribosomal protein L4	yes	no	0	0	0	0	0	By MS/MS	By MS/MS	By MS/MS	1	1	1	22.525	22.224	2	0.0001093	20931	20220909_Exploris1_QC_PJ_JD_KBext_E103_Throncat1	148.04	115.43	33400000000	10491000000	13290000000	9619000000			6	3805	5	22;23;24	21;22;23;24	21				3
AAAAAAGAASGLPGPVAQGLK	Acetyl (Protein N-term)	1789.97	0.968647	5030	Q96P70	IPO9	Importin-9	yes	yes	1	0	0	0	0	By MS/MS	By MS/MS	By MS/MS	2	2	2	88.69	88.189	2;3	4.4969e-60	101664	20220909_Exploris1_QC_PJ_JD_KBext_E103_Throncat3	271.32	239.68	4823200000	1659100000	1636900000	1527200000			7	5030	6	25;26;27;28;29;30	25;26;27;28;29;30;31;32	30				8
AAAAAAGAGPEMVR	Acetyl (Protein N-term)	1283.63	0.62922	3741	Q1HBJ4;P28482;Q499G7	MAPK1	Mitogen-activated protein kinase;Mitogen-activated protein kinase 1	yes	no	1	0	0	0	0	By MS/MS	By MS/MS	By MS/MS	1	1	1	55.96	55.458	2	0.00011476	61536	20220909_Exploris1_QC_PJ_JD_KBext_E103_Throncat2	117.52	99.461	1365500000	567210000	273790000	524470000			8	3741	7	31;32;33	33;34;35;36	34				4
AAAAAAGEAR	Acetyl (Protein N-term)	899.446	0.446094	1518	A0A140VKA9;P09417;B7Z415;D6RGG7;D6RHJ7	QDPR	Dihydropteridine reductase	yes	no	1	0	0	0	0	By MS/MS	By MS/MS	By MS/MS	1	1	1	27.12	26.886	2	0.0016401	26672	20220909_Exploris1_QC_PJ_JD_KBext_E103_Throncat1	87.476	55.363	336990000	110160000	102280000	124550000			9	1518	8	34;35;36	37;38;39	37				3
AAAAAATAAAAASIR	Acetyl (Protein N-term);Threonine5	1303.7	0.704717	4417	Q53GW1;Q8WVM8;G3V4I1;G3V5F3;J3KNG4;G3V3K9	SCFD1	Sec1 family domain-containing protein 1	yes	no	1	0	0	1	0	By MS/MS	By MS/MS		1	1		90.353	90.002	2	8.2403e-08	102875	20220909_Exploris1_QC_PJ_JD_KBext_E103_Throncat1	130.1	103.1	58551000	0	58551000	0			10	4417	9	37;38	40;41	40			19185	2
AAAAAAVGPGAGGAGSAVPGGAGPCATVSVFPGAR	Acetyl (Protein N-term)	2948.46	0.456288	4728	Q86X55;K7EK20;K7EPK1	CARM1	Histone-arginine methyltransferase CARM1	yes	no	1	0	0	0	0	By MS/MS	By MS/MS	By MS/MS	1	1	1	97.047	96.513	3	0.00062359	111114	20220909_Exploris1_QC_PJ_JD_KBext_E103_Throncat2	53.867	41.901	446050000	116260000	169280000	160510000			11	4728	10	39;40;41	42;43;44	43				3
AAAAAAVGPGAGGAGSAVPGGAGPCATVSVFPGAR	Acetyl (Protein N-term);Threonine5	2953.47	0.466742	4728	Q86X55;K7EK20;K7EPK1	CARM1	Histone-arginine methyltransferase CARM1	yes	no	1	0	0	1	0			By MS/MS			1	97.453	96.2	3	5.9501e-11	111688	20220909_Exploris1_QC_PJ_JD_KBext_E103_Throncat3	93.043	78.979	301980000	0	0	301980000			12	4728	10	42	45;46	46			20198	2
AAAAAGAGSGPWAAQEK	Acetyl (Protein N-term)	1554.74	0.74267	4080	P86791;P86790;F8WD66	CCZ1;CCZ1B	Vacuolar fusion protein CCZ1 homolog;Vacuolar fusion protein CCZ1 homolog B	yes	no	1	0	0	0	0	By MS/MS	By MS/MS	By MS/MS	1	1	1	57.923	57.421	2	1.8145e-05	64361	20220909_Exploris1_QC_PJ_JD_KBext_E103_Throncat3	145.14	114.7	326380000	99660000	128360000	98360000			13	4080	11	43;44;45	47;48;49	49				3
AAAAAGTATSQR	Acetyl (Protein N-term);2 Threonine5	1126.57	0.573258	1849	A8K5T7;Q9Y2Z0;A8K7W3	SUGT1	Suppressor of G2 allele of SKP1 homolog	yes	no	1	0	0	2	0	By MS/MS	By MS/MS	By MS/MS	1	1	1	26.887	26.653	2	3.1066e-05	26568	20220909_Exploris1_QC_PJ_JD_KBext_E103_Throncat2	159.11	135.79	1043100000	279720000	368920000	394480000			14	1849	12	46;47;48	50;51;52	51			7601;7602	3
AAAAAGTATSQR	Acetyl (Protein N-term)	1116.55	0.55235	1849	A8K5T7;Q9Y2Z0;A8K7W3	SUGT1	Suppressor of G2 allele of SKP1 homolog	yes	no	1	0	0	0	0	By matching	By MS/MS	By MS/MS	1	1	1	26.912	26.678	2	9.8154e-08	26767	20220909_Exploris1_QC_PJ_JD_KBext_E103_Throncat3	186.78	158.77	609530000	164900000	202150000	242480000			15	1849	12	49;50;51	53;54	54				2
AAAAASAPQQLSDEELFSQLRR	Acetyl (Protein N-term)	2400.2	0.203351	795	A0A024RBB9;Q9Y2U8;B4E2K7	LEMD3	Inner nuclear membrane protein Man1	yes	no	1	0	0	0	1	By MS/MS			1			92.549	92.549	3	3.2527e-05	105901	20220909_Exploris1_QC_PJ_JD_KBext_E103_Throncat1	79.511	66.036	150740000	150740000	0	0			16	795	13	52	55;56	56				2
AAAAASASQDELNQLER	Acetyl (Protein N-term)	1785.85	0.84932	4534	Q5VYK3;R4GMY1	ECM29;KIAA0368	Proteasome-associated protein ECM29 homolog	yes	no	1	0	0	0	0	By MS/MS	By matching	By MS/MS	1	1	1	80.329	79.794	2	1.2134e-33	91502	20220909_Exploris1_QC_PJ_JD_KBext_E103_Throncat3	243.85	220	344520000	131870000	75459000	137190000			17	4534	14	53;54;55	57;58	58				1
AAAAAWEEPSSGNGTAR	Threonine5	1649.76	0.759666	731	A0A024RAC5;Q9P258	RCC2	Protein RCC2	yes	no	0	0	0	1	0	By MS/MS	By MS/MS	By MS/MS	1	1	1	31.398	31.197	2	9.4566e-05	31738	20220909_Exploris1_QC_PJ_JD_KBext_E103_Throncat1	98.368	74.763	555940000	158080000	199060000	198800000			18	731	15	56;57;58	59;60;61	59			3113	3
AAAAEGVLATR	Acetyl (Protein N-term);Threonine5	1075.58	0.582477	2992	F1T0F0;Q6QNY1	BLOC1S2	Biogenesis of lysosome-related organelles complex 1 subunit 2	yes	no	1	0	0	1	0	By MS/MS	By MS/MS	By MS/MS	1	1	1	67.594	67.06	2	0.00060061	75689	20220909_Exploris1_QC_PJ_JD_KBext_E103_Throncat2	100.58	78.989	331500000	105070000	116240000	110190000			19	2992	16	59;60;61	62;63;64	63			11553	2
AAAAELSLLEK	Acetyl (Protein N-term)	1156.63	0.633954	3389	O43324;D6RBD7;C9J1V9	EEF1E1;EEF1E1-BLOC1S5	Eukaryotic translation elongation factor 1 epsilon-1	yes	no	1	0	0	0	0	By MS/MS	By MS/MS	By MS/MS	2	2	1	99.453	98.914	2	0.0002226	114171	20220909_Exploris1_QC_PJ_JD_KBext_E103_Throncat1	142.43	114.59	2755000000	926620000	812420000	1015900000			20	3389	17	62;63;64;65;66	65;66;67;68;69;70;71;72	67				8
AAAAGMLLLGLLQAGGSVLGQAMEK	Acetyl (Protein N-term)	2411.29	0.291637	1216	A0A0C4DFL7	CYP51A1		yes	yes	1	0	0	0	0		By MS/MS	By matching		1	1	113.33	113.13	3	7.0967e-05	130907	20220909_Exploris1_QC_PJ_JD_KBext_E103_Throncat2	63.398	51.938	33696000	0	15772000	17924000			21	1216	18	67;68	73	73				1
AAAAMAAAAGGGAGAAR	Acetyl (Protein N-term)	1356.66	0.656832	5333	Q9NX46	ADPRHL2	Poly(ADP-ribose) glycohydrolase ARH3	yes	yes	1	0	0	0	0			By MS/MS			1	66.43	65.277	2	0.003397	74363	20220909_Exploris1_QC_PJ_JD_KBext_E103_Throncat3	69.346	48.071	91862000	0	0	91862000			22	5333	19	69	74	74				0
AAAAQLSLTQLSSGNPVYEK	Acetyl (Protein N-term);Threonine5	2094.08	0.079603	2003	Q7Z5V0;B1AUU8;P42566	EPS15	Epidermal growth factor receptor substrate 15	yes	no	1	0	0	1	0		By MS/MS	By MS/MS		1	1	102.26	101.01	2	2.5096e-43	116898	20220909_Exploris1_QC_PJ_JD_KBext_E103_Throncat2	214.65	183.58	77324000	0	0	77324000			23	2003	20	70;71	75;76	75			8241	2
AAAASVPNADGLK	Unmodified	1183.62	0.619701	1637	A1X283	SH3PXD2B	SH3 and PX domain-containing protein 2B	yes	yes	0	0	0	0	0	By MS/MS		By MS/MS	1		1	31.676	31.45	2	0.00012925	32051	20220909_Exploris1_QC_PJ_JD_KBext_E103_Throncat1	121.61	97.453	338640000	174190000	0	164440000			24	1637	21	72;73	77;78	77				2
AAAAVQGGR	Acetyl (Protein N-term)	841.441	0.440614	997	B4DDB9;A0A087WUC6;Q15005;E9PL01;E9PI68	SPCS2	Signal peptidase complex subunit 2	yes	no	1	0	0	0	0	By MS/MS			1			25.165	25.165	2	0.021526	24519	20220909_Exploris1_QC_PJ_JD_KBext_E103_Throncat1	72.138	47.244	0	0	0	0			25	997	22	74	79	79				1
AAAAVSESWPELELAERER	Acetyl (Protein N-term)	2155.05	0.0545614	358	A0A024R4G1;Q8N1G4	LRRC47	Leucine-rich repeat-containing protein 47	yes	no	1	0	0	0	1	By MS/MS	By MS/MS	By MS/MS	1	2	2	98.2	97.518	2	0.00026379	112103	20220909_Exploris1_QC_PJ_JD_KBext_E103_Throncat2	106.54	78.87	761020000	135200000	322720000	303110000			26	358	23	75;76;77;78;79	80;81;82	81				3
AAAAVVEFQR	Acetyl (Protein N-term)	1102.58	0.577108	3321	O00231;B4DTS5;J3QRY4	PSMD11	26S proteasome non-ATPase regulatory subunit 11	yes	no	1	0	0	0	0	By MS/MS	By MS/MS	By MS/MS	1	1	1	75.041	74.506	2	0.00035163	85041	20220909_Exploris1_QC_PJ_JD_KBext_E103_Throncat3	160.63	141.9	2095400000	776050000	678600000	640750000			27	3321	24	80;81;82	83;84;85	85				0
AAAAVVVPAEWIK	Acetyl (Protein N-term)	1365.77	0.765637	4857	Q8NI27;F2Z2V2	THOC2	THO complex subunit 2	yes	no	1	0	0	0	0	By MS/MS	By matching	By matching	1	1	1	110.64	110.51	2	0.0013795	127619	20220909_Exploris1_QC_PJ_JD_KBext_E103_Throncat1	98.048	77.178	444550000	144000000	132160000	168400000			28	4857	25	83;84;85	86	86				1
AAADTLQGPMQAAYR	Threonine5	1567.76	0.76158	4599	Q6P2E9;I3L2F4	EDC4	Enhancer of mRNA-decapping protein 4	yes	no	0	0	0	1	0	By MS/MS	By matching	By MS/MS	1	1	1	50.429	49.961	2	0.00014266	55292	20220909_Exploris1_QC_PJ_JD_KBext_E103_Throncat3	96.946	71.509	215210000	93296000	39096000	82823000			29	4599	26	86;87;88	87;88	88			19764	1
AAAEAAAEAK	Unmodified	901.451	0.45051	712	Q5H907;Q5H909;A0A024R9Y7;Q9UNF1;B4DX55	MAGED2	Melanoma-associated antigen D2	yes	no	0	0	0	0	0	By MS/MS	By MS/MS	By MS/MS	1	1	1	11.389	11.122	2	0.00074695	7818	20220909_Exploris1_QC_PJ_JD_KBext_E103_Throncat2	104.2	27.976	482650000	177700000	220430000	84516000			30	712	27	89;90;91	89;90;91	90				3
AAAEDVNVTFEDQQK	Unmodified	1663.77	0.768944	2988	E9PQY2;Q9NQP4;B2R548	PFDN4	Prefoldin subunit 4	yes	no	0	0	0	0	0	By MS/MS	By MS/MS	By MS/MS	1	1	1	43.79	43.389	2	5.3639e-11	46618	20220909_Exploris1_QC_PJ_JD_KBext_E103_Throncat1	233.13	204.07	357810000	103870000	102110000	151830000			31	2988	28	92;93;94	92;93;94	92				3
AAAEDVNVTFEDQQK	Threonine5	1668.78	0.779398	2988	E9PQY2;Q9NQP4;B2R548	PFDN4	Prefoldin subunit 4	yes	no	0	0	0	1	0	By MS/MS	By MS/MS	By MS/MS	1	1	1	43.802	43.401	2	1.2391e-30	46908	20220909_Exploris1_QC_PJ_JD_KBext_E103_Throncat2	245.13	223.56	457630000	146740000	116090000	194800000			32	2988	28	95;96;97	95;96;97	96			11545	3
AAAEEEPKPK	Acetyl (Protein N-term)	1110.56	0.555704	3947	P55263	ADK	Adenosine kinase	yes	yes	1	0	0	0	1	By MS/MS	By matching	By MS/MS	1	1	1	18.56	18.192	2	0.0024584	16875	20220909_Exploris1_QC_PJ_JD_KBext_E103_Throncat3	99.802	60.78	219440000	67064000	85665000	66711000			33	3947	29	98;99;100	98;99	99				1
AAAEEGHIIPR	Unmodified	1162.61	0.609471	3525	O95551;X6R5A3	TDP2	Tyrosyl-DNA phosphodiesterase 2	yes	no	0	0	0	0	0	By MS/MS	By MS/MS	By MS/MS	1	1	1	23.669	23.544	3	0.00013319	23185	20220909_Exploris1_QC_PJ_JD_KBext_E103_Throncat3	94.616	71.262	503090000	214500000	288590000	0			34	3525	30	101;102;103	100;101;102	102				3
AAAEELLAR	Unmodified	942.513	0.513445	3373	O15357	INPPL1	Phosphatidylinositol 3,4,5-trisphosphate 5-phosphatase 2	yes	yes	0	0	0	0	0	By MS/MS	By MS/MS	By MS/MS	1	1	1	36.82	36.552	2	0.0045749	38985	20220909_Exploris1_QC_PJ_JD_KBext_E103_Throncat3	87.181	41.165	925000000	342200000	317840000	264960000			35	3373	31	104;105;106	103;104;105	105				3
AAAEGLMSLLR	Unmodified	1130.61	0.611779	3762	P30260;B4DL80;I0EZ68	CDC27	Cell division cycle protein 27 homolog	yes	no	0	0	0	0	0	By MS/MS	By matching	By MS/MS	1	1	1	87.375	86.874	2	0.043365	100465	20220909_Exploris1_QC_PJ_JD_KBext_E103_Throncat3	59.426	35.271	289570000	87860000	107690000	94019000			36	3762	32	107;108;109	106;107	107				2
AAAEQAISVR	Unmodified	1014.55	0.545808	4093	Q01780	EXOSC10	Exosome component 10	yes	yes	0	0	0	0	0	By MS/MS	By MS/MS	By MS/MS	1	2	1	25.711	25.448	2	0.00082209	25441	20220909_Exploris1_QC_PJ_JD_KBext_E103_Throncat3	102.01	43.093	950620000	260660000	303070000	386890000			37	4093	33	110;111;112;113	108;109;110	110				3
AAAEVAGQFVIK	Unmodified	1202.67	0.665923	3551	P02786;A8K6Q8;G3V0E5;B7Z2I6;H7C3V5	TFRC	Transferrin receptor protein 1;Transferrin receptor protein 1, serum form	yes	no	0	0	0	0	0	By MS/MS	By matching	By MS/MS	1	1	1	54.733	54.231	2	0.0067844	60852	20220909_Exploris1_QC_PJ_JD_KBext_E103_Throncat3	70.439	42.614	387440000	150890000	108350000	128210000			38	3551	34	114;115;116	111;112	112				2
AAAEVNQDYGLDPK	Unmodified	1489.7	0.704887	1351	A0A0S2Z4C3;P07954;A0A0S2Z3X6;A0A0S2Z4H0;A0A0S2Z3S9;A0A0S2Z3W2	FH	Fumarate hydratase, mitochondrial	yes	no	0	0	0	0	0	By matching	By MS/MS	By MS/MS	1	1	1	39.182	38.848	2	0.0025335	41836	20220909_Exploris1_QC_PJ_JD_KBext_E103_Throncat3	76.255	62.048	219320000	76194000	81966000	61164000			39	1351	35	117;118;119	113;114	114				2
AAAFEEQENETVVVK	Threonine5	1667.82	0.820535	1568	A0A1S5UZ07;Q9Y490	TLN1	Talin-1	yes	no	0	0	0	1	0	By MS/MS	By matching	By matching	1	1	1	45.278	44.877	2	0.00012795	48267	20220909_Exploris1_QC_PJ_JD_KBext_E103_Throncat1	101.56	77.704	336790000	111690000	87632000	137470000			40	1568	36	120;121;122	115	115			6688	1
AAAFEQLQK	Unmodified	1004.53	0.529095	2541	B4DZ87;O94826	TOMM70A	Mitochondrial import receptor subunit TOM70	yes	no	0	0	0	0	0	By MS/MS	By MS/MS	By MS/MS	1	1	1	31.432	31.231	2	0.0010341	32205	20220909_Exploris1_QC_PJ_JD_KBext_E103_Throncat3	116.9	69.554	2161100000	638780000	752650000	769640000			41	2541	37	123;124;125	116;117;118	118				3
AAAFQHLLLLVGIHLLK	Unmodified	1856.14	0.14001	5069	Q9BQG0;I3L1L3	MYBBP1A	Myb-binding protein 1A	yes	no	0	0	0	0	0	By MS/MS	By MS/MS	By MS/MS	1	2	2	110.76	110.6	3;4	7.1498e-06	127788	20220909_Exploris1_QC_PJ_JD_KBext_E103_Throncat2	115.1	103.58	1684400000	482100000	653970000	548380000			42	5069	38	126;127;128;129;130	119;120;121	120				3
AAAGDLGGDHLAFSCDVAK	Unmodified	1873.86	0.862861	3111	H0Y962;Q8N4T8	CBR4	Carbonyl reductase family member 4	yes	no	0	0	0	0	0	By MS/MS	By MS/MS	By MS/MS	1	1	1	53.846	53.345	3	2.2118e-05	59601	20220909_Exploris1_QC_PJ_JD_KBext_E103_Throncat3	105.77	90.249	367490000	137790000	117310000	112380000			43	3111	39	131;132;133	122;123;124	124				3
AAAGEFADDPCSSVK	Unmodified	1523.66	0.656222	3786	P35221;B4E2G8;G3XAM7;B4DU00;E5RIB1;E5RJ41;E5RG03;E5RGY6;E5RHV7	CTNNA1	Catenin alpha-1	yes	no	0	0	0	0	0	By MS/MS	By MS/MS	By MS/MS	1	1	1	36.082	35.815	2	7.0198e-06	37966	20220909_Exploris1_QC_PJ_JD_KBext_E103_Throncat3	135.08	119.51	975030000	237000000	260530000	477490000			44	3786	40	134;135;136	125;126;127	127				3
AAAGGGGGGAAAAGR	Acetyl (Protein N-term)	1112.53	0.532283	790	A0A024RBA9;Q9UL25	RAB21	Ras-related protein Rab-21	yes	no	1	0	0	0	0	By matching	By MS/MS		1	1		18.419	18.243	2	5.799e-05	16490	20220909_Exploris1_QC_PJ_JD_KBext_E103_Throncat2	154.05	99.073	278200000	138970000	139230000	0			45	790	41	137;138	128	128				0
AAAGGLAMLTSMRPTLCSR	2 Threonine5	1973	0.0010648	1595	A0A1W2PNX8;Q9H3U1	UNC45A	Protein unc-45 homolog A	yes	no	0	0	0	2	1	By MS/MS	By MS/MS	By MS/MS	1	1	1	79.701	79.166	3	9.7422e-05	91174	20220909_Exploris1_QC_PJ_JD_KBext_E103_Throncat3	83.894	62.227	514350000	192110000	202120000	120120000			46	1595	42	139;140;141	129;130;131	131			6833;6834	3
AAAGGLAMLTSMRPTLCSR	Unmodified	1962.98	0.980156	1595	A0A1W2PNX8;Q9H3U1	UNC45A	Protein unc-45 homolog A	yes	no	0	0	0	0	1	By matching	By MS/MS	By MS/MS	1	1	1	79.736	79.201	3	0.007325	90119	20220909_Exploris1_QC_PJ_JD_KBext_E103_Throncat2	36.481	26.142	323090000	136670000	107090000	79335000			47	1595	42	142;143;144	132;133	132				2
AAAGYPDPYSR	Unmodified	1166.54	0.535637	967;3962	A0A075B730;A0A087X1U6;P58107	EPPK1	Epiplakin	no	no	0	0	0	0	0	By matching	By MS/MS	By matching	1	1	1	32.239	32.005	2	0.011606	32934	20220909_Exploris1_QC_PJ_JD_KBext_E103_Throncat2	64.711	29.78	315480000	106010000	107110000	102360000			48	967;3962	43	145;146;147	134	134				1
AAAHHYGAQCDKPNK	Unmodified	1666.76	0.763422	3913	P51970;B7Z768	NDUFA8	NADH dehydrogenase [ubiquinone] 1 alpha subcomplex subunit 8	yes	no	0	0	0	0	1	By MS/MS	By MS/MS	By MS/MS	1	1	1	8.6043	8.3703	4	7.646e-05	4526	20220909_Exploris1_QC_PJ_JD_KBext_E103_Throncat3	96.27	85.217	541120000	255850000	125840000	159430000			49	3913	44	148;149;150	135;136;137;138	138				4
AAAIGIDLGTTYSCVGVFQHGK	Unmodified	2264.13	0.125952	1274;1575	A8K5I0;A0A0G2JIW1;P0DMV9;P0DMV8;B4DFN9;B4DI39;B4E388;B4E1S9;B4DVU9;V9GZ37;B3KTT5;B4DNX1;B4E1T6;B4DNV4;A0A1U9X7W4;Q59EJ3;B4DWK5	HEL-S-103;HSPA1B;HSPA1A	Heat shock 70 kDa protein 1B;Heat shock 70 kDa protein 1A	no	no	0	0	0	0	0	By MS/MS	By MS/MS	By MS/MS	1	1	1	83.911	83.41	3	2.0227e-21	95489	20220909_Exploris1_QC_PJ_JD_KBext_E103_Throncat2	172.23	159.57	6541900000	2142000000	2180400000	2219500000			50	1274;1575	45	151;152;153	139;140;141;142;143;144;145;146	145				8
AAAIGIDLGTTYSCVGVFQHGK	2 Threonine5	2274.15	0.146861	1274;1575	A8K5I0;A0A0G2JIW1;P0DMV9;P0DMV8;B4DFN9;B4DI39;B4E388;B4E1S9;B4DVU9;V9GZ37;B3KTT5;B4DNX1;B4E1T6;B4DNV4;A0A1U9X7W4;Q59EJ3;B4DWK5	HEL-S-103;HSPA1B;HSPA1A	Heat shock 70 kDa protein 1B;Heat shock 70 kDa protein 1A	no	no	0	0	0	2	0	By MS/MS	By MS/MS	By MS/MS	2	2	2	83.891	83.39	2;3	1.8278e-94	96013	20220909_Exploris1_QC_PJ_JD_KBext_E103_Throncat3	307.97	292.43	11301000000	3619800000	4107900000	3573800000			51	1274;1575	45	154;155;156;157;158;159	147;148;149;150;151;152;153;154	152			5208;5209	8
AAALAAAVAQDPAASGAPSS	Unmodified	1695.84	0.842778	4859	Q8TAE8;Q7LAX7	GADD45GIP1	Growth arrest and DNA damage-inducible proteins-interacting protein 1	yes	no	0	0	0	0	0	By matching		By MS/MS	1		1	60.502	59.976	2	0.00025611	67451	20220909_Exploris1_QC_PJ_JD_KBext_E103_Throncat3	102.66	84.852	335680000	163140000	0	172540000			52	4859	46	160;161	155	155				1
AAALATVNAWAEQTGMK	2 Threonine5	1741.88	0.882313	4235	Q14008	CKAP5	Cytoskeleton-associated protein 5	yes	yes	0	0	0	2	0	By matching		By MS/MS	1		1	79.403	78.827	2	7.6641e-08	90628	20220909_Exploris1_QC_PJ_JD_KBext_E103_Throncat3	140.01	122.64	190760000	94003000	0	96752000			53	4235	47	162;163	156	156			18093;18094	1
AAALEAMK	Unmodified	803.421	0.421125	1857	V9HW72;A8K690;P31948;H0YGI8	HEL-S-94n;STIP1	Stress-induced-phosphoprotein 1	yes	no	0	0	0	0	0	By matching	By MS/MS	By matching	1	1	1	24.32	24.053	2	0.01875	23361	20220909_Exploris1_QC_PJ_JD_KBext_E103_Throncat2	75.109	42.138	1407600000	505950000	514010000	387630000			54	1857	48	164;165;166	157	157				1
AAALEFLNR	Unmodified	1003.55	0.54508	1857	V9HW72;A8K690;P31948;F5H783;F5GXD8	HEL-S-94n;STIP1	Stress-induced-phosphoprotein 1	yes	no	0	0	0	0	0	By MS/MS	By MS/MS	By MS/MS	1	1	1	60.228	59.727	2	0.0092823	66598	20220909_Exploris1_QC_PJ_JD_KBext_E103_Throncat2	75.738	56.963	1207900000	406000000	445050000	356890000			55	1857	49	167;168;169	158;159;160	159				3
AAALEFLNRFEEAK	Unmodified	1607.83	0.830756	1857	V9HW72;A8K690;P31948;F5H783;F5GXD8	HEL-S-94n;STIP1	Stress-induced-phosphoprotein 1	yes	no	0	0	0	0	1	By MS/MS	By MS/MS	By MS/MS	2	2	2	81.117	80.616	2;3	1.656e-14	92897	20220909_Exploris1_QC_PJ_JD_KBext_E103_Throncat3	204.32	172.31	15167000000	4456500000	5578300000	5131900000			56	1857	50	170;171;172;173;174;175	161;162;163;164;165;166	166				5
AAALEQFK	Unmodified	876.471	0.470518	107	Q2TB59;A0A024R0C3;Q13423;E9PCX7	NNT	NAD(P) transhydrogenase, mitochondrial	yes	no	0	0	0	0	0	By MS/MS	By MS/MS	By MS/MS	1	1	1	31.191	30.991	2	0.0098127	31711	20220909_Exploris1_QC_PJ_JD_KBext_E103_Throncat2	91.626	56.521	2357200000	799550000	774740000	782870000			57	107	51	176;177;178	167;168;169	168				3
AAAMANNLQK	Unmodified	1030.52	0.522964	2448	B4DRA0;Q14498;Q68DD9;B4E1M7;B4DLM0;B3KWX7;Q6N037;E1P5S2;G3XAC6;B7Z4L7;Q7Z3L0;Q6MZY7;A0A0U1RQH7;H0Y4X3	RBM39;DKFZp781C0423;DKFZp686A11192;RNPC2;DKFZp781I1140;DKFZp686C17209	RNA-binding protein 39	yes	no	0	0	0	0	0	By matching	By MS/MS	By MS/MS	1	1	1	19.571	19.237	2	0.00049995	17604	20220909_Exploris1_QC_PJ_JD_KBext_E103_Throncat2	143.85	110.96	433930000	185090000	154010000	94832000			58	2448	52	179;180;181	170;171	170				2
AAAMDVDTPSGTNSGAGK	Acetyl (Protein N-term);2 Threonine5	1700.77	0.767737	4027	P62877	RBX1	E3 ubiquitin-protein ligase RBX1;E3 ubiquitin-protein ligase RBX1, N-terminally processed	yes	yes	1	0	0	2	0		By MS/MS			1		48.972	48.621	2	9.8869e-05	53191	20220909_Exploris1_QC_PJ_JD_KBext_E103_Throncat2	95.656	69.799	94138000	0	94138000	0			59	4027	53	182	172	172			16947;16948	1
AAAMDVDTPSGTNSGAGK	Acetyl (Protein N-term)	1690.75	0.746828	4027	P62877	RBX1	E3 ubiquitin-protein ligase RBX1;E3 ubiquitin-protein ligase RBX1, N-terminally processed	yes	yes	1	0	0	0	0	By matching	By MS/MS	By matching	1	1	1	48.974	48.54	2	3.7957e-06	53317	20220909_Exploris1_QC_PJ_JD_KBext_E103_Throncat2	158.86	144.18	245300000	62835000	77551000	104910000			60	4027	53	183;184;185	173	173				1
AAAMDVDTPSGTNSGAGKK	Acetyl (Protein N-term);2 Threonine5	1828.86	0.8627	4027	P62877	RBX1	E3 ubiquitin-protein ligase RBX1;E3 ubiquitin-protein ligase RBX1, N-terminally processed	yes	yes	1	0	0	2	1	By MS/MS	By matching	By MS/MS	1	1	1	36.031	35.764	2	2.5309e-46	37968	20220909_Exploris1_QC_PJ_JD_KBext_E103_Throncat3	252.04	229.99	390050000	83760000	114920000	191370000			61	4027	54	186;187;188	174;175	175			16947;16948	2
AAAMDVDTPSGTNSGAGKK	Acetyl (Protein N-term)	1818.84	0.841791	4027	P62877	RBX1	E3 ubiquitin-protein ligase RBX1;E3 ubiquitin-protein ligase RBX1, N-terminally processed	yes	yes	1	0	0	0	1	By matching	By matching	By MS/MS	1	1	1	36.044	35.777	2	4.1713e-25	37950	20220909_Exploris1_QC_PJ_JD_KBext_E103_Throncat3	235.25	172.42	368750000	77214000	134010000	157530000			62	4027	54	189;190;191	176	176				1
AAANEQLTR	Threonine5	977.509	0.509312	1678	A4D1N4;C9JRZ6;Q9NX63;F8WAR4;B7Z1X9	CHCHD3	MICOS complex subunit MIC19	yes	no	0	0	0	1	0	By MS/MS	By matching	By MS/MS	1	1	1	16.007	15.64	2	0.003297	13019	20220909_Exploris1_QC_PJ_JD_KBext_E103_Throncat1	81.642	45.247	234440000	98163000	92924000	43349000			63	1678	55	192;193;194	177;178	177			7076	2
AAANFFSASCVPCADQSSFPK	Unmodified	2260.99	0.988138	2796	CON__Q29443;CON__Q0IIK2			yes	no	0	0	0	0	0	By MS/MS	By MS/MS	By MS/MS	2	2	2	79.122	78.587	2;3	6.9162e-10	89340	20220909_Exploris1_QC_PJ_JD_KBext_E103_Throncat2	196.97	163.01	1023400000	363070000	330660000	329630000		+	64	2796	56	195;196;197;198;199;200	179;180;181;182	180				2
AAAPAPEEEMDECEQALAAEPK	Unmodified	2356.02	0.0198917	3728	Q53YD7;P26641;Q2F840	EEF1G	Elongation factor 1-gamma	yes	no	0	0	0	0	0	By MS/MS	By MS/MS	By MS/MS	2	2	2	66.98	66.445	2;3	1.2771e-38	74735	20220909_Exploris1_QC_PJ_JD_KBext_E103_Throncat2	241.64	234.27	2467700000	800890000	728970000	937790000			65	3728	57	201;202;203;204;205;206	183;184;185;186;187;188;189	186				6
AAAPAPVSEAVCR	Unmodified	1297.64	0.64487	1236;756	A0A024RAN2;E7ES10;B7Z5T9;E9PCH5;E7EVY3;B7Z574;P20810;E9PDE4;B7Z6N0;Q86YM9;H0Y9H6;Q6AZE3;H0Y7F0;B7Z8S8;E7EQ12;B7Z7L4;B2RDU1;A0A0A0MR45;E7EQA0;H0YD33;A0A1S5UZ18;A0A0C4DGB5	CAST	Calpastatin	no	no	0	0	0	0	0	By matching	By MS/MS	By MS/MS	1	1	2	34.128	33.815	2	3.9326e-05	34861	20220909_Exploris1_QC_PJ_JD_KBext_E103_Throncat2	132.88	132.88	1827400000	557810000	650880000	618750000			66	756;1236	58	207;208;209;210	190;191	190				2
AAAPAPVSEAVSR	Unmodified	1224.65	0.64625	4457	Q59HE3;B7Z4U9;B2RCJ7;Q15786;A8K8C4			yes	no	0	0	0	0	0	By MS/MS	By MS/MS	By MS/MS	1	1	1	31.737	31.537	2	0.024016	32131	20220909_Exploris1_QC_PJ_JD_KBext_E103_Throncat2	55.721	33.693	2663400000	809190000	919380000	934870000			67	4457	59	211;212;213	192;193;194	193				3
AAAPGVEDEPLLR	Unmodified	1336.7	0.69868	2879	D6W4Z6;P31350;C9JXC1	hCG_23833;RRM2	Ribonucleoside-diphosphate reductase subunit M2	yes	no	0	0	0	0	0	By MS/MS	By MS/MS	By MS/MS	1	1	1	52.726	52.258	2	0.0074039	57162	20220909_Exploris1_QC_PJ_JD_KBext_E103_Throncat1	66.595	39.266	959890000	313900000	333920000	312070000			68	2879	60	214;215;216	195;196;197	195				3
AAAPPSYCFVAFPPR	Acetyl (Protein N-term)	1691.81	0.812998	1099	A0A090N7T9;Q12765;C9K052;B8ZZP4;C9J7U9;B4DE46	SCRN1	Secernin-1	yes	no	1	0	0	0	0	By MS/MS	By MS/MS	By matching	1	3	2	105.23	104.67	2	0.0039171	120645	20220909_Exploris1_QC_PJ_JD_KBext_E103_Throncat1	80.763	58.565	431000000	69895000	247170000	113930000			69	1099	61	217;218;219;220;221;222	198;199;200	198				2
AAAQCYIDLIIK	Unmodified	1377.73	0.732622	3930	P53618;E9PP73	COPB1	Coatomer subunit beta	yes	no	0	0	0	0	0		By MS/MS	By MS/MS		1	1	91.221	90.469	2	0.0049778	104777	20220909_Exploris1_QC_PJ_JD_KBext_E103_Throncat3	90.827	67.454	719640000	0	448930000	270700000			70	3930	62	223;224	201;202	202				2
AAAQLLQSQAQQSGAQQTK	Threonine5	1961.01	0.0129204	2870	D6RGI3;D6RER5;Q9NVA2;Q96KC0;H0Y961;H0Y9G8	2011-09-01	Septin-11	yes	no	0	0	0	1	0	By MS/MS	By MS/MS	By MS/MS	1	2	2	33.332	33.051	2;3	1.202e-140	34150	20220909_Exploris1_QC_PJ_JD_KBext_E103_Throncat2	360.49	329.6	659950000	123720000	277680000	258560000			71	2870	63	225;226;227;228;229	203;204;205;206	205			11004	4
AAAQLLQSQAQQSGAQQTK	Unmodified	1956	0.0024662	2870	D6RGI3;D6RER5;Q9NVA2;Q96KC0;H0Y961;H0Y9G8	2011-09-01	Septin-11	yes	no	0	0	0	0	0	By MS/MS	By MS/MS	By matching	1	1	1	33.283	33.049	3	0.0050727	34099	20220909_Exploris1_QC_PJ_JD_KBext_E103_Throncat2	44.585	25.031	399970000	109420000	129570000	160990000			72	2870	63	230;231;232	207;208	208				2
AAAQLLQSQAQQSGAQQTKK	Threonine5	2089.11	0.107883	2870	D6RGI3;D6RER5;Q9NVA2;Q96KC0;H0Y961;H0Y9G8	2011-09-01	Septin-11	yes	no	0	0	0	1	1	By MS/MS	By MS/MS	By MS/MS	1	1	1	26.966	26.732	3	5.5378e-10	26645	20220909_Exploris1_QC_PJ_JD_KBext_E103_Throncat2	140.35	105.85	442950000	138910000	147370000	156670000			73	2870	64	233;234;235	209;210;211	210			11004	3
AAAQLLQSQAQQSGAQQTKK	Unmodified	2084.1	0.0974292	2870	D6RGI3;D6RER5;Q9NVA2;Q96KC0;H0Y961;H0Y9G8	2011-09-01	Septin-11	yes	no	0	0	0	0	1	By MS/MS	By MS/MS	By MS/MS	1	1	1	26.972	26.738	3	1.5039e-32	26857	20220909_Exploris1_QC_PJ_JD_KBext_E103_Throncat3	204.29	182.24	454050000	128470000	180890000	144680000			74	2870	64	236;237;238	212;213;214	214				3
AAAQQLGEVVK	Unmodified	1112.62	0.618973	1179	Q2M1V9;A0A0A0MTH9;O14981	BTAF1	TATA-binding protein-associated factor 172	yes	no	0	0	0	0	0			By MS/MS			1	33.263	32.712	2	0.029406	34224	20220909_Exploris1_QC_PJ_JD_KBext_E103_Throncat3	63.184	28.931	0	0	0	0			75	1179	65	239	215	215				1
AAAQYYLGNFR	Unmodified	1272.63	0.625121	3530	O95801	TTC4	Tetratricopeptide repeat protein 4	yes	yes	0	0	0	0	0	By MS/MS	By MS/MS	By MS/MS	1	2	1	58.508	58.02	2	0.00058002	64787	20220909_Exploris1_QC_PJ_JD_KBext_E103_Throncat2	116.25	97.475	977290000	292020000	351680000	333590000			76	3530	66	240;241;242;243	216;217;218	217				3
AAARPSLGR	Acetyl (Protein N-term)	939.525	0.525013	3269	K7ENV7;K7EKW4;Q96AB3	ISOC2	Isochorismatase domain-containing protein 2, mitochondrial	yes	no	1	0	0	0	1	By matching	By matching	By MS/MS	1	1	1	25.208	24.941	2	0.026368	24664	20220909_Exploris1_QC_PJ_JD_KBext_E103_Throncat3	60.074	15.307	527410000	154400000	186440000	186570000			77	3269	67	244;245;246	219	219				1
AAASGSVLQR	Acetyl (Protein N-term)	1000.53	0.530158	4532	Q5VWZ2	LYPLAL1	Lysophospholipase-like protein 1	yes	yes	1	0	0	0	0	By matching	By matching	By MS/MS	1	1	1	40.096	39.761	2	0.0013417	42894	20220909_Exploris1_QC_PJ_JD_KBext_E103_Throncat3	109.71	84.155	368080000	133810000	82745000	151530000			78	4532	68	247;248;249	220	220				0
AAASHLFPFEK	Unmodified	1216.62	0.624058	253	A0A024R2M8	XPC		yes	yes	0	0	0	0	0	By MS/MS	By MS/MS	By MS/MS	2	2	1	51.14	50.769	2;3	0.00015143	55575	20220909_Exploris1_QC_PJ_JD_KBext_E103_Throncat2	88.338	58.402	1137400000	657330000	397900000	82194000			79	253	69	250;251;252;253;254	221;222;223;224	222				3
AAASHLFPFEKL	Unmodified	1329.71	0.708122	253	A0A024R2M8	XPC		yes	yes	0	0	0	0	1	By MS/MS	By matching		1	1		70.663	70.437	3	0.018456	79125	20220909_Exploris1_QC_PJ_JD_KBext_E103_Throncat1	43.813	26.445	135270000	76333000	58937000	0			80	253	70	255;256	225	225				1
AAATAEEPDPK	Unmodified	1098.52	0.519318	857	A0A024RCC9;B7ZAK9;B7ZB83;Q99733;B7ZAC7;B4DS05;C9JZI7;C9J6D1;A8MXH2;E9PKT8;H0YCI4	NAP1L4	Nucleosome assembly protein 1-like 4	yes	no	0	0	0	0	0		By MS/MS	By MS/MS		1	1	15.902	15.351	2	0.00034825	13073	20220909_Exploris1_QC_PJ_JD_KBext_E103_Throncat2	109.29	72.733	85336000	0	53867000	31469000			81	857	71	257;258	226;227	226				2
AAATAEEPDPK	Threonine5	1103.53	0.529772	857	A0A024RCC9;B7ZAK9;B7ZB83;Q99733;B7ZAC7;B4DS05;C9JZI7;C9J6D1;A8MXH2;E9PKT8;H0YCI4	NAP1L4	Nucleosome assembly protein 1-like 4	yes	no	0	0	0	1	0		By matching	By MS/MS		1	1	15.905	15.353	2	0.00087223	13430	20220909_Exploris1_QC_PJ_JD_KBext_E103_Throncat3	102.55	72.361	76128000	0	53484000	22644000			82	857	71	259;260	228	228			3825	0
AAATGAVAASAASGQAEGK	Acetyl (Protein N-term);Threonine5	1634.81	0.806282	5325	Q9NWH9;H7BXE3;H0YLW7;H0YMW8;H0YNF3;H0YMR6;H0YLE6;H0YL55	SLTM	SAFB-like transcription modulator	yes	no	1	0	0	1	0	By MS/MS	By MS/MS	By matching	1	1	1	48.833	48.398	2	7.9415e-18	52676	20220909_Exploris1_QC_PJ_JD_KBext_E103_Throncat1	169.79	144.32	355300000	126920000	109620000	118760000			83	5325	72	261;262;263	229;230	229			21962	2
AAATGAVAASAASGQAEGK	Acetyl (Protein N-term)	1629.8	0.795827	5325	Q9NWH9;H7BXE3;H0YLW7;H0YMW8;H0YNF3;H0YMR6;H0YLE6;H0YL55	SLTM	SAFB-like transcription modulator	yes	no	1	0	0	0	0	By matching	By matching	By MS/MS	1	1	1	48.808	48.374	2	1.6169e-05	53376	20220909_Exploris1_QC_PJ_JD_KBext_E103_Throncat3	141.65	114.94	256740000	68542000	67070000	121130000			84	5325	72	264;265;266	231	231				1
AAATGAVAASAASGQAEGKK	Acetyl (Protein N-term)	1757.89	0.89079	5325	Q9NWH9;H7BXE3;H0YLW7;H0YMW8;H0YNF3;H0YMR6;H0YLE6;H0YL55	SLTM	SAFB-like transcription modulator	yes	no	1	0	0	0	1	By MS/MS	By matching	By matching	1	1	1	38.715	38.381	2	1.2893e-05	40579	20220909_Exploris1_QC_PJ_JD_KBext_E103_Throncat1	139.21	72.947	177110000	61889000	60611000	54612000			85	5325	73	267;268;269	232	232				1
AAATGAVAASAASGQAEGKK	Acetyl (Protein N-term);Threonine5	1762.9	0.901245	5325	Q9NWH9;H7BXE3;H0YLW7;H0YMW8;H0YNF3;H0YMR6;H0YLE6;H0YL55	SLTM	SAFB-like transcription modulator	yes	no	1	0	0	1	1	By matching	By matching	By MS/MS	1	1	1	38.689	38.355	2	0.00079532	41244	20220909_Exploris1_QC_PJ_JD_KBext_E103_Throncat3	103.39	75.526	244290000	72787000	62016000	109490000			86	5325	73	270;271;272	233	233			21962	1
AAATPESQEPQAK	Threonine5	1331.65	0.652013	3869	P49006	MARCKSL1	MARCKS-related protein	yes	yes	0	0	0	1	0	By MS/MS			1			15.504	15.504	2	0.0042256	12861	20220909_Exploris1_QC_PJ_JD_KBext_E103_Throncat1	79.659	51.45	0	0	0	0			87	3869	74	273	234	234			16022	1
AAAVAAAGAGEPQSPDELLPK	Acetyl (Protein N-term)	2004.02	0.0163849	4429	Q549C5;Q9NS69;Q53GB0	MST065;TOMM22	Mitochondrial import receptor subunit TOM22 homolog	yes	no	1	0	0	0	0	By MS/MS	By MS/MS	By MS/MS	1	2	2	92.373	91.772	2;3	7.4563e-40	104869	20220909_Exploris1_QC_PJ_JD_KBext_E103_Throncat1	237.3	209.96	2082700000	611040000	891490000	580160000			88	4429	75	274;275;276;277;278	235;236;237;238;239	235				5
AAAVADEAVAR	Acetyl (Protein N-term)	1084.55	0.551287	2549	B4E074			no	no	1	0	0	0	0	By MS/MS	By MS/MS		1	1		54.741	54.515	2	0.0028045	59992	20220909_Exploris1_QC_PJ_JD_KBext_E103_Throncat1	91.867	69.781	382200000	213070000	169130000	0			89	2549	76	279;280	240;241	240				2
AAAVAVAAASRR	Acetyl (Protein N-term)	1154.65	0.652004	4687	Q7Z5L9	IRF2BP2	Interferon regulatory factor 2-binding protein 2	yes	yes	1	0	0	0	1	By MS/MS	By matching		1	1		50.37	50.145	2	0.01225	54701	20220909_Exploris1_QC_PJ_JD_KBext_E103_Throncat1	68.371	35.18	223350000	108490000	114860000	0			90	4687	77	281;282	242	242				0
AAAVLPVLDLAQR	Unmodified	1335.79	0.787435	1873	Q9UEH5;Q6IPW4;Q6IB76;A8K750;E7EPT4;P19404	NDUFV2	NADH dehydrogenase [ubiquinone] flavoprotein 2, mitochondrial	yes	no	0	0	0	0	0	By MS/MS	By MS/MS	By MS/MS	1	1	1	90.919	90.418	2	0.0016999	103653	20220909_Exploris1_QC_PJ_JD_KBext_E103_Throncat2	98.943	76.857	1970400000	716200000	662560000	591640000			91	1873	78	283;284;285	243;244;245;246	244				3
AAAVLSGPSAGSAAGVPGGTGGLSAVSSGPR	Acetyl (Protein N-term)	2607.33	0.325257	1831	A8K548;Q8IZL8	PELP1	Proline-, glutamic acid- and leucine-rich protein 1	yes	no	1	0	0	0	0	By MS/MS	By MS/MS	By MS/MS	1	1	1	91.048	90.546	3	7.8235e-09	103815	20220909_Exploris1_QC_PJ_JD_KBext_E103_Throncat2	86.785	73.727	881670000	331730000	261430000	288510000			92	1831	79	286;287;288	247;248;249;250;251	248				5
AAAVLSGPSAGSAAGVPGGTGGLSAVSSGPR	Acetyl (Protein N-term);Threonine5	2612.34	0.335711	1831	A8K548;Q8IZL8	PELP1	Proline-, glutamic acid- and leucine-rich protein 1	yes	no	1	0	0	1	0	By MS/MS		By MS/MS	1		1	91.096	90.519	3	0.00081226	103616	20220909_Exploris1_QC_PJ_JD_KBext_E103_Throncat1	47.96	27.761	521570000	337630000	0	183940000			93	1831	79	289;290	252;253	252			7554	2
AAAVPVEFQEHHLSEVQNMASEEK	Unmodified	2679.26	0.259879	1060	A0A087WZN1;O43837;A0A087X2E5;L0R875;B4DU38	IDH3B	Isocitrate dehydrogenase [NAD] subunit, mitochondrial;Isocitrate dehydrogenase [NAD] subunit beta, mitochondrial	yes	no	0	0	0	0	0		By MS/MS			1		58.606	58.155	3	0.040219	64951	20220909_Exploris1_QC_PJ_JD_KBext_E103_Throncat2	29.618	12.826	205930000	0	205930000	0			94	1060	80	291	254	254				1
AAAVSLENVLLDVK	Unmodified	1440.82	0.818795	5034;4632	Q96PY5;B3KT32;C9IZY8;Q8N4Y7;Q9NSL0;B3KXD8;F8W1F5;Q8IVF7;Q6ZN96	FMNL2;FMNL3;DKFZp762B245	Formin-like protein 2;Formin-like protein 3	no	no	0	0	0	0	0		By MS/MS			1		99.152	98.701	2	0.030535	113795	20220909_Exploris1_QC_PJ_JD_KBext_E103_Throncat2	58.476	48.556	0	0	0	0			95	5034;4632	81	292	255	255				1
AAAVSSVVR	Acetyl (Protein N-term)	900.503	0.50288	1713	A6NDU8;A0A0C4DGW6	C5orf51	UPF0600 protein C5orf51	yes	no	1	0	0	0	0			By MS/MS			1	57.502	56.449	2	0.0024996	63507	20220909_Exploris1_QC_PJ_JD_KBext_E103_Throncat3	90.308	55.159	94283000	0	0	94283000			96	1713	82	293	256	256				1
AAAVVGINSETIMK	Threonine5	1407.76	0.759455	2070	B2R7W0;P13995	MTHFD2	Bifunctional methylenetetrahydrofolate dehydrogenase/cyclohydrolase, mitochondrial;NAD-dependent methylenetetrahydrofolate dehydrogenase;Methenyltetrahydrofolate cyclohydrolase	yes	no	0	0	0	1	0	By MS/MS	By MS/MS	By MS/MS	1	1	1	57.027	56.526	2	0.00041144	62883	20220909_Exploris1_QC_PJ_JD_KBext_E103_Throncat2	89.9	68.437	414620000	145670000	114900000	154050000			97	2070	83	294;295;296	257;258;259;260	259			8497	4
AAAYSAQVQPVDGATR	Threonine5	1608.81	0.805888	5229	Q9H7E9	C8orf33	UPF0488 protein C8orf33	yes	yes	0	0	0	1	0	By matching	By MS/MS	By MS/MS	1	1	1	34.582	34.348	2	1.2365e-12	36139	20220909_Exploris1_QC_PJ_JD_KBext_E103_Throncat3	193.15	150.94	636280000	160520000	261730000	214040000			98	5229	84	297;298;299	261;262	262			21679	2
AACLESAQEPAGAWGNK	Unmodified	1758.8	0.799533	355	A0A024R4E5;B2R5V9;C9JZI8;C9J5E5;C9JIZ1;C9JHS7;C9JHZ8;C9JES8;C9JT62;C9JK79;C9JBS3;C9JEJ8;C9JHN6	HDLBP		yes	no	0	0	0	0	0	By MS/MS	By MS/MS	By MS/MS	1	1	1	44.343	43.942	2	1.7753e-25	47458	20220909_Exploris1_QC_PJ_JD_KBext_E103_Throncat2	224.03	204.79	507110000	174910000	200740000	131470000			99	355	85	300;301;302	263;264;265	264				3
AACLLDGVPVALK	Unmodified	1325.74	0.737708	657	B2R8K8;A0A024R964;Q8TDX7;F8WAG2	NEK7	Serine/threonine-protein kinase Nek7	yes	no	0	0	0	0	0	By MS/MS	By MS/MS	By MS/MS	1	1	1	81.467	80.966	2	0.0011792	93067	20220909_Exploris1_QC_PJ_JD_KBext_E103_Throncat3	87.258	72.584	992450000	354890000	317140000	320420000			100	657	86	303;304;305	266;267;268	268				3
AACLLDGVPVALKK	Unmodified	1453.83	0.832671	657	B2R8K8;A0A024R964;Q8TDX7;F8WAG2	NEK7	Serine/threonine-protein kinase Nek7	yes	no	0	0	0	0	1	By MS/MS	By MS/MS	By MS/MS	1	1	1	63.467	62.966	3	0.0074783	70555	20220909_Exploris1_QC_PJ_JD_KBext_E103_Throncat2	53.869	47.593	440260000	92129000	216280000	131850000			101	657	87	306;307;308	269;270;271	270				3
AACNLLQR	Unmodified	944.486	0.486184	4095	Q01813;Q5VSR5;V9GYV7	PFKP	ATP-dependent 6-phosphofructokinase, platelet type	yes	no	0	0	0	0	0		By MS/MS	By MS/MS		1	1	29.064	28.763	2	0.0050921	29085	20220909_Exploris1_QC_PJ_JD_KBext_E103_Throncat2	111.28	87.306	1647900000	0	915760000	732110000			102	4095	88	309;310	272;273	272				1
AADALEEQQR	Unmodified	1129.54	0.536365	425;4270;1791	A0A024R5M9;A0A087WY61;A0A024R5G4;Q59HB8;F5H4J1;Q4LE64;Q14980;A8K394	NUMA1;NUMA1 variant protein	Nuclear mitotic apparatus protein 1	no	no	0	0	0	0	0	By matching	By MS/MS	By MS/MS	1	1	1	19.168	18.834	2	0.037718	17684	20220909_Exploris1_QC_PJ_JD_KBext_E103_Throncat3	68.846	39.928	164980000	54850000	69975000	40158000			103	425;4270;1791	89	311;312;313	274;275	275				0
AADCEVEQWDSDEPIPAK	Unmodified	2058.88	0.88405	5393	Q9UBQ7;U3KQ56	GRHPR	Glyoxylate reductase/hydroxypyruvate reductase	yes	no	0	0	0	0	0	By MS/MS	By MS/MS	By MS/MS	1	1	1	61.162	60.661	2	4.5725e-80	68267	20220909_Exploris1_QC_PJ_JD_KBext_E103_Throncat3	297.16	276.3	568270000	170510000	189670000	208100000			104	5393	90	314;315;316	276;277;278	278				3
AADEEAFEDNSEEYIR	Unmodified	1886.78	0.780631	3942	P55060;B4DUC5;B4DM31;B4DM67;B4DPS6	CSE1L	Exportin-2	yes	no	0	0	0	0	0	By MS/MS			1			57.096	57.096	2	6.9414e-05	63102	20220909_Exploris1_QC_PJ_JD_KBext_E103_Throncat1	111.96	97.27	78656000	78656000	0	0			105	3942	91	317	279	279				1
AADEEAFEDNSEEYIRR	Unmodified	2042.88	0.881742	3942	P55060;B4DUC5;B4DM31;B4DM67;B4DPS6	CSE1L	Exportin-2	yes	no	0	0	0	0	1	By MS/MS	By MS/MS	By MS/MS	2	2	2	48.489	48.055	2;3	8.962e-16	53020	20220909_Exploris1_QC_PJ_JD_KBext_E103_Throncat3	179.25	161.85	2861800000	798330000	878020000	1185400000			106	3942	92	318;319;320;321;322;323	280;281;282;283	283				3
AADEVAEGK	Unmodified	888.419	0.418876	1351	A0A0S2Z4C3;P07954;A0A0S2Z3X6	FH	Fumarate hydratase, mitochondrial	yes	no	0	0	0	0	0	By MS/MS			1			11.796	11.796	2	0.019786	8418	20220909_Exploris1_QC_PJ_JD_KBext_E103_Throncat1	91.069	40.365	42447000	42447000	0	0			107	1351	93	324	284	284				0
AADFIDQALAQK	Unmodified	1289.66	0.661566	2601	B5BUI8;P51452;K7ES89;K7ELG5	DUSP3	Dual specificity protein phosphatase 3	yes	no	0	0	0	0	0	By MS/MS	By MS/MS	By MS/MS	1	1	1	71.366	70.832	2	0.00020675	80078	20220909_Exploris1_QC_PJ_JD_KBext_E103_Throncat2	145.25	96.188	1381000000	550750000	428820000	401450000			108	2601	94	325;326;327	285;286;287;288;289	287				5
AADFQLHTHVNDGTEFGGSIYQK	Unmodified	2534.18	0.182615	5478	Q9Y277	VDAC3	Voltage-dependent anion-selective channel protein 3	yes	yes	0	0	0	0	0	By MS/MS	By MS/MS	By MS/MS	1	1	1	56.646	56.145	4	9.144e-05	61966	20220909_Exploris1_QC_PJ_JD_KBext_E103_Throncat1	69.876	62.072	1268400000	537330000	207250000	523870000			109	5478	95	328;329;330	290;291;292	290				2
AADFQLHTHVNDGTEFGGSIYQK	2 Threonine5	2544.2	0.203524	5478	Q9Y277	VDAC3	Voltage-dependent anion-selective channel protein 3	yes	yes	0	0	0	2	0		By MS/MS	By MS/MS		1	1	56.871	56.119	4	0.00063729	63022	20220909_Exploris1_QC_PJ_JD_KBext_E103_Throncat3	57.802	49.81	426830000	0	141190000	285630000			110	5478	95	331;332	293;294	294			22510;22511	2
AADIDQEVK	Unmodified	987.487	0.48729	4717	Q86VP6;A8K8U1	CAND1	Cullin-associated NEDD8-dissociated protein 1	yes	no	0	0	0	0	0	By matching	By MS/MS	By MS/MS	1	1	1	22.184	21.883	2	0.0068998	21199	20220909_Exploris1_QC_PJ_JD_KBext_E103_Throncat3	78.516	47.442	385140000	139710000	154540000	90886000			111	4717	96	333;334;335	295;296	296				2
AADISESSGADCK	Acetyl (Protein N-term)	1351.56	0.556174	820	A0A024RBR3;O43583;F8VVL1	DENR	Density-regulated protein	yes	no	1	0	0	0	0			By MS/MS			1	34.779	34.227	2	0.0026754	36057	20220909_Exploris1_QC_PJ_JD_KBext_E103_Throncat3	89.9	65.87	0	0	0	0			112	820	97	336	297	297				1
AADISLDNLVEGK	Unmodified	1343.69	0.69326	1733	A6NNK5;Q12888;B7Z3E7;B3KVT9;H7BZY0	TP53BP1	Tumor suppressor p53-binding protein 1	yes	no	0	0	0	0	0	By matching	By MS/MS	By matching	1	1	1	74.53	73.995	2	0.029465	83971	20220909_Exploris1_QC_PJ_JD_KBext_E103_Throncat2	62.924	36.217	643400000	272660000	197880000	172850000			113	1733	98	337;338;339	298	298				1
AADLLVNPLDPR	Unmodified	1292.71	0.70885	500	A0A024R704;P78362;H7C5L6	SRPK2	SRSF protein kinase 2;SRSF protein kinase 2 N-terminal;SRSF protein kinase 2 C-terminal	yes	no	0	0	0	0	0	By MS/MS	By MS/MS	By MS/MS	1	1	1	80.019	79.485	2	0.034168	91243	20220909_Exploris1_QC_PJ_JD_KBext_E103_Throncat3	62.303	25.609	467380000	169140000	136420000	161820000			114	500	99	340;341;342	299;300;301	301				3
AADLNGDLTATR	2 Threonine5	1226.63	0.625688	4293	V9HW95;Q15293;Q5J7V8;E9PP27	HEL-S-84;RCN1	Reticulocalbin-1	yes	no	0	0	0	2	0	By MS/MS	By MS/MS	By MS/MS	1	1	1	34.866	34.632	2	8.8954e-05	36441	20220909_Exploris1_QC_PJ_JD_KBext_E103_Throncat3	123.62	67.942	874310000	257260000	343930000	273110000			115	4293	100	343;344;345	302;303;304	304			18719;18720	3
AADLNGDLTATREEFTAFLHPEEFEHMK	3 Threonine5	3233.53	0.529241	4293	V9HW95;Q15293;Q5J7V8;E9PP27	HEL-S-84;RCN1	Reticulocalbin-1	yes	no	0	0	0	3	1	By MS/MS	By matching	By MS/MS	1	1	2	106	105.74	3;5	1.6833e-35	122848	20220909_Exploris1_QC_PJ_JD_KBext_E103_Throncat3	182.4	159.7	1167200000	444330000	22126000	700760000			116	4293	101	346;347;348;349	305;306;307	307			18719;18720;18721	3
AADLNGDLTATREEFTAFLHPEEFEHMK	Unmodified	3218.5	0.497878	4293	V9HW95;Q15293;Q5J7V8;E9PP27	HEL-S-84;RCN1	Reticulocalbin-1	yes	no	0	0	0	0	1	By MS/MS	By MS/MS	By MS/MS	1	1	2	106.11	105.84	4;5	5.396e-11	121119	20220909_Exploris1_QC_PJ_JD_KBext_E103_Throncat1	108.57	96.504	989260000	236100000	214670000	538500000			117	4293	101	350;351;352;353	308;309;310;311;312	309				5
AADLQLEMTQK	Threonine5	1251.63	0.633192	3305	Q53EW7;M0QZ10;M0QXF9;O15382	BCAT2	Branched-chain-amino-acid aminotransferase;Branched-chain-amino-acid aminotransferase, mitochondrial	yes	no	0	0	0	1	0		By MS/MS			1		43.897	43.546	2	0.011998	47079	20220909_Exploris1_QC_PJ_JD_KBext_E103_Throncat2	68.626	49.302	0	0	0	0			118	3305	102	354	313	313			12257	1
AADPAPEVR	Unmodified	924.466	0.466495	4751	Q8IVT2	MISP	Mitotic interactor and substrate of PLK1	yes	yes	0	0	0	0	0	By MS/MS			1			20.013	20.013	2	0.053883	18224	20220909_Exploris1_QC_PJ_JD_KBext_E103_Throncat1	69.598	43.704	36612000	36612000	0	0			119	4751	103	355	314	314				0
AADPPAENSSAPEAEQGGAE	Unmodified	1896.8	0.797344	4044	P67809;H0Y449;Q7KZ24;A0JLU4	YBX1	Nuclease-sensitive element-binding protein 1	yes	no	0	0	0	0	0	By MS/MS	By MS/MS	By MS/MS	1	1	1	28.893	28.692	2	5.4106e-72	29041	20220909_Exploris1_QC_PJ_JD_KBext_E103_Throncat3	289.09	264.8	763970000	134560000	248320000	381090000			120	4044	104	356;357;358	315;316;317	317				3
AADRLPNLSSPSAEGPPGPPSGPAPR	Unmodified	2494.26	0.256449	2361	B4DJ44;B4DKQ5;O60784;B3KUF5	TOM1	Target of Myb protein 1	yes	no	0	0	0	0	1	By MS/MS	By MS/MS	By MS/MS	1	1	1	53.792	53.29	3	2.4029e-09	58552	20220909_Exploris1_QC_PJ_JD_KBext_E103_Throncat1	116.99	105.47	459340000	128260000	143420000	187660000			121	2361	105	359;360;361	318;319;320;321	318				4
AADTIGYPVMIR	Unmodified	1305.68	0.675107	333;1759	A0A024R454;P31327;Q5R210;Q5R208;Q5R206;Q5R209;Q5R207;B7ZAW0;A8K134	CPS1	Carbamoyl-phosphate synthase [ammonia], mitochondrial	no	no	0	0	0	0	0	By MS/MS	By MS/MS	By MS/MS	1	1	1	67.232	66.697	2	0.00047385	75777	20220909_Exploris1_QC_PJ_JD_KBext_E103_Throncat3	134.66	116.79	6591400000	2177500000	1885900000	2528100000			122	333;1759	106	362;363;364	322;323;324	324				3
AADTIGYPVMIR	Threonine5	1310.69	0.685562	333;1759	A0A024R454;P31327;Q5R210;Q5R208;Q5R206;Q5R209;Q5R207;B7ZAW0;A8K134	CPS1	Carbamoyl-phosphate synthase [ammonia], mitochondrial	no	no	0	0	0	1	0	By MS/MS	By MS/MS	By MS/MS	1	1	1	67.223	66.688	2	0.0048403	75843	20220909_Exploris1_QC_PJ_JD_KBext_E103_Throncat3	66.435	54.198	1035300000	365450000	315570000	354300000			123	333;1759	106	365;366;367	325;326;327;328	328			1387	3
AADVENVPPVISTPHHYLISIYR	Unmodified	2590.35	0.354372	70	A0A024QZR5;Q9Y2T2;B4DRN6	AP3M1	AP-3 complex subunit mu-1	yes	no	0	0	0	0	0		By MS/MS	By matching		1	1	78.854	78.052	4	0.027301	88760	20220909_Exploris1_QC_PJ_JD_KBext_E103_Throncat2	28.665	16.111	217040000	0	130110000	86931000			124	70	107	368;369	329	329				1
AADVEQLKPEEIK	Unmodified	1468.78	0.777324	5305	Q9NU22;Q6AI22	MDN1;DKFZp686H16106	Midasin	yes	no	0	0	0	0	1	By MS/MS	By matching	By MS/MS	1	1	1	38.22	37.886	3	0.00266	39889	20220909_Exploris1_QC_PJ_JD_KBext_E103_Throncat1	69.345	55.756	291590000	70929000	96123000	124530000			125	5305	108	370;371;372	330;331	330				2
AAEAAAAPAESAAPAAGEEPSK	Unmodified	1965.93	0.927964	4065	P80723	BASP1	Brain acid soluble protein 1	yes	yes	0	0	0	0	0	By MS/MS	By MS/MS	By MS/MS	1	2	1	29.81	29.622	2;3	2.9658e-28	30015	20220909_Exploris1_QC_PJ_JD_KBext_E103_Throncat2	240.5	216.15	792710000	186620000	344730000	261360000			126	4065	109	373;374;375;376	332;333;334;335;336	333				5
AAEAAAAPAESAAPAAGEEPSKEEGEPK	Unmodified	2635.22	0.224934	4065	P80723	BASP1	Brain acid soluble protein 1	yes	yes	0	0	0	0	1	By MS/MS	By MS/MS	By MS/MS	1	2	2	29.682	29.441	3;4	3.2608e-27	29904	20220909_Exploris1_QC_PJ_JD_KBext_E103_Throncat3	168.26	154.69	8775400000	1901400000	2989900000	3884100000			127	4065	110	377;378;379;380;381	337;338;339;340	340				3
AAEAAAAPAESAAPAAGEEPSKEEGEPKK	Unmodified	2763.32	0.319897	4065	P80723	BASP1	Brain acid soluble protein 1	yes	yes	0	0	0	0	2	By MS/MS	By MS/MS	By MS/MS	1	1	1	25.373	25.106	4	1.8433e-28	24842	20220909_Exploris1_QC_PJ_JD_KBext_E103_Throncat3	177.6	144.15	730810000	155190000	324430000	251190000			128	4065	111	382;383;384	341;342;343	343				3
AAEAADLGLGAAVPVELRR	Acetyl (Protein N-term)	1920.04	0.0428745	5541	Q9Y5Q8;Q5T7U1	GTF3C5	General transcription factor 3C polypeptide 5	yes	no	1	0	0	0	1	By MS/MS	By MS/MS	By MS/MS	2	2	2	98.342	97.774	2;3	0.00014589	112196	20220909_Exploris1_QC_PJ_JD_KBext_E103_Throncat1	119.01	89.208	757380000	235680000	215840000	305860000			129	5541	112	385;386;387;388;389;390	344;345;346;347;348;349	344				6
AAEAAINILK	Unmodified	1012.59	0.591695	3463	O75569;F8WEG8;G5E9Q4;C9JMM3	PRKRA	Interferon-inducible double-stranded RNA-dependent protein kinase activator A	yes	no	0	0	0	0	0	By MS/MS	By matching	By matching	1	1	1	50.886	50.418	2	0.030822	55176	20220909_Exploris1_QC_PJ_JD_KBext_E103_Throncat1	56.378	39.921	564880000	243670000	156970000	164240000			130	3463	113	391;392;393	350	350				1
AAEAGGAEEQYGFLTTPTK	3 Threonine5	1954.95	0.947699	755	A0A024RAM4;P46821;A2BDK6;Q5H9P1	MAP1B;DKFZp686F1345	Microtubule-associated protein 1B;MAP1B heavy chain;MAP1 light chain LC1	yes	no	0	0	0	3	0	By MS/MS	By MS/MS	By MS/MS	1	1	1	60.792	60.29	2	4.4289e-26	67375	20220909_Exploris1_QC_PJ_JD_KBext_E103_Throncat2	203.93	177.18	792680000	231660000	295310000	265710000			131	755	114	394;395;396	351;352;353	352			3241;3242;3243	3
AAECNIVVTQPR	Unmodified	1356.68	0.681984	4138	Q08211;Q58F26;Q6PJK6	DHX9	ATP-dependent RNA helicase A	yes	no	0	0	0	0	0	By MS/MS	By MS/MS	By MS/MS	1	1	1	33.554	33.32	2	0.00016242	34229	20220909_Exploris1_QC_PJ_JD_KBext_E103_Throncat1	157.97	130.67	2598600000	763830000	852620000	982150000			132	4138	115	397;398;399	354;355;356	354				3
AAECNIVVTQPR	Threonine5	1361.69	0.692438	4138	Q08211;Q58F26;Q6PJK6	DHX9	ATP-dependent RNA helicase A	yes	no	0	0	0	1	0	By MS/MS	By MS/MS	By MS/MS	1	1	1	33.533	33.299	2	3.7078e-05	34359	20220909_Exploris1_QC_PJ_JD_KBext_E103_Throncat2	157.97	138.87	1051200000	306260000	386810000	358130000			133	4138	115	400;401;402	357;358;359	358			17522	3
AAEDDEDDDVDTK	Threonine5	1441.55	0.553146	2699	B8ZZQ6;V9HVW6;Q15202;Q8TBK9;Q86YS2;Q53S24;Q15204;P06454;Q15200;B8ZZA1;B8ZZW7;H7C2N1;Q7Z4R6	PTMA;PTMAP7	Prothymosin alpha;Prothymosin alpha, N-terminally processed;Thymosin alpha-1	yes	no	0	0	0	1	0	By matching	By MS/MS	By matching	1	1	1	16.202	15.835	2	3.0105e-06	13669	20220909_Exploris1_QC_PJ_JD_KBext_E103_Throncat2	166.14	156.96	74329000	23461000	28574000	22295000			134	2699	116	403;404;405	360	360			10690	1
AAEDDEDDDVDTK	Unmodified	1436.54	0.542692	2699	B8ZZQ6;V9HVW6;Q15202;Q8TBK9;Q86YS2;Q53S24;Q15204;P06454;Q15200;B8ZZA1;B8ZZW7;H7C2N1;Q7Z4R6	PTMA;PTMAP7	Prothymosin alpha;Prothymosin alpha, N-terminally processed;Thymosin alpha-1	yes	no	0	0	0	0	0	By matching	By MS/MS	By MS/MS	1	1	1	16.204	15.837	2	2.1061e-12	13939	20220909_Exploris1_QC_PJ_JD_KBext_E103_Throncat3	205.52	195.26	91151000	27625000	33425000	30100000			135	2699	116	406;407;408	361;362	362				1
AAEDDEDDDVDTKK	Unmodified	1564.64	0.637655	2699	B8ZZQ6;V9HVW6;Q15202;Q8TBK9;Q86YS2;Q53S24;Q15204;P06454;Q15200;B8ZZA1;B8ZZW7;H7C2N1;Q7Z4R6	PTMA;PTMAP7	Prothymosin alpha;Prothymosin alpha, N-terminally processed;Thymosin alpha-1	yes	no	0	0	0	0	1	By MS/MS	By MS/MS	By MS/MS	1	1	1	12.859	12.525	3	3.4976e-05	9571	20220909_Exploris1_QC_PJ_JD_KBext_E103_Throncat2	121.18	109.39	478440000	158850000	195500000	124090000			136	2699	117	409;410;411	363;364;365	364				3
AAEDDEDDDVDTKK	Threonine5	1569.65	0.648109	2699	B8ZZQ6;V9HVW6;Q15202;Q8TBK9;Q86YS2;Q53S24;Q15204;P06454;Q15200;B8ZZA1;B8ZZW7;H7C2N1;Q7Z4R6	PTMA;PTMAP7	Prothymosin alpha;Prothymosin alpha, N-terminally processed;Thymosin alpha-1	yes	no	0	0	0	1	1	By MS/MS	By MS/MS	By MS/MS	2	2	2	12.86	12.525	2;3	3.2516e-05	9365	20220909_Exploris1_QC_PJ_JD_KBext_E103_Throncat1	119.87	96.641	521810000	194230000	206400000	121180000			137	2699	117	412;413;414;415;416;417	366;367;368;369	366			10690	4
AAEDELQLPR	Acetyl (Protein N-term)	1182.59	0.588067	4054	P78318	IGBP1	Immunoglobulin-binding protein 1	yes	yes	1	0	0	0	0			By MS/MS			1	72.156	71.002	2	0.00067202	81186	20220909_Exploris1_QC_PJ_JD_KBext_E103_Throncat3	96.668	75.696	134530000	0	0	134530000			138	4054	118	418	370	370				1
AAEDLFVNIR	Unmodified	1146.6	0.603323	5480	Q9Y2A7	NCKAP1	Nck-associated protein 1	yes	yes	0	0	0	0	0	By MS/MS	By MS/MS	By MS/MS	1	1	1	69.445	68.911	2	0.00092087	78591	20220909_Exploris1_QC_PJ_JD_KBext_E103_Throncat3	99.136	64.328	617590000	225350000	181360000	210880000			139	5480	119	419;420;421	371;372;373	373				3
AAEDSPYWVSPAYSK	Unmodified	1669.76	0.762402	1834	A8K564;Q9NW82	WDR70	WD repeat-containing protein 70	yes	no	0	0	0	0	0	By MS/MS	By MS/MS	By MS/MS	1	1	1	58.993	58.492	2	5.5187e-11	65302	20220909_Exploris1_QC_PJ_JD_KBext_E103_Throncat2	182.71	158.86	340490000	102810000	88706000	148970000			140	1834	120	422;423;424	374;375;376	375				3
AAEEAEEAR	Unmodified	974.431	0.430503	4290	Q15149	PLEC	Plectin	yes	yes	0	0	0	0	0	By matching	By MS/MS	By MS/MS	1	1	1	10.84	10.572	2	0.0044962	7346	20220909_Exploris1_QC_PJ_JD_KBext_E103_Throncat3	87.476	31.8	94571000	44236000	30944000	19392000			141	4290	121	425;426;427	377;378	378				1
AAEEAEEARVQAER	Unmodified	1557.74	0.738313	4290	Q15149	PLEC	Plectin	yes	yes	0	0	0	0	1	By matching	By matching	By MS/MS	2	1	2	21.308	20.997	2;3	0.0032125	20108	20220909_Exploris1_QC_PJ_JD_KBext_E103_Throncat3	63.709	36.299	399040000	160480000	57734000	180820000			142	4290	122	428;429;430;431;432	379;380	380				2
AAEEEDEADPKR	Unmodified	1358.6	0.595002	1534	A0A158RFU3;P20962;O15256;A2VCM6	PTMS	Parathymosin	yes	no	0	0	0	0	1	By MS/MS		By MS/MS	1		1	11.747	11.471	3	0.0026566	8116	20220909_Exploris1_QC_PJ_JD_KBext_E103_Throncat1	57.567	50.197	32790000	22486000	0	10304000			143	1534	123	433;434	381;382	381				2
AAEEIGIK	Unmodified	829.455	0.454533	3628	P11586;A0A024R652;F5H2F4;B7Z809	MTHFD1	C-1-tetrahydrofolate synthase, cytoplasmic;Methylenetetrahydrofolate dehydrogenase;Methenyltetrahydrofolate cyclohydrolase;Formyltetrahydrofolate synthetase;C-1-tetrahydrofolate synthase, cytoplasmic, N-terminally processed	yes	no	0	0	0	0	0	By MS/MS	By MS/MS		1	1		25.531	25.531	2	0.024928	24878	20220909_Exploris1_QC_PJ_JD_KBext_E103_Throncat1	69.998	26.875	720500000	720500000	0	0			144	3628	124	435;436	383;384	383				2
AAEEPSKVEEK	Unmodified	1215.6	0.598297	3750	P29966	MARCKS	Myristoylated alanine-rich C-kinase substrate	yes	yes	0	0	0	0	1			By MS/MS			1	11.96	11.408	2	3.6952e-19	8519	20220909_Exploris1_QC_PJ_JD_KBext_E103_Throncat3	215.87	145.06	0	0	0	0			145	3750	125	437	385	385				1
AAEGVSAADMAK	Unmodified	1119.52	0.523023	509	A0A024R753;Q9NW13	RBM28	RNA-binding protein 28	yes	no	0	0	0	0	0	By MS/MS	By matching	By MS/MS	1	1	1	25.681	25.414	2	0.0018257	25300	20220909_Exploris1_QC_PJ_JD_KBext_E103_Throncat3	84.658	57.355	504470000	122170000	197140000	185150000			146	509	126	438;439;440	386;387	387				2
AAEGWSAPILTLAR	Unmodified	1454.79	0.788163	5047	Q96T51	RUFY1	RUN and FYVE domain-containing protein 1	yes	yes	0	0	0	0	0		By MS/MS	By MS/MS		1	1	92.868	92.116	2	0.040736	106766	20220909_Exploris1_QC_PJ_JD_KBext_E103_Throncat3	47.429	28.186	135750000	0	74648000	61105000			147	5047	127	441;442	388;389	389				2
AAEGWSAPILTLAR	Threonine5	1459.8	0.798618	5047	Q96T51	RUFY1	RUN and FYVE domain-containing protein 1	yes	yes	0	0	0	1	0	By matching	By matching	By MS/MS	1	1	1	92.556	92.054	2	0.023869	106788	20220909_Exploris1_QC_PJ_JD_KBext_E103_Throncat3	46.063	32.293	431700000	176860000	153750000	101090000			148	5047	127	443;444;445	390	390			21157	1
AAEHEVPLQER	Unmodified	1277.64	0.636414	5375	Q9P260;A0A075B785	KIAA1468	LisH domain and HEAT repeat-containing protein KIAA1468	yes	no	0	0	0	0	0	By MS/MS	By MS/MS	By MS/MS	1	1	1	21.811	21.485	3	0.001458	20317	20220909_Exploris1_QC_PJ_JD_KBext_E103_Throncat2	77.124	59.315	106190000	37759000	0	68427000			149	5375	128	446;447;448	391;392;393	392				3
AAEIHSRPQSSRPVLLSK	Acetyl (Protein N-term)	2017.11	0.106872	342	Q9H8N9;A0A024R488;Q8IWB7;C9JJ54	WDFY1	WD repeat and FYVE domain-containing protein 1	yes	no	1	0	0	0	2	By MS/MS	By MS/MS		1	1		33.785	33.71	4	4.1106e-05	34924	20220909_Exploris1_QC_PJ_JD_KBext_E103_Throncat2	77.795	52.387	1053900000	520420000	533450000	0			150	342	129	449;450	394;395	395				2
AAELAVQNEVGLVDNPLK	Unmodified	1879.01	0.00509196	5318	Q9NVM6	DNAJC17	DnaJ homolog subfamily C member 17	yes	yes	0	0	0	0	0	By MS/MS	By MS/MS		1	1		82.662	82.486	2	0.00038101	94070	20220909_Exploris1_QC_PJ_JD_KBext_E103_Throncat2	88.092	73.096	187030000	95468000	91567000	0			151	5318	130	451;452	396;397	397				2
AAELEMELNEHSLVIDTLK	Threonine5	2159.1	0.0982896	2002	B1AQP2;Q9UHV9	PFDN2	Prefoldin subunit 2	yes	no	0	0	0	1	0			By MS/MS			1	90.175	89.022	3	6.8417e-05	102909	20220909_Exploris1_QC_PJ_JD_KBext_E103_Throncat3	85.087	71.215	170230000	0	0	170230000			152	2002	131	453	398	398			8238	0
AAELFVETIAK	Threonine5	1195.67	0.665144	5290	Q9NR33	POLE4	DNA polymerase epsilon subunit 4	yes	yes	0	0	0	1	0			By MS/MS			1	70.471	69.318	2	0.011406	79161	20220909_Exploris1_QC_PJ_JD_KBext_E103_Throncat3	70.552	49.088	0	0	0	0			153	5290	132	454	399	399			21873	1
AAELIANSLATAGDGLIELR	Unmodified	1997.08	0.0793195	1803	A8K401;P35232;Q6FHP5;Q6PUJ7;C9JW96	PHB;HEL-S-54e	Prohibitin	yes	no	0	0	0	0	0	By MS/MS	By MS/MS	By MS/MS	2	2	1	109.3	109.15	2;3	6.5604e-26	126075	20220909_Exploris1_QC_PJ_JD_KBext_E103_Throncat2	257.04	211.61	1983300000	761040000	753970000	468270000			154	1803	133	455;456;457;458;459	400;401;402;403	402				3
AAELIANSLATAGDGLIELR	Threonine5	2002.09	0.0897738	1803	A8K401;P35232;Q6FHP5;Q6PUJ7;C9JW96	PHB;HEL-S-54e	Prohibitin	yes	no	0	0	0	1	0	By MS/MS	By MS/MS	By MS/MS	1	1	1	109.34	109.18	2	2.1817e-48	126080	20220909_Exploris1_QC_PJ_JD_KBext_E103_Throncat2	248.23	185.3	1141100000	374580000	340500000	425970000			155	1803	133	460;461;462	404;405;406	405			7439	3
AAELIANSLATAGDGLIELRK	Threonine5	2130.18	0.184737	1803	A8K401;P35232;Q6FHP5;Q6PUJ7;C9JW96	PHB;HEL-S-54e	Prohibitin	yes	no	0	0	0	1	1	By MS/MS		By MS/MS	1		1	95.19	94.614	3	0.00012196	108123	20220909_Exploris1_QC_PJ_JD_KBext_E103_Throncat1	73.383	68.053	493570000	217510000	0	276060000			156	1803	134	463;464	407;408;409	407			7439	3
AAELIANSLATAGDGLIELRK	Unmodified	2125.17	0.174283	1803	A8K401;P35232;Q6FHP5;Q6PUJ7;C9JW96	PHB;HEL-S-54e	Prohibitin	yes	no	0	0	0	0	1	By MS/MS	By MS/MS	By MS/MS	1	1	1	95.135	94.633	3	1.7674e-05	108822	20220909_Exploris1_QC_PJ_JD_KBext_E103_Throncat2	95.957	73.644	947060000	307960000	329970000	309130000			157	1803	134	465;466;467	410;411;412;413	411				4
AAELLAR	Unmodified	742.434	0.433738	3937	P54707	ATP12A	Potassium-transporting ATPase alpha chain 2	yes	no	0	0	0	0	0	By matching	By MS/MS	By MS/MS	1	1	1	24.014	23.747	2	0.021778	23384	20220909_Exploris1_QC_PJ_JD_KBext_E103_Throncat3	89.673	0	1218200000	430440000	417750000	369980000			158	3937	135	468;469;470	414;415	415				2
AAELLMSCFR	Unmodified	1196.57	0.568199	953	A8K097;A0A024RE04;Q5JVF3;A0A024RDZ9	RP11-98F14.6;PCID2	PCI domain-containing protein 2	yes	no	0	0	0	0	0			By MS/MS			1	70.614	69.461	2	0.016293	79283	20220909_Exploris1_QC_PJ_JD_KBext_E103_Throncat3	61.56	45.918	226680000	0	0	226680000			159	953	136	471	416	416				1
AAELLQDEYSGR	Unmodified	1350.64	0.641559	1797	A8K3J5;Q9BUK6;D3DVA3;B4DF47;B4DLS9	MSTO1	Protein misato homolog 1	yes	no	0	0	0	0	0	By MS/MS	By matching	By matching	1	1	1	43.464	43.063	2	0.002247	46245	20220909_Exploris1_QC_PJ_JD_KBext_E103_Throncat1	81.017	63.504	277460000	113100000	78178000	86180000			160	1797	137	472;473;474	417	417				1
AAELWGEQAEAR	Unmodified	1329.63	0.631328	4141	Q08379	GOLGA2	Golgin subfamily A member 2	yes	yes	0	0	0	0	0	By matching	By matching	By MS/MS	1	1	1	42.88	42.512	2	0.0061972	46331	20220909_Exploris1_QC_PJ_JD_KBext_E103_Throncat3	87.568	71.43	430880000	152160000	139250000	139470000			161	4141	138	475;476;477	418	418				1
AAEMEHLLER	Unmodified	1197.58	0.581207	2280	B3KX82;Q86TM6;H0YCR6;E9PN88;E9PMA1;E9PK19	SYVN1	E3 ubiquitin-protein ligase synoviolin	yes	no	0	0	0	0	0	By MS/MS			1			38.602	38.602	3	0.048413	40654	20220909_Exploris1_QC_PJ_JD_KBext_E103_Throncat1	47.302	35.139	54375000	54375000	0	0			162	2280	139	478	419	419				0
AAEMLSQLDLFSR	Unmodified	1479.74	0.739164	4054	P78318	IGBP1	Immunoglobulin-binding protein 1	yes	yes	0	0	0	0	0			By MS/MS			1	98.54	97.287	2	0.006564	113007	20220909_Exploris1_QC_PJ_JD_KBext_E103_Throncat3	68.44	45.296	61905000	0	0	61905000			163	4054	140	479	420	420				1
AAEMMASLLK	Unmodified	1063.54	0.540588	3780;2829	D3DRX6;M1VKI9;M1VE89;M1V481;M1VPF7;M1VRN0;V9HW29;P33176;M1VE91;C1PHA2;A8K048;M1VRN1;M1VKJ2;M1V490;M1VPF9	KIF5B;KIF5B-RET(NM_020630)_K16;R12;KIF5B-RET(NM_020975)_K16;R12;KIF5B-ALK_K17;A20;KIF5B-RET(NM_020630)_K15;R12;KIF5B-RET(NM_020975)_K15;R12;HEL-S-61;KIF5B-RET(NM_020630)_K24;R11;KIF5B-ALK;KIF5B-RET(NM_020630)_K23;R12;KIF5B-RET(NM_020975)_K23;R12;KIF5B-RET(NM_020630)_K22;R12;KIF5B-RET(NM_020975)_K22;R12	Kinesin-like protein;Kinesin-1 heavy chain	no	no	0	0	0	0	0		By MS/MS			1		63.4	62.95	2	0.016576	70627	20220909_Exploris1_QC_PJ_JD_KBext_E103_Throncat2	74.376	35.414	0	0	0	0			164	2829;3780	141	480	421	421				1
AAENKVELTYDIIK	Unmodified	1605.86	0.861388	5627				yes	no	0	0	0	0	1		By MS/MS			1		11.909	11.658	4	0.04331	8450	20220909_Exploris1_QC_PJ_JD_KBext_E103_Throncat2	33.782	1.7144	100850000	0	100850000	0	+		165	5627	142	481	422	422				1
AAEPLTELEESIETVVTTFFTFAR	Acetyl (Protein N-term)	2742.36	0.363993	5056	Q99584;D3DV53	S100A13	Protein S100-A13	yes	no	1	0	0	0	0	By MS/MS		By matching	1		1	114.18	114.05	3	3.2647e-05	131875	20220909_Exploris1_QC_PJ_JD_KBext_E103_Throncat1	75.623	65.224	119630000	65918000	0	53715000			166	5056	143	482;483	423	423				1
AAEPNKTEIQTLFK	Acetyl (Protein N-term);2 Threonine5	1640.88	0.877545	1262	B3KV00;A0A0D9SF70;G5E9L0;Q8N6H7;E9PQP3;E9PIY6;E9PMU9;E9PMR9;E9PM63;E9PJT7;E9PK28;E9PN48;B7Z6H9;E9PNY8;E9PM18	ARFGAP2	ADP-ribosylation factor GTPase-activating protein 2	yes	no	1	0	0	2	1	By MS/MS	By MS/MS	By MS/MS	1	1	1	73.061	72.526	2	0.00026586	82982	20220909_Exploris1_QC_PJ_JD_KBext_E103_Throncat3	80.312	66.959	410310000	174580000	135750000	99976000			167	1262	144	484;485;486	424;425;426	426			5159;5160	3
AAEPVEDNCINFVAMK	Acetyl (Protein N-term)	1848.84	0.83862	295	A0A024R3E0;Q96KJ8;B0YJ28;Q14116	IL18	Interleukin-18	yes	no	1	0	0	0	0			By MS/MS			1	91.806	90.653	2	4.8977e-07	104850	20220909_Exploris1_QC_PJ_JD_KBext_E103_Throncat3	141.73	110.5	229500000	0	0	229500000			168	295	145	487	427	427				1
AAESALQVVEK	Acetyl (Protein N-term)	1185.62	0.624118	732	A0A024RAC6	TCEB3		yes	yes	1	0	0	0	0	By matching	By MS/MS	By MS/MS	1	1	1	74.603	74.069	2	0.00021314	84619	20220909_Exploris1_QC_PJ_JD_KBext_E103_Throncat3	120.27	85.886	673150000	241790000	219510000	211860000			169	732	146	488;489;490	428;429	429				1
AAESLADPTEYENLFPGLK	Unmodified	2064.01	0.00515154	3796	P35606	COPB2	Coatomer subunit beta'	yes	yes	0	0	0	0	0	By MS/MS	By MS/MS	By MS/MS	1	1	1	107.47	107.27	2	5.7668e-06	124311	20220909_Exploris1_QC_PJ_JD_KBext_E103_Throncat3	146.79	116.06	984990000	336020000	328830000	320140000			170	3796	147	491;492;493	430;431;432;433	432				4
AAESLADPTEYENLFPGLK	Threonine5	2069.02	0.0156058	3796	P35606	COPB2	Coatomer subunit beta'	yes	yes	0	0	0	1	0		By MS/MS	By MS/MS		1	1	107.71	107.41	2	0.0001147	124316	20220909_Exploris1_QC_PJ_JD_KBext_E103_Throncat3	92.151	54.538	658500000	0	351630000	306870000			171	3796	147	494;495	434;435	435			15540	2
AAESLTAIPEPASPQLLETPIHASQIQK	2 Threonine5	2949.58	0.58131	1585;1586	A0A1U9XBE1;A0A1U9XBC3;A0A1U9XBF2;A0A1U9XBE3;A0A1U9XBE0;A0A1U9XBD4;A0A1U9XBC2;A0A1U9XBC1;A0A1U9XBC0;A0A1U9XBB2;Q14676;B4DYH4;A0A1U9XBD9	MDC1	Mediator of DNA damage checkpoint protein 1	no	no	0	0	0	2	0	By MS/MS	By MS/MS	By MS/MS	1	1	1	86.691	86.19	3	3.4855e-13	98572	20220909_Exploris1_QC_PJ_JD_KBext_E103_Throncat2	114.9	103.99	417730000	88515000	153560000	175650000			172	1585;1586	148	496;497;498	436;437;438	437			6790;6791	3
AAESVSKPDVSEEAPGPSK	Unmodified	1883.91	0.911251	1123	A2A2L5;B4DXL5;A0A0A0MQR2;Q9BY42;B2RB99	RTFDC1	Protein RTF2 homolog	yes	no	0	0	0	0	1	By MS/MS	By matching	By matching	1	1	1	27.117	26.883	3	9.7866e-05	26673	20220909_Exploris1_QC_PJ_JD_KBext_E103_Throncat1	90.896	74.016	280670000	91104000	79558000	110010000			173	1123	149	499;500;501	439	439				1
AAETQTLNFGPEWLR	Acetyl (Protein N-term);2 Threonine5	1783.89	0.889507	348	A0A024R4A5;I1E4Y6;Q6Y7W6;E7ESB6;F8WCD5;C9JPV7;C9JXQ0;C9J0V6;C9JHT0;C9JRZ2;B4DLU7;C9JHW1;B4DRT8;C9JW88	TNRC15;GIGYF2	PERQ amino acid-rich with GYF domain-containing protein 2	yes	no	1	0	0	2	0		By MS/MS			1		110.62	110.47	2	0.005524	127627	20220909_Exploris1_QC_PJ_JD_KBext_E103_Throncat2	61.235	45.863	0	0	0	0			174	348	150	502	440	440			1505;1506	1
AAETTVVEVEEIVDIGAFAPEDIHIPQIYVHR	Unmodified	3559.82	0.819864	90	A0A024R040;P55809;Q6IAV5;E9PDW2;B7Z609	OXCT1;OXCT	Succinyl-CoA:3-ketoacid-coenzyme A transferase;Succinyl-CoA:3-ketoacid coenzyme A transferase 1, mitochondrial	yes	no	0	0	0	0	0	By MS/MS	By MS/MS	By MS/MS	2	2	2	111.15	111.02	3;4	1.8358e-89	128378	20220909_Exploris1_QC_PJ_JD_KBext_E103_Throncat3	250.05	212.7	2763100000	873830000	557290000	1332000000			175	90	151	503;504;505;506;507;508	441;442;443;444	444				3
AAEWQLDQPSWSGR	Unmodified	1629.75	0.753569	38	D6RAN6;B4DUR7;F6SKB8;Q53FE5;A0A024QZ81;Q9NVZ3;H0Y970	NECAP2	Adaptin ear-binding coat-associated protein 2	yes	no	0	0	0	0	0	By MS/MS	By MS/MS	By MS/MS	1	1	1	68.121	67.586	2	0.00028656	75763	20220909_Exploris1_QC_PJ_JD_KBext_E103_Throncat1	130.56	108.54	479920000	163650000	179540000	136730000			176	38	152	509;510;511	445;446;447	445				3
AAEWYNIDFSLQNQLR	Unmodified	1966.95	0.953725	4178	Q13045;B4DIX0;Q59H95;J3KS54;B4DNA8	FLII	Protein flightless-1 homolog	yes	no	0	0	0	0	0	By MS/MS	By MS/MS	By MS/MS	1	1	1	103.11	102.54	2	0.00056592	119284	20220909_Exploris1_QC_PJ_JD_KBext_E103_Throncat3	89.629	62.492	235120000	75888000	72932000	86301000			177	4178	153	512;513;514	448;449;450;451	450				4
AAFAELHNCIIDK	Unmodified	1500.74	0.739499	313	B8ZZZ7;A0A024R3V0;Q9NUQ6;F8W6C2;H7C2G5;C9JW67	SPATS2L;DNAPTP6	SPATS2-like protein	yes	no	0	0	0	0	0	By matching	By MS/MS		1	1		51.379	51.153	2	0.00044601	56400	20220909_Exploris1_QC_PJ_JD_KBext_E103_Throncat2	101.6	66.84	163770000	105440000	58327000	0			178	313	154	515;516	452	452				1
AAFALGGLGSGFASNREELSALVAPAFAHTSQVLVDK	Unmodified	3700.92	0.921309	3027	F8VPD4;P27708;Q53SY7	CAD	CAD protein;Glutamine-dependent carbamoyl-phosphate synthase;Aspartate carbamoyltransferase;Dihydroorotase	yes	no	0	0	0	0	1	By MS/MS	By MS/MS	By MS/MS	1	1	1	109.97	109.84	4	6.28e-17	126862	20220909_Exploris1_QC_PJ_JD_KBext_E103_Throncat2	110.09	96.428	1791200000	504720000	771180000	515330000			179	3027	155	517;518;519	453;454;455	454				3
AAFDDAIAELDTLSEESYK	Unmodified	2086.96	0.958261	4005	V9HW98;P62258;G9K389;G9K388;B7ZA86;K7EM20	HEL2;YWHAE;YWHAE/FAM22B fusion;YWHAE/FAM22A fusion	14-3-3 protein epsilon	yes	no	0	0	0	0	0	By MS/MS	By MS/MS	By MS/MS	1	1	1	110.69	110.55	2	8.4364e-59	127722	20220909_Exploris1_QC_PJ_JD_KBext_E103_Throncat2	268.93	246.61	8724400000	2837900000	2859900000	3026600000			180	4005	156	520;521;522	456;457;458;459	458				4
AAFDDAIAELDTLSEESYK	Threonine5	2091.97	0.968715	4005	V9HW98;P62258;G9K389;G9K388;B7ZA86;K7EM20	HEL2;YWHAE;YWHAE/FAM22B fusion;YWHAE/FAM22A fusion	14-3-3 protein epsilon	yes	no	0	0	0	1	0	By MS/MS	By MS/MS	By MS/MS	1	1	1	110.69	110.55	2	4.2175e-120	127711	20220909_Exploris1_QC_PJ_JD_KBext_E103_Throncat2	331.7	295.97	9186300000	2973900000	2945400000	3267000000			181	4005	156	523;524;525	460;461;462	461			16847	3
AAFGEEVDAVDTGISR	Threonine5	1640.78	0.784484	3324	Q53HN4;O00273;A0A024R4H5	DFFA	DNA fragmentation factor subunit alpha	yes	no	0	0	0	1	0	By MS/MS	By MS/MS	By MS/MS	1	1	1	64.775	64.273	2	8.0151e-11	71799	20220909_Exploris1_QC_PJ_JD_KBext_E103_Throncat1	177.83	156.68	971400000	256760000	426840000	287800000			182	3324	157	526;527;528	463;464;465;466	463			12328	4
AAFGILSYEHRPLK	Acetyl (Protein N-term)	1642.88	0.883126	2537	B4DYQ3;Q93074	MED12	Mediator of RNA polymerase II transcription subunit 12	yes	no	1	0	0	0	1	By MS/MS	By MS/MS	By MS/MS	1	1	1	75.306	74.772	3	0.0013291	84251	20220909_Exploris1_QC_PJ_JD_KBext_E103_Throncat1	85.837	69.738	369700000	129600000	115460000	124640000			183	2537	158	529;530;531	467;468;469;470	468				4
AAFGISDSYVDGSSFDPQRR	Unmodified	2174	0.00286013	1502	A0A140VK53;Q9UQ35;I3L4D8;Q05BI2;Q05CV9;I3L1I8;I3L182;Q9UQ39;I3L1C0;A0A087X1W1	SRRM2	Serine/arginine repetitive matrix protein 2	yes	no	0	0	0	0	1	By MS/MS	By MS/MS	By MS/MS	1	2	2	70.833	70.191	2;3	9.0236e-05	78911	20220909_Exploris1_QC_PJ_JD_KBext_E103_Throncat1	78.012	56.413	1165800000	329540000	534750000	301550000			184	1502	159	532;533;534;535;536	471;472;473;474;475	472				5
AAFGLSEAGFNTACVTK	2 Threonine5	1752.85	0.850679	27	A0A024QZ30;P31040;D6RFM5;A0A087X1I3;Q0QF12;B4DYN5	SDHA	Succinate dehydrogenase [ubiquinone] flavoprotein subunit, mitochondrial	yes	no	0	0	0	2	0	By MS/MS	By MS/MS	By MS/MS	1	1	1	73.339	72.804	2	2.1373e-53	82044	20220909_Exploris1_QC_PJ_JD_KBext_E103_Throncat1	274	190.6	1942100000	759890000	750900000	431340000			185	27	160	537;538;539	476;477;478	476			59;60	3
AAFGLSEAGFNTACVTK	Unmodified	1742.83	0.82977	27	A0A024QZ30;P31040;D6RFM5;A0A087X1I3;Q0QF12;B4DYN5	SDHA	Succinate dehydrogenase [ubiquinone] flavoprotein subunit, mitochondrial	yes	no	0	0	0	0	0	By MS/MS	By MS/MS	By MS/MS	1	1	1	73.349	72.815	2	2.0515e-13	82547	20220909_Exploris1_QC_PJ_JD_KBext_E103_Throncat2	221.75	184.19	830180000	354330000	285680000	190170000			186	27	160	540;541;542	479;480;481	480				3
AAFLNFFR	Unmodified	984.518	0.518136	4482	Q5JTZ9	AARS2	Alanine--tRNA ligase, mitochondrial	yes	yes	0	0	0	0	0	By MS/MS	By MS/MS	By MS/MS	1	1	1	92.473	91.971	2	0.00028135	106622	20220909_Exploris1_QC_PJ_JD_KBext_E103_Throncat3	163.41	135.89	559520000	197720000	171110000	190690000			187	4482	161	543;544;545	482;483;484	484				3
AAFLQYCR	Unmodified	1027.49	0.490935	2572	B4E206;Q8WUM0;A0A024R3R6;B4E3T7	NUP133	Nuclear pore complex protein Nup133	yes	no	0	0	0	0	0	By MS/MS	By matching	By MS/MS	1	1	1	43.057	42.689	2	0.0076384	46569	20220909_Exploris1_QC_PJ_JD_KBext_E103_Throncat3	99.279	60.46	420470000	134130000	110480000	175860000			188	2572	162	546;547;548	485;486	486				2
AAFNSGKVDIVAINDPFIDLNYMVYMFQYDSTHGK	Unmodified	3982.89	0.890997	3558	V9HVZ4;P04406;Q2TSD0;B4DRV9	HEL-S-162eP;GAPDH	Glyceraldehyde-3-phosphate dehydrogenase	yes	no	0	0	0	0	1	By MS/MS	By MS/MS	By MS/MS	1	1	1	112.07	111.94	4	9.745e-21	129393	20220909_Exploris1_QC_PJ_JD_KBext_E103_Throncat1	128.39	107.29	9533700000	3760500000	2965800000	2807400000			189	3558	163	549;550;551	487;488;489	487				3
AAFQLGSPWR	Unmodified	1131.58	0.582528	3565	P05091;Q53FB6;F8VP50	ALDH2	Aldehyde dehydrogenase, mitochondrial	yes	no	0	0	0	0	0	By MS/MS	By MS/MS	By MS/MS	1	1	1	70.071	69.536	2	0.00057004	77975	20220909_Exploris1_QC_PJ_JD_KBext_E103_Throncat1	154.49	113.46	2235600000	819990000	645110000	770520000			190	3565	164	552;553;554	490;491;492	490				2
AAFTAFEEAQLPR	Threonine5	1454.74	0.735683	547	A0A024R7M8;Q96CT7	LOC115098;CCDC124	Coiled-coil domain-containing protein 124	yes	no	0	0	0	1	0	By MS/MS	By MS/MS	By MS/MS	1	1	1	74.57	74.035	2	1.8316e-05	84677	20220909_Exploris1_QC_PJ_JD_KBext_E103_Throncat3	137.46	109.6	1505600000	474360000	505310000	525930000			191	547	165	555;556;557	493;494;495	495			2399	3
AAFTAFEEAQLPR	Unmodified	1449.73	0.725229	547	A0A024R7M8;Q96CT7	LOC115098;CCDC124	Coiled-coil domain-containing protein 124	yes	no	0	0	0	0	0	By MS/MS	By MS/MS	By MS/MS	1	1	1	74.503	74.052	2	2.529e-07	83454	20220909_Exploris1_QC_PJ_JD_KBext_E103_Throncat1	129.28	102.49	266870000	0	266870000	0			192	547	165	558;559;560	496;497;498	496				3
AAFTVSLDPGPLEQFPHSMEPQLR	Unmodified	2666.32	0.316272	735	A0A024RAE1;Q9UKD2	C1orf33;MRTO4	mRNA turnover protein 4 homolog	yes	no	0	0	0	0	0	By MS/MS	By MS/MS	By MS/MS	1	1	1	103.17	102.6	3	3.3147e-08	118198	20220909_Exploris1_QC_PJ_JD_KBext_E103_Throncat1	120.32	106.59	1693700000	520400000	712420000	460860000			193	735	166	561;562;563	499;500;501;502	500				4
AAFTVSLDPGPLEQFPHSMEPQLR	Threonine5	2671.33	0.326726	735	A0A024RAE1;Q9UKD2	C1orf33;MRTO4	mRNA turnover protein 4 homolog	yes	no	0	0	0	1	0	By MS/MS	By MS/MS	By MS/MS	1	1	2	103.15	102.58	3	3.1834e-08	117845	20220909_Exploris1_QC_PJ_JD_KBext_E103_Throncat1	118.51	105.32	1505300000	452550000	647500000	405210000			194	735	166	564;565;566;567	503;504;505;506;507	504			3150	5
AAFVAYALAFPR	Unmodified	1295.7	0.702643	4626	Q6XQN6;G5E977;C9J8U2	NAPRT	Nicotinate phosphoribosyltransferase	yes	no	0	0	0	0	0	By MS/MS	By MS/MS	By MS/MS	1	1	1	95.754	95.219	2	0.0076447	109128	20220909_Exploris1_QC_PJ_JD_KBext_E103_Throncat1	82.563	60.326	0	0	0	0			195	4626	167	568;569;570	508;509;510	508				3
AAFVLPEFAR	Unmodified	1119.61	0.60768	3682	P19623;K7EL89	SRM	Spermidine synthase	yes	no	0	0	0	0	0	By MS/MS	By MS/MS	By MS/MS	1	1	1	84	83.499	2	0.006346	96111	20220909_Exploris1_QC_PJ_JD_KBext_E103_Throncat3	93.267	71.739	6939500000	2870500000	2418600000	1650300000			196	3682	168	571;572;573	511;512;513	513				3
AAFYHQPWAQEAVGR	Unmodified	1729.83	0.832488	2705	J3KMX2;B9EGA3;Q92925;J3QWB6	SMARCD2	SWI/SNF-related matrix-associated actin-dependent regulator of chromatin subfamily D member 2	yes	no	0	0	0	0	0	By matching	By matching	By MS/MS	1	1	1	50.749	50.281	3	0.041131	55967	20220909_Exploris1_QC_PJ_JD_KBext_E103_Throncat3	35.499	24.22	506710000	159020000	171340000	176350000			197	2705	169	574;575;576	514	514				1
AAGALLNGPPQFSTAPEIK	Threonine5	1886.01	0.0100669	368	B7Z6J7;A0A024R4R3;O75175;H0Y5X7;H7C3F5;Q6ZMJ6	CNOT3;FLJ00420	CCR4-NOT transcription complex subunit 3	yes	no	0	0	0	1	0	By MS/MS	By MS/MS		1	1		77.026	76.801	2	5.1634e-18	87226	20220909_Exploris1_QC_PJ_JD_KBext_E103_Throncat2	168.31	153.86	278370000	133150000	145220000	0			198	368	170	577;578	515;516	516			1618	2
AAGALLNGPPQFSTAPEIK	Unmodified	1881	0.999613	368	B7Z6J7;A0A024R4R3;O75175;H0Y5X7;H7C3F5;Q6ZMJ6	CNOT3;FLJ00420	CCR4-NOT transcription complex subunit 3	yes	no	0	0	0	0	0	By MS/MS	By matching	By matching	1	1	1	77.309	76.775	2	0.00011072	86877	20220909_Exploris1_QC_PJ_JD_KBext_E103_Throncat1	136.3	110.86	258390000	107100000	67845000	83450000			199	368	170	579;580;581	517	517				1
AAGASDVVLYK	Unmodified	1092.58	0.581525	5072	Q9BR63;Q9NSD9	FARSB	Phenylalanine--tRNA ligase beta subunit	yes	no	0	0	0	0	0	By MS/MS	By MS/MS	By MS/MS	1	1	1	37.025	36.757	2	0.0083134	38682	20220909_Exploris1_QC_PJ_JD_KBext_E103_Throncat2	83.998	47.441	3378400000	1051700000	1091300000	1235500000			200	5072	171	582;583;584	518;519;520	519				0
AAGDVDIGDAAYYFER	Unmodified	1731.77	0.774029	3605	P09758	TACSTD2	Tumor-associated calcium signal transducer 2	yes	yes	0	0	0	0	0	By MS/MS	By MS/MS	By MS/MS	1	1	1	87.064	86.563	2	4.7761e-05	99774	20220909_Exploris1_QC_PJ_JD_KBext_E103_Throncat3	142.91	118.06	306440000	89993000	91249000	125200000			201	3605	172	585;586;587	521;522;523	523				3
AAGFERPSPVQLK	Unmodified	1398.76	0.761949	4776	Q8TDR3;Q8NEH0;Q8IYV2;Q9UHI6	DDX20	Probable ATP-dependent RNA helicase DDX20	yes	no	0	0	0	0	1	By MS/MS	By matching	By matching	1	1	1	38.105	37.77	3	0.046235	39707	20220909_Exploris1_QC_PJ_JD_KBext_E103_Throncat1	26.648	7.4373	1060100000	423160000	389020000	247880000			202	4776	173	588;589;590	524	524				1
AAGFKDPLLASGTDGVGTK	Unmodified	1803.94	0.936678	3697	Q3B7A7;Q59HH3;P22102;B4DJ93;O14660;Q71VH3	GART	Trifunctional purine biosynthetic protein adenosine-3;Phosphoribosylamine--glycine ligase;Phosphoribosylformylglycinamidine cyclo-ligase;Phosphoribosylglycinamide formyltransferase	yes	no	0	0	0	0	1	By MS/MS	By MS/MS	By MS/MS	2	2	2	54.528	54.026	2;3	0.00011548	59777	20220909_Exploris1_QC_PJ_JD_KBext_E103_Throncat2	87.654	55.741	1167000000	515340000	363520000	288140000			203	3697	174	591;592;593;594;595;596	525;526;527;528;529;530	527				3
AAGFKDPLLASGTDGVGTK	2 Threonine5	1813.96	0.957587	3697	Q3B7A7;Q59HH3;P22102;B4DJ93;O14660;Q71VH3	GART	Trifunctional purine biosynthetic protein adenosine-3;Phosphoribosylamine--glycine ligase;Phosphoribosylformylglycinamidine cyclo-ligase;Phosphoribosylglycinamide formyltransferase	yes	no	0	0	0	2	1	By MS/MS	By MS/MS	By MS/MS	2	2	2	54.516	54.015	2;3	5.3354e-40	59375	20220909_Exploris1_QC_PJ_JD_KBext_E103_Throncat1	244.97	212.47	1757700000	769400000	506130000	482200000			204	3697	174	597;598;599;600;601;602	531;532;533;534;535;536	532			14885;14886	6
AAGGDHGSPDSYR	Acetyl (Protein N-term)	1330.55	0.553806	1542	A0A1B0GWJ0;A0A1B0GTJ7;X5D8S6;P30566;Q71UA4;B4DP46;A0A0A6YY92;X5DP48;X5D2Z4;A0A1B0GTG9;A0A1B0GWF8;A0A096LNY5;A0A096LNY4;B4DEP1;A0A096LP72;X5D7V4;A0A1W2PRX2;X5D7W4	ADSL	Adenylosuccinate lyase	yes	no	1	0	0	0	0	By matching	By MS/MS	By MS/MS	1	1	1	21.193	20.892	2	1.0152e-05	19864	20220909_Exploris1_QC_PJ_JD_KBext_E103_Throncat3	154.05	127.99	349280000	66067000	93460000	189760000			205	1542	175	603;604;605	537;538	538				2
AAGGDHGSPDSYRSPLASR	Acetyl (Protein N-term)	1941.89	0.892916	1542	A0A1B0GWJ0;A0A1B0GTJ7;X5D8S6;P30566;Q71UA4;B4DP46;A0A0A6YY92;X5DP48;X5D2Z4;A0A1B0GTG9;A0A1B0GWF8;A0A096LNY5;A0A096LNY4;B4DEP1;A0A096LP72;X5D7V4;A0A1W2PRX2;X5D7W4	ADSL	Adenylosuccinate lyase	yes	no	1	0	0	0	1	By MS/MS	By MS/MS		1	1		34.427	34.352	3	0.00043213	35428	20220909_Exploris1_QC_PJ_JD_KBext_E103_Throncat1	81.157	58.943	679380000	312760000	366620000	0			206	1542	176	606;607	539;540	539				2
AAGGFTHDELLK	Unmodified	1257.64	0.635351	3953	Q53FR7;Q6PJJ2;P56182;B4DZM3	RRP1	Ribosomal RNA processing protein 1 homolog A	yes	no	0	0	0	0	0	By MS/MS		By matching	1		1	35.7	35.374	2	0.019378	36829	20220909_Exploris1_QC_PJ_JD_KBext_E103_Throncat1	82.417	48.526	131910000	51798000	0	80115000			207	3953	177	608;609	541	541				0
AAGGIELFVGGIGPDGHIAFNEPGSSLVSR	Unmodified	2923.48	0.48282	3850	P46926;D6RAY7;D6R9P4;A8K3S1;D6RFF8;B3KMV2;D6RB13	GNPDA1	Glucosamine-6-phosphate isomerase 1;Glucosamine-6-phosphate isomerase	yes	no	0	0	0	0	0	By MS/MS	By MS/MS	By MS/MS	1	1	1	108.51	108.34	3	6.79e-36	124676	20220909_Exploris1_QC_PJ_JD_KBext_E103_Throncat1	184.75	139.74	4027100000	1444200000	1455300000	1127600000			208	3850	178	610;611;612	542;543;544;545;546;547;548	546				7
AAGGLHLLPWSR	Unmodified	1276.7	0.70404	4775	Q8IYS2	KIAA2013	Uncharacterized protein KIAA2013	yes	yes	0	0	0	0	0	By matching	By MS/MS	By MS/MS	1	1	1	69.967	69.433	3	0.030564	78431	20220909_Exploris1_QC_PJ_JD_KBext_E103_Throncat2	40.373	28.507	242790000	49924000	103690000	89171000			209	4775	179	613;614;615	549;550	549				2
AAGHEPHLLAR	Unmodified	1170.63	0.625789	5008	Q96IR7	HPDL	4-hydroxyphenylpyruvate dioxygenase-like protein	yes	yes	0	0	0	0	0	By MS/MS	By matching		1	1		18.797	18.672	3	0.0044476	16398	20220909_Exploris1_QC_PJ_JD_KBext_E103_Throncat1	51.841	34.819	368530000	134380000	234150000	0			210	5008	180	616;617	551	551				1
AAGHPGDPESQQR	Unmodified	1348.61	0.61199	1568	A0A1S5UZ07;Q9Y490	TLN1	Talin-1	yes	no	0	0	0	0	0	By MS/MS	By MS/MS	By MS/MS	1	1	1	10.351	10.084	3	1.1954e-06	6609	20220909_Exploris1_QC_PJ_JD_KBext_E103_Throncat2	156.69	142.88	309440000	125470000	133680000	50287000			211	1568	181	618;619;620	552;553;554	553				0
AAGIDEQENWHEGK	Unmodified	1582.7	0.701199	3743	V9HW38;P28838	HEL-S-106;LAP3	Cytosol aminopeptidase	yes	no	0	0	0	0	0	By MS/MS	By MS/MS	By MS/MS	1	1	1	27.578	27.377	3	1.1111e-06	27336	20220909_Exploris1_QC_PJ_JD_KBext_E103_Throncat2	121.76	109.27	1129300000	272330000	441500000	415520000			212	3743	182	621;622;623	555;556;557	556				3
AAGIIHLGATSCYVGDNTDLIILR	Unmodified	2542.32	0.321358	1542	A0A1B0GWJ0;A0A1B0GTJ7;X5D8S6;P30566;Q71UA4;X5DP48;X5D2Z4;A0A1B0GTG9;A0A1B0GWF8;A8K4X6;A0A096LNY4	ADSL	Adenylosuccinate lyase	yes	no	0	0	0	0	0	By MS/MS	By MS/MS	By MS/MS	1	1	1	96.396	95.862	3	2.014e-06	110293	20220909_Exploris1_QC_PJ_JD_KBext_E103_Throncat2	93.73	79.999	432020000	146760000	109840000	175410000			213	1542	183	624;625;626	558;559;560;561	559				4
AAGIIHLGATSCYVGDNTDLIILR	2 Threonine5	2552.34	0.342266	1542	A0A1B0GWJ0;A0A1B0GTJ7;X5D8S6;P30566;Q71UA4;X5DP48;X5D2Z4;A0A1B0GTG9;A0A1B0GWF8;A8K4X6;A0A096LNY4	ADSL	Adenylosuccinate lyase	yes	no	0	0	0	2	0	By MS/MS		By matching	1		1	96.79	96.163	3	0.0040595	109871	20220909_Exploris1_QC_PJ_JD_KBext_E103_Throncat1	43.888	23.263	165920000	80330000	0	85589000			214	1542	183	627;628	562	562			6552;6553	1
AAGKGDVPTK	Unmodified	942.513	0.513445	4019	P62424;Q5T8U3	RPL7A	60S ribosomal protein L7a	yes	no	0	0	0	0	1	By MS/MS	By MS/MS	By matching	1	1	1	9.5587	9.3248	2	0.009228	5620	20220909_Exploris1_QC_PJ_JD_KBext_E103_Throncat2	92.239	39.984	71487000	37310000	24585000	9591700			215	4019	184	629;630;631	563;564	564				2
AAGKGDVPTK	Threonine5	947.524	0.523899	4019	P62424;Q5T8U3	RPL7A	60S ribosomal protein L7a	yes	no	0	0	0	1	1	By matching	By matching	By MS/MS	1	1	1	9.5677	9.3338	2	0.011027	5724	20220909_Exploris1_QC_PJ_JD_KBext_E103_Throncat3	97.813	50.626	84415000	42155000	31180000	11080000			216	4019	184	632;633;634	565	565			16902	1
AAGLATMISTMRPDIDNMDEYVR	2 Threonine5	2579.22	0.218387	3462	O75533;Q7Z497	SF3B1	Splicing factor 3B subunit 1	yes	no	0	0	0	2	1		By MS/MS			1		104.35	103.99	3	0.0013107	119978	20220909_Exploris1_QC_PJ_JD_KBext_E103_Throncat2	53.779	37.063	182890000	0	182890000	0			217	3462	185	635	566	566			13124;13125	1
AAGPLLTDECR	Threonine5	1206.59	0.586576	5068	Q9BQ69	MACROD1	O-acetyl-ADP-ribose deacetylase MACROD1	yes	yes	0	0	0	1	0	By MS/MS	By MS/MS	By MS/MS	1	1	1	34.879	34.645	2	0.00014999	36549	20220909_Exploris1_QC_PJ_JD_KBext_E103_Throncat3	112.8	89.448	1584000000	469630000	556160000	558170000			218	5068	186	636;637;638	567;568;569;570	570			21210	4
AAGPSLSHTSGGTQSK	2 Threonine5	1494.74	0.742843	3734	P27694	RPA1	Replication protein A 70 kDa DNA-binding subunit;Replication protein A 70 kDa DNA-binding subunit, N-terminally processed	yes	yes	0	0	0	2	0	By MS/MS	By MS/MS	By MS/MS	2	2	2	14.355	14.021	2;3	9.4888e-112	11458	20220909_Exploris1_QC_PJ_JD_KBext_E103_Throncat2	344.98	298.34	404450000	165380000	160900000	78164000			219	3734	187	639;640;641;642;643;644	571;572;573;574	573			15154;15155	3
AAGPSLSHTSGGTQSK	Unmodified	1484.72	0.721934	3734	P27694	RPA1	Replication protein A 70 kDa DNA-binding subunit;Replication protein A 70 kDa DNA-binding subunit, N-terminally processed	yes	yes	0	0	0	0	0	By matching	By MS/MS	By matching	1	1	1	14.365	14.03	2	0.0001649	11522	20220909_Exploris1_QC_PJ_JD_KBext_E103_Throncat2	124.48	94.718	46620000	17037000	19455000	10128000			220	3734	187	645;646;647	575	575				1
AAGSGELGVTMK	Threonine5	1124.57	0.569863	3451	O75369;A0A024R321;E7EN95;Q68CT4	FLNB;DKFZp686A1668	Filamin-B	yes	no	0	0	0	1	0	By MS/MS	By MS/MS	By MS/MS	1	1	1	32.725	32.491	2	0.00035509	33881	20220909_Exploris1_QC_PJ_JD_KBext_E103_Throncat3	94.804	60.551	1920500000	525530000	645220000	749720000			221	3451	188	648;649;650	576;577;578	578			12955	3
AAGSGELGVTMK	Unmodified	1119.56	0.559409	3451	O75369;A0A024R321;E7EN95;Q68CT4	FLNB;DKFZp686A1668	Filamin-B	yes	no	0	0	0	0	0	By MS/MS	By MS/MS	By MS/MS	1	1	1	32.724	32.49	2	0.0021323	33381	20220909_Exploris1_QC_PJ_JD_KBext_E103_Throncat1	82.008	40.582	1479100000	495700000	455370000	528030000			222	3451	188	651;652;653	579;580;581	579				2
AAGTAAALAFLSQESR	Acetyl (Protein N-term)	1604.82	0.815835	3465	O75607	NPM3	Nucleoplasmin-3	yes	yes	1	0	0	0	0	By MS/MS	By MS/MS	By MS/MS	1	1	1	111.29	111.16	2	1.0725e-128	128424	20220909_Exploris1_QC_PJ_JD_KBext_E103_Throncat1	336.79	261.6	2383900000	808700000	784350000	790890000			223	3465	189	654;655;656	582;583;584;585	582				3
AAGTCGVLLR	Threonine5	1021.55	0.554154	4504	Q5T653;A0A024RD44	MRPL2	39S ribosomal protein L2, mitochondrial	yes	no	0	0	0	1	0	By MS/MS			1			33.003	33.003	2	0.032399	33941	20220909_Exploris1_QC_PJ_JD_KBext_E103_Throncat1	46.158	28.123	32236000	32236000	0	0			224	4504	190	657	586	586			19470	1
AAGTCGVLLRK	Threonine5	1149.65	0.649117	4504	Q5T653;A0A024RD44	MRPL2	39S ribosomal protein L2, mitochondrial	yes	no	0	0	0	1	1	By MS/MS	By matching	By matching	1	1	1	23.678	23.41	3	0.018735	22306	20220909_Exploris1_QC_PJ_JD_KBext_E103_Throncat1	53.237	26.139	258250000	94510000	72114000	91621000			225	4504	191	658;659;660	587	587			19470	0
AAGTCGVLLRK	Unmodified	1144.64	0.638662	4504	Q5T653;A0A024RD44	MRPL2	39S ribosomal protein L2, mitochondrial	yes	no	0	0	0	0	1	By MS/MS	By matching	By matching	1	1	1	23.666	23.398	3	0.022411	22361	20220909_Exploris1_QC_PJ_JD_KBext_E103_Throncat1	52.725	52.725	351100000	130290000	115440000	105370000			226	4504	191	661;662;663	588	588				0
AAGTDGSDFQHR	Threonine5	1265.56	0.558781	4808	Q8N5M9	JAGN1	Protein jagunal homolog 1	yes	yes	0	0	0	1	0	By MS/MS	By MS/MS	By matching	1	1	1	15.056	14.689	3	0.0098972	12269	20220909_Exploris1_QC_PJ_JD_KBext_E103_Throncat2	50.484	38.752	179460000	70818000	50791000	57853000			227	4808	192	664;665;666	589;590	590			20408	2
AAGTDGSDFQHR	Unmodified	1260.55	0.548327	4808	Q8N5M9	JAGN1	Protein jagunal homolog 1	yes	yes	0	0	0	0	0	By matching	By MS/MS	By MS/MS	1	1	1	15.055	14.687	3	0.00073199	12273	20220909_Exploris1_QC_PJ_JD_KBext_E103_Throncat2	65.179	45.521	116830000	43189000	42390000	31250000			228	4808	192	667;668;669	591;592	591				2
AAGTLYTYPENWR	Acetyl (Protein N-term)	1582.74	0.741607	3728	Q53YD7;P26641;B4DUK7;B4DSR4;Q2F838	EEF1G	Elongation factor 1-gamma	yes	no	1	0	0	0	0	By MS/MS	By MS/MS	By MS/MS	1	1	1	90.911	90.41	2	0.00016781	103229	20220909_Exploris1_QC_PJ_JD_KBext_E103_Throncat1	150.06	125.98	17711000000	7328200000	6068800000	4314100000			229	3728	193	670;671;672	593;594;595;596;597	593				5
AAGTLYTYPENWR	Acetyl (Protein N-term);2 Threonine5	1592.76	0.762516	3728	Q53YD7;P26641;B4DUK7;B4DSR4;Q2F838	EEF1G	Elongation factor 1-gamma	yes	no	1	0	0	2	0	By MS/MS	By MS/MS	By MS/MS	1	1	1	90.871	90.37	2	1.0739e-18	103312	20220909_Exploris1_QC_PJ_JD_KBext_E103_Throncat1	225.67	191.47	8902800000	3525500000	3363800000	2013500000			230	3728	193	673;674;675	598;599;600;601	599			15121;15122	4
AAGTLYTYPENWR	Acetyl (Protein N-term);Thr->BES;Threonine5	1597.74	0.736411	3728	Q53YD7;P26641;B4DUK7;B4DSR4;Q2F838	EEF1G	Elongation factor 1-gamma	yes	no	1	0	1	1	0	By MS/MS	By MS/MS	By MS/MS	1	1	1	92.443	91.942	2	9.0964e-05	105069	20220909_Exploris1_QC_PJ_JD_KBext_E103_Throncat1	130.98	107.97	243550000	104760000	60887000	77911000			231	3728	193	676;677;678	602;603;604	602		182;183	15121;15122	1
AAGTSSYWEDLRK	Acetyl (Protein N-term);Threonine5	1529.73	0.731326	1847	B4DQA8;K7EJC8;E9PCW1;A8K5R6;O95249;F6RU00;Q96QI9	GOSR1	Golgi SNAP receptor complex member 1	yes	no	1	0	0	1	1	By MS/MS	By MS/MS	By MS/MS	1	1	1	63.941	63.44	2	0.00014313	71798	20220909_Exploris1_QC_PJ_JD_KBext_E103_Throncat3	157.97	138.71	867400000	310790000	315500000	241110000			232	1847	194	679;680;681	605;606;607;608;609	608			7598	5
AAGVCLMLLATCCEDDIVPHVLPFIK	Threonine5	2946.47	0.467853	4269	Q14974;B2RBR9;J3KTM9;B7Z752;B7Z5M1	KPNB1	Importin subunit beta-1	yes	no	0	0	0	1	0	By MS/MS	By MS/MS	By MS/MS	1	1	1	111.43	111.3	3	2.2965e-17	128597	20220909_Exploris1_QC_PJ_JD_KBext_E103_Throncat1	152.95	137.9	2257600000	937890000	722160000	597550000			233	4269	195	682;683;684	610;611;612	610			18477	3
AAGVCLMLLATCCEDDIVPHVLPFIK	Unmodified	2941.46	0.457399	4269	Q14974;B2RBR9;J3KTM9;B7Z752;B7Z5M1	KPNB1	Importin subunit beta-1	yes	no	0	0	0	0	0	By MS/MS	By MS/MS	By MS/MS	1	1	1	111.43	111.3	3	1.8502e-12	128641	20220909_Exploris1_QC_PJ_JD_KBext_E103_Throncat2	133.95	117.02	1805800000	703430000	571070000	531340000			234	4269	195	685;686;687	613;614;615;616	614				4
AAGVEAAAEVAATEIK	Acetyl (Protein N-term);Threonine5	1546.8	0.804156	3916	P52272;A0A087X0X3;M0R019;B4DEG4;M0R2T0;M0R0N3;M0QYQ7;M0R0Y6	HNRNPM	Heterogeneous nuclear ribonucleoprotein M	yes	no	1	0	0	1	0	By matching	By MS/MS		1	1		110.05	109.98	2	0.020137	127047	20220909_Exploris1_QC_PJ_JD_KBext_E103_Throncat2	54.005	38.466	232550000	126650000	105900000	0			235	3916	196	688;689	617	617			16323	1
AAGVLEGALGPHVVTNLYLYPIK	Threonine5	2399.34	0.341572	4983	Q96EN8	MOCOS	Molybdenum cofactor sulfurase	yes	yes	0	0	0	1	0	By MS/MS	By MS/MS	By MS/MS	1	1	1	102.5	101.94	3	0.00011315	117094	20220909_Exploris1_QC_PJ_JD_KBext_E103_Throncat1	66.871	51.927	521510000	215710000	152460000	153340000			236	4983	197	690;691;692	618;619;620	618			20967	3
AAGVLEGALGPHVVTNLYLYPIK	Unmodified	2394.33	0.331118	4983	Q96EN8	MOCOS	Molybdenum cofactor sulfurase	yes	yes	0	0	0	0	0	By MS/MS		By MS/MS	1		1	102.56	101.94	3	0.026843	117121	20220909_Exploris1_QC_PJ_JD_KBext_E103_Throncat1	35.17	28.506	191630000	102800000	0	88824000			237	4983	197	693;694	621;622	621				2
AAGVNVEPFWPGLFAK	Unmodified	1701.89	0.887877	446	A0A024R608;P05386;Q7Z612;Q6ICQ4;Q6FG99	RPLP1	60S acidic ribosomal protein P1	yes	no	0	0	0	0	0	By MS/MS	By MS/MS	By MS/MS	2	2	2	109.89	109.76	2;3	3.0766e-09	126600	20220909_Exploris1_QC_PJ_JD_KBext_E103_Throncat1	161.99	144.62	64288000000	22337000000	22392000000	19560000000			238	446	198	695;696;697;698;699;700	623;624;625;626	623				3
AAGVVLEMIR	Unmodified	1057.6	0.595401	5472	Q9Y230;B3KNL2;M0R0Y3;B4DW30;X6R2L4;M0QXI6	RUVBL2	RuvB-like 2	yes	no	0	0	0	0	0	By MS/MS	By MS/MS	By MS/MS	1	1	1	68.329	67.794	2	0.0027899	76338	20220909_Exploris1_QC_PJ_JD_KBext_E103_Throncat2	96.311	68.137	1842700000	640500000	583010000	619200000			239	5472	199	701;702;703	627;628;629	628				3
AAGYDLYSAYDYTIPPMEK	Threonine5	2171.99	0.992428	3781;3143	H0YNJ9;H0YMM5;P33316;H0YNW5;H0YKC5;A0A0C4DGL3;H0YKI0	DUT	Deoxyuridine 5'-triphosphate nucleotidohydrolase, mitochondrial	no	no	0	0	0	1	0	By MS/MS	By MS/MS	By MS/MS	1	1	1	92.274	92.099	2	2.0414e-21	104944	20220909_Exploris1_QC_PJ_JD_KBext_E103_Throncat1	179.5	162.78	284350000	134180000	150180000	0			240	3143;3781	200	704;705;706	630;631;632;633	630			11902	4
AAGYDLYSAYDYTIPPMEK	Unmodified	2166.98	0.981973	3781;3143	H0YNJ9;H0YMM5;P33316;H0YNW5;H0YKC5;A0A0C4DGL3;H0YKI0	DUT	Deoxyuridine 5'-triphosphate nucleotidohydrolase, mitochondrial	no	no	0	0	0	0	0	By MS/MS	By MS/MS	By MS/MS	1	1	1	92.82	92.069	2	2.2452e-06	106116	20220909_Exploris1_QC_PJ_JD_KBext_E103_Throncat3	159.52	131.24	163860000	0	70081000	93780000			241	3143;3781	200	707;708;709	634;635;636;637	636				4
AAHEALGQFCCALHK	Unmodified	1711.79	0.792279	2212	B3KQ33;Q8TEX9;Q59FI4;H0YN14;D3DS63;B3KTB3;B3KT38;B3KPS9;B3KPY9;Q6I9Y8;B3KSQ4;Q59H62;B4DXR7;H0YMR4	IPO4	Importin-4	yes	no	0	0	0	0	0	By matching	By matching	By MS/MS	1	1	1	36.89	36.623	4	0.052024	39266	20220909_Exploris1_QC_PJ_JD_KBext_E103_Throncat3	27.58	22.524	635010000	91725000	114110000	429170000			242	2212	201	710;711;712	638	638				1
AAHFLHGCNSK	Unmodified	1240.58	0.577125	5431	Q9UJX2	CDC23	Cell division cycle protein 23 homolog	yes	yes	0	0	0	0	0	By MS/MS	By MS/MS	By matching	1	1	1	12.291	12.024	3	0.00063591	8543	20220909_Exploris1_QC_PJ_JD_KBext_E103_Throncat1	72.34	60.474	91709000	26322000	39915000	25472000			243	5431	202	713;714;715	639;640	639				2
AAHGGSAASSALK	Acetyl (Protein N-term)	1168.58	0.58365	3495	O94888;F8WB69	UBXN7	UBX domain-containing protein 7	yes	no	1	0	0	0	0			By MS/MS			1	20.865	20.213	2	8.1006e-06	19188	20220909_Exploris1_QC_PJ_JD_KBext_E103_Throncat3	157.14	112.69	364820000	0	0	364820000			244	3495	203	716	641	641				1
AAHIFFTDTCPEPLFSELGR	2 Threonine5	2317.12	0.120312	2530;1003	M0R0M7;B4DY46;O00184;Q53GF4;Q15833;M0QZ54;M0R118;A0A087WUN8;Q8WYX9	STXBP2;pp10122	Syntaxin-binding protein 2	no	no	0	0	0	2	0	By MS/MS	By MS/MS	By MS/MS	1	1	1	99.761	99.193	3	0.0002395	113804	20220909_Exploris1_QC_PJ_JD_KBext_E103_Throncat1	71.592	57.861	384500000	109600000	132710000	142190000			245	2530;1003	204	717;718;719	642;643;644;645	642			4346;4347	4
AAHIFNEALVCHQIR	Unmodified	1777.9	0.904607	1961	E9PDF6;B0I1S9;O43795	MYO1B	Unconventional myosin-Ib	yes	no	0	0	0	0	0	By MS/MS	By matching	By MS/MS	1	1	1	45.023	44.622	3;4	0.0021496	47886	20220909_Exploris1_QC_PJ_JD_KBext_E103_Throncat1	43.861	17.425	491420000	136330000	137170000	217920000			246	1961	205	720;721;722	646;647	646				2
AAHLCAEAALR	Unmodified	1181.6	0.597526	786	A0A024RB85;Q9UQ80;A8K6Y1;Q6PIN5;Q05D08;F8VR77;F8W0A3;H0YIN7	PA2G4	Proliferation-associated protein 2G4	yes	no	0	0	0	0	0	By MS/MS	By MS/MS	By MS/MS	1	1	1	26.723	26.489	3	0.00015884	26602	20220909_Exploris1_QC_PJ_JD_KBext_E103_Throncat3	109.42	79.165	0	0	0	0			247	786	206	723;724;725	648;649;650	650				3
AAHSEGNTTAGLDMR	2 Threonine5	1539.71	0.710162	4061	V9HW96;P78371;B7Z4R3;Q9H369	HEL-S-100n;CCT2	T-complex protein 1 subunit beta	yes	no	0	0	0	2	0	By MS/MS	By MS/MS	By MS/MS	1	1	1	22.7	22.399	3	7.8788e-05	21354	20220909_Exploris1_QC_PJ_JD_KBext_E103_Throncat2	94.532	87.474	1467200000	406180000	525900000	535080000			248	4061	207	726;727;728	651;652;653	652			17101;17102	3
AAHSEGNTTAGLDMR	Unmodified	1529.69	0.689254	4061	V9HW96;P78371;B7Z4R3;Q9H369	HEL-S-100n;CCT2	T-complex protein 1 subunit beta	yes	no	0	0	0	0	0	By MS/MS			1			22.409	22.409	2	4.8484e-47	21196	20220909_Exploris1_QC_PJ_JD_KBext_E103_Throncat1	223.46	198.61	0	0	0	0			249	4061	207	729	654	654				1
AAHVFFTDSCPDALFNELVK	Threonine5	2285.1	0.0989583	1268	A0A1B0GWF2;A0A1B0GVQ5;A0A0D9SG72;A0A1B0GTP9;Q68CM6;P61764;B7Z2V7;B7Z1V5;A0A1B0GW76;A0A0D9SFQ7;A0A0D9SFW6;A0A0D9SEP9	STXBP1;stxbp1	Syntaxin-binding protein 1	yes	no	0	0	0	1	0	By MS/MS	By MS/MS	By MS/MS	2	2	1	106.5	106.33	2;3	1.4712e-31	122667	20220909_Exploris1_QC_PJ_JD_KBext_E103_Throncat2	216.54	174.9	1500500000	571520000	560710000	368270000			250	1268	208	730;731;732;733;734	655;656;657;658	657			5173	4
AAHVFFTDSCPDALFNELVK	Unmodified	2280.09	0.088504	1268	A0A1B0GWF2;A0A1B0GVQ5;A0A0D9SG72;A0A1B0GTP9;Q68CM6;P61764;B7Z2V7;B7Z1V5;A0A1B0GW76;A0A0D9SFQ7;A0A0D9SFW6;A0A0D9SEP9	STXBP1;stxbp1	Syntaxin-binding protein 1	yes	no	0	0	0	0	0	By MS/MS	By MS/MS	By MS/MS	1	1	1	106.69	106.49	3	0.010408	122740	20220909_Exploris1_QC_PJ_JD_KBext_E103_Throncat2	43.116	34.621	307730000	109430000	111950000	86347000			251	1268	208	735;736;737	659;660;661	660				3
AAHYCHSTLK	Threonine5	1191.57	0.565781	1545	A0A1B0GUA3;Q96EK5;A0A1B0GTE6;A0A0D9SFK7;A0A1B0GV79;A0A1B0GW21;A0A1B0GUH6	KIAA1279;KIF1BP	KIF1-binding protein	yes	no	0	0	0	1	0	By matching	By matching	By MS/MS	1	1	1	10.257	9.9898	3	0.0033807	6701	20220909_Exploris1_QC_PJ_JD_KBext_E103_Throncat3	64.82	43.448	47987000	22834000	17561000	7591300			252	1545	209	738;739;740	662	662			6566	1
AAIAQALAGEVSVVPPSR	Unmodified	1734.96	0.962833	1619	A0MNN4;Q2TAY7	SMU1	WD40 repeat-containing protein SMU1;WD40 repeat-containing protein SMU1, N-terminally processed	yes	no	0	0	0	0	0	By MS/MS	By matching	By MS/MS	2	1	1	79.706	79.172	2;3	0.0011804	89802	20220909_Exploris1_QC_PJ_JD_KBext_E103_Throncat1	62.589	54.675	685890000	225810000	234910000	225160000			253	1619	210	741;742;743;744	663;664	663				2
AAIAQLNGK	Unmodified	884.508	0.507966	1373	A0A0S2Z4Z0;Q96PK6;Q59GV2;A0A0S2Z567	RBM14	RNA-binding protein 14	yes	no	0	0	0	0	0	By MS/MS	By MS/MS	By MS/MS	1	1	1	24.322	24.055	2	0.00094765	23458	20220909_Exploris1_QC_PJ_JD_KBext_E103_Throncat2	119.57	49.567	527640000	207150000	194290000	126210000			254	1373	211	745;746;747	665;666;667	666				3
AAIDWFDGK	Unmodified	1021.49	0.486896	4922;1812	Q59H57;B4DR70;A8K4H1;Q8TBR3;Q6IBQ5;H3BPE7;Q13344;P35637;Q70T18;Q92804;B4E312;A0A075B7D9	FUS;TAF15	RNA-binding protein FUS;TATA-binding protein-associated factor 2N	no	no	0	0	0	0	0	By MS/MS	By MS/MS	By MS/MS	2	2	2	68.47	67.935	2	0.0015656	76683	20220909_Exploris1_QC_PJ_JD_KBext_E103_Throncat3	106.91	22.168	25594000000	9566700000	7970800000	8056500000			255	1812;4922	212	748;749;750;751;752;753	668;669;670;671;672;673	672				6
AAIGLLAR	Unmodified	783.497	0.496673	3158	H3BQB1;P07741;H3BQF1;H3BQZ9;H3BSW3	APRT	Adenine phosphoribosyltransferase	yes	no	0	0	0	0	0	By matching	By MS/MS	By MS/MS	1	1	1	44.25	43.849	2	0.018536	48112	20220909_Exploris1_QC_PJ_JD_KBext_E103_Throncat3	119.22	34.16	2258100000	863970000	736970000	657200000			256	3158	213	754;755;756	674;675	675				0
AAIISAEGDSK	Unmodified	1060.54	0.540054	1803	A8K401;P35232;Q6FHP5;Q6PUJ7;Q53FV0;C9JW96	PHB;HEL-S-54e	Prohibitin	yes	no	0	0	0	0	0	By matching	By MS/MS	By matching	1	1	1	24.175	23.907	2	0.00050758	23190	20220909_Exploris1_QC_PJ_JD_KBext_E103_Throncat2	104.05	80.279	6339400000	1931700000	2351000000	2056700000			257	1803	214	757;758;759	676	676				1
AAILETAPK	Threonine5	917.538	0.538487	1738	A7BI36;A0A0A0MRV0;Q9P2E9;A2A2S5;Q32NB1	RRBP1	Ribosome-binding protein 1	yes	no	0	0	0	1	0	By MS/MS	By matching		1	1		29.315	29.24	2	0.019959	29431	20220909_Exploris1_QC_PJ_JD_KBext_E103_Throncat1	56.81	15.158	427120000	231040000	196080000	0			258	1738	215	760;761	677	677			7228	1
AAILPTSIFLTNK	2 Threonine5	1397.83	0.82841	3346	O14744;B2RDD7;B4DV00;H0YJX6	PRMT5	Protein arginine N-methyltransferase 5;Protein arginine N-methyltransferase 5, N-terminally processed;Protein arginine N-methyltransferase 5	yes	no	0	0	0	2	0	By MS/MS	By MS/MS	By MS/MS	1	1	1	94.898	94.397	2	0.0016839	108369	20220909_Exploris1_QC_PJ_JD_KBext_E103_Throncat2	74.944	60.079	1551200000	549040000	463670000	538540000			259	3346	216	762;763;764	678;679;680	679			12420;12421	3
AAILPTSIFLTNK	Unmodified	1387.81	0.807502	3346	O14744;B2RDD7;B4DV00;H0YJX6	PRMT5	Protein arginine N-methyltransferase 5;Protein arginine N-methyltransferase 5, N-terminally processed;Protein arginine N-methyltransferase 5	yes	no	0	0	0	0	0	By MS/MS	By MS/MS	By MS/MS	1	1	1	94.904	94.403	2	7.2067e-05	108073	20220909_Exploris1_QC_PJ_JD_KBext_E103_Throncat1	126.29	112.94	1797100000	662660000	536670000	597760000			260	3346	216	765;766;767	681;682;683;684;685;686;687	682				7
AAILPTSIFLTNKK	Unmodified	1515.9	0.902465	3346	O14744;B2RDD7;B4DV00;H0YJX6	PRMT5	Protein arginine N-methyltransferase 5;Protein arginine N-methyltransferase 5, N-terminally processed;Protein arginine N-methyltransferase 5	yes	no	0	0	0	0	1	By MS/MS	By matching	By MS/MS	1	1	1	75.531	74.996	3	0.0026232	86110	20220909_Exploris1_QC_PJ_JD_KBext_E103_Throncat3	61.409	51.357	1520700000	655790000	502290000	362650000			261	3346	217	768;769;770	688;689	689				2
AAILPTSIFLTNKK	2 Threonine5	1525.92	0.923373	3346	O14744;B2RDD7;B4DV00;H0YJX6	PRMT5	Protein arginine N-methyltransferase 5;Protein arginine N-methyltransferase 5, N-terminally processed;Protein arginine N-methyltransferase 5	yes	no	0	0	0	2	1	By MS/MS	By MS/MS		1	1		75.155	74.93	3	6.8853e-05	85051	20220909_Exploris1_QC_PJ_JD_KBext_E103_Throncat2	101.32	80.939	978980000	519540000	459450000	0			262	3346	217	771;772	690;691	691			12420;12421	2
AAILQTEVDALR	Threonine5	1303.73	0.729869	3087	X6RM00;G8JLD3;X6RLX0;Q8IUD2;B4DG07;O15083;H7C4G9	ERC1;ERC2	ELKS/Rab6-interacting/CAST family member 1;ERC protein 2	yes	no	0	0	0	1	0	By MS/MS	By MS/MS	By MS/MS	1	1	1	67.717	67.182	2	0.00021265	76601	20220909_Exploris1_QC_PJ_JD_KBext_E103_Throncat3	105.4	89.515	461620000	150580000	165920000	145120000			263	3087	218	773;774;775	692;693;694	694			11802	3
AAISQLR	Unmodified	757.445	0.444637	252	A0A024R2M7;O95747;C9JIG9	OXSR1	Serine/threonine-protein kinase OSR1	yes	no	0	0	0	0	0	By MS/MS	By MS/MS	By matching	1	1	1	23.44	23.172	2	0.024872	22107	20220909_Exploris1_QC_PJ_JD_KBext_E103_Throncat1	81.864	20.303	382780000	167110000	131160000	84508000			264	252	219	776;777;778	695;696	695				2
AAIVYHTK	Threonine5	906.513	0.512606	4676	Q7Z417	NUFIP2	Nuclear fragile X mental retardation-interacting protein 2	yes	yes	0	0	0	1	0	By MS/MS	By MS/MS		1	1		15.61	15.435	2	0.0098294	12715	20220909_Exploris1_QC_PJ_JD_KBext_E103_Throncat1	75.692	44.463	94509000	50170000	44339000	0			265	4676	220	779;780	697;698	697			20067	1
AAKPTTTPEVK	3 Threonine5	1156.67	0.665651	755	A0A024RAM4;P46821;A2BDK6;Q5H9P1	MAP1B;DKFZp686F1345	Microtubule-associated protein 1B;MAP1B heavy chain;MAP1 light chain LC1	yes	no	0	0	0	3	1	By MS/MS	By matching	By MS/MS	1	1	1	14.201	13.866	2	0.00084085	10813	20220909_Exploris1_QC_PJ_JD_KBext_E103_Throncat1	97.734	74.211	136150000	52497000	53340000	30309000			266	755	221	781;782;783	699;700	699			3244;3245;3246	2
AALADDFDTPR	Threonine5	1195.57	0.567221	5251	Q9HA77;Q6AW83;H0YFF0;A0A087WWV1	CARS2;DKFZp686G08243	Probable cysteine--tRNA ligase, mitochondrial	yes	no	0	0	0	1	0	By MS/MS		By MS/MS	1		1	46.81	46.81	2	0.042001	51481	20220909_Exploris1_QC_PJ_JD_KBext_E103_Throncat3	53.517	38.754	77241000	77241000	0	0			267	5251	222	784;785	701;702	702			21746	2
AALADDFDTPR	Unmodified	1190.56	0.556766	5251	Q9HA77;Q6AW83;H0YFF0;A0A087WWV1	CARS2;DKFZp686G08243	Probable cysteine--tRNA ligase, mitochondrial	yes	no	0	0	0	0	0	By matching	By MS/MS	By MS/MS	1	1	1	47.126	46.692	2	0.0091251	51430	20220909_Exploris1_QC_PJ_JD_KBext_E103_Throncat3	68.847	48.709	273370000	84842000	76159000	112370000			268	5251	222	786;787;788	703;704	704				2
AALADVLR	Unmodified	827.486	0.486502	2603	B5MBZ0;Q9HC35;A6P4V4;A6P4T4;C1PHA0;B6EXY3;C1PHA1;J7MA22;B6EXY4;B6EXY5;I1X3U7;B3XZL9;B3XZM0;A9YLN7	EML4;EML4-ALK variant 6;EML4-ALK variant 7;EML4-ALK;EML4/ALK fusion	Echinoderm microtubule-associated protein-like 4;Tyrosine-protein kinase receptor	yes	no	0	0	0	0	0	By MS/MS	By MS/MS	By matching	1	1	1	49.926	49.491	2	0.0098127	53863	20220909_Exploris1_QC_PJ_JD_KBext_E103_Throncat1	91.626	46.934	344500000	155440000	125160000	63897000			269	2603	223	789;790;791	705;706	705				2
AALAFGFLDLLK	Unmodified	1277.74	0.73836	2366	H3BRY6;B4DWZ3;B4DVT3;B4DJL6;Q96SY0	VWA9	von Willebrand factor A domain-containing protein 9	yes	no	0	0	0	0	0	By MS/MS	By MS/MS	By MS/MS	1	1	1	112.12	111.98	2	0.00074959	129531	20220909_Exploris1_QC_PJ_JD_KBext_E103_Throncat3	108.67	91.155	724590000	241120000	254800000	228660000			270	2366	224	792;793;794	707;708;709	709				3
AALAGGTTMIIDHVVPEPESSLTEAYEK	3 Threonine5	2943.47	0.474017	1488	A0A140VK07;Q6DEN2;Q14195;Q8IXW6	DPYSL3	Dihydropyrimidinase-related protein 3	yes	no	0	0	0	3	0	By MS/MS			1			93.109	93.109	3	3.3985e-06	106549	20220909_Exploris1_QC_PJ_JD_KBext_E103_Throncat1	73.548	58.029	166970000	166970000	0	0			271	1488	225	795	710	710			6186;6187;6188	1
AALAGGTTMIIDHVVPEPESSLTEAYEK	Unmodified	2928.44	0.442654	1488	A0A140VK07;Q6DEN2;Q14195;Q8IXW6	DPYSL3	Dihydropyrimidinase-related protein 3	yes	no	0	0	0	0	0	By MS/MS		By MS/MS	1		1	93.718	93.141	3	0.0076201	106709	20220909_Exploris1_QC_PJ_JD_KBext_E103_Throncat1	42.59	28.888	505140000	250370000	0	254770000			272	1488	225	796;797	711;712	711				2
AALAGHPR	Unmodified	791.44	0.440221	125	A0A024R0L6;Q15102;M0R1K3	PAFAH1B3	Platelet-activating factor acetylhydrolase IB subunit gamma	yes	no	0	0	0	0	0	By MS/MS	By MS/MS	By matching	1	1	1	10.074	9.8402	2	0.014091	6265	20220909_Exploris1_QC_PJ_JD_KBext_E103_Throncat2	79.939	5.4226	53119000	24704000	16725000	11690000			273	125	226	798;799;800	713;714	714				2
AALAHPFFQDVTKPVPHLR	Threonine5	2148.18	0.179532	785	A0A024RB77;G3V5T9;P24941;A0A024RB10;E7ESI2;B4DDL9	CDK2	Cyclin-dependent kinase 2	yes	no	0	0	0	1	1	By MS/MS	By MS/MS	By MS/MS	1	1	1	56.635	56.133	5	8.2271e-05	61827	20220909_Exploris1_QC_PJ_JD_KBext_E103_Throncat1	94.01	85.921	1153500000	276020000	608610000	268870000			274	785	227	801;802;803	715;716;717	715			3465	3
AALAHPFFQDVTKPVPHLRL	Threonine5	2261.26	0.263596	785	A0A024RB77;G3V5T9;P24941;A0A024RB10;E7ESI2;B4DDL9	CDK2	Cyclin-dependent kinase 2	yes	no	0	0	0	1	2	By MS/MS	By MS/MS	By MS/MS	1	1	1	71.737	71.202	5	1.4195e-05	80026	20220909_Exploris1_QC_PJ_JD_KBext_E103_Throncat1	104.03	99.501	3070400000	1003600000	1640200000	426640000			275	785	228	804;805;806	718;719;720;721	718			3465	4
AALAHPFFQDVTKPVPHLRL	Unmodified	2256.25	0.253142	785	A0A024RB77;G3V5T9;P24941;A0A024RB10;E7ESI2;B4DDL9	CDK2	Cyclin-dependent kinase 2	yes	no	0	0	0	0	2	By MS/MS	By MS/MS	By matching	2	2	1	71.615	71.204	4;5	5.4422e-05	80598	20220909_Exploris1_QC_PJ_JD_KBext_E103_Throncat2	82.609	74.52	1101000000	400810000	587380000	112820000			276	785	228	807;808;809;810;811	722;723;724	724				3
AALAHSEEVTASQVAATK	2 Threonine5	1792.93	0.9321	4290	Q15149;D3DWL0;H0YDN1	PLEC;PLEC1	Plectin	yes	no	0	0	0	2	0	By MS/MS	By MS/MS	By MS/MS	2	2	2	31.774	31.54	2;3	1.5753e-96	32926	20220909_Exploris1_QC_PJ_JD_KBext_E103_Throncat3	314.52	262.05	1504800000	387880000	632950000	483980000			277	4290	229	812;813;814;815;816;817	725;726;727;728	728			18581;18582	4
AALAHSEEVTASQVAATK	Unmodified	1782.91	0.911192	4290	Q15149;D3DWL0;H0YDN1	PLEC;PLEC1	Plectin	yes	no	0	0	0	0	0	By MS/MS	By MS/MS	By MS/MS	2	2	2	31.785	31.552	2;3	1.2254e-133	32168	20220909_Exploris1_QC_PJ_JD_KBext_E103_Throncat1	351.69	302.69	1886700000	492250000	728810000	665670000			278	4290	229	818;819;820;821;822;823	729;730;731;732;733;734	729				5
AALAPELALEIPSGSQADIPLPK	Unmodified	2300.26	0.262763	4746	Q8IVF2	AHNAK2	Protein AHNAK2	yes	yes	0	0	0	0	0	By MS/MS	By matching		1	1		109.18	109.06	2	4.5492e-05	125879	20220909_Exploris1_QC_PJ_JD_KBext_E103_Throncat1	107.5	88.9	197390000	105760000	91631000	0			279	4746	230	824;825	735	735				1
AALAPLPPLPAQFK	Acetyl (Protein N-term)	1474.85	0.854786	1046	A0A087WY55;Q9NP79	VTA1	Vacuolar protein sorting-associated protein VTA1 homolog	yes	no	1	0	0	0	0	By matching	By MS/MS	By MS/MS	1	1	1	110.94	110.8	2	0.00019583	128178	20220909_Exploris1_QC_PJ_JD_KBext_E103_Throncat3	103.78	87.151	1280200000	487460000	422290000	370430000			280	1046	231	826;827;828	736;737	737				2
AALASAHQCHPLPR	Unmodified	1527.77	0.772864	4421	Q53HM1;Q9NWZ5	UCKL1	Uridine-cytidine kinase;Uridine-cytidine kinase-like 1	yes	no	0	0	0	0	0			By MS/MS			1	20.593	19.941	3	0.018818	18893	20220909_Exploris1_QC_PJ_JD_KBext_E103_Throncat3	54.276	37.135	54596000	0	0	54596000			281	4421	232	829	738	738				0
AALCAVHVIR	Unmodified	1108.62	0.617533	1448	A0A140VJE7;B3KXW5;O43747;Q8IY97;B4DS96;B4DDL1;H3BNR4;H3BR36;H3BUN9	AP1G1	AP-1 complex subunit gamma-1	yes	no	0	0	0	0	0	By MS/MS	By MS/MS	By MS/MS	1	1	1	32.96	32.726	3	0.00097547	33620	20220909_Exploris1_QC_PJ_JD_KBext_E103_Throncat1	84.213	62.454	908710000	263030000	309080000	336600000			282	1448	233	830;831;832	739;740;741	739				3
AALCAVHVIRK	Unmodified	1236.71	0.712496	1448	A0A140VJE7;B3KXW5;O43747;Q8IY97;B4DS96;B4DDL1;H3BNR4;H3BR36;H3BUN9	AP1G1	AP-1 complex subunit gamma-1	yes	no	0	0	0	0	1	By matching	By MS/MS	By MS/MS	1	1	1	24.109	23.842	3	0.027203	23530	20220909_Exploris1_QC_PJ_JD_KBext_E103_Throncat3	40.727	26.234	694470000	193240000	239880000	261350000			283	1448	234	833;834;835	742;743	743				2
AALCHLLQYFLK	Unmodified	1475.8	0.795891	4211	Q13535;D6RIG7	ATR	Serine/threonine-protein kinase ATR	yes	no	0	0	0	0	0	By MS/MS			1			104.93	104.93	3	0.00079701	120877	20220909_Exploris1_QC_PJ_JD_KBext_E103_Throncat1	66.262	46.685	44465000	44465000	0	0			284	4211	235	836	744	744				1
AALDGTPGMIGYGMAK	Threonine5	1556.75	0.752989	1518	A0A140VKA9;P09417	QDPR	Dihydropteridine reductase	yes	no	0	0	0	1	0	By MS/MS	By MS/MS	By MS/MS	1	1	1	66.916	66.381	2	1.3859e-05	74812	20220909_Exploris1_QC_PJ_JD_KBext_E103_Throncat2	123.01	105.53	525980000	184310000	139900000	201770000			285	1518	236	837;838;839	745;746;747;748	747			6434	4
AALDGTPGMIGYGMAK	Unmodified	1551.74	0.742535	1518	A0A140VKA9;P09417	QDPR	Dihydropteridine reductase	yes	no	0	0	0	0	0			By MS/MS			1	67.435	66.281	2	0.0049914	75420	20220909_Exploris1_QC_PJ_JD_KBext_E103_Throncat3	64.918	47.687	520150000	0	0	520150000			286	1518	236	840	749	749				1
AALEAAAAAAPER	Unmodified	1210.63	0.6306	4710	Q86UK7	ZNF598	Zinc finger protein 598	yes	yes	0	0	0	0	0	By MS/MS	By MS/MS	By MS/MS	1	1	1	32.997	32.763	2	0.00040326	34253	20220909_Exploris1_QC_PJ_JD_KBext_E103_Throncat3	99.752	67.818	282790000	93599000	96096000	93090000			287	4710	237	841;842;843	750;751;752	752				3
AALEACHK	Unmodified	898.433	0.433086	3630	Q6IRT1;P11766;Q6FI45;Q5U043	ADH5	S-(hydroxymethyl)glutathione dehydrogenase;Alcohol dehydrogenase class-3	yes	no	0	0	0	0	0	By MS/MS	By MS/MS	By MS/MS	1	1	1	10.579	10.311	2	0.004185	6846	20220909_Exploris1_QC_PJ_JD_KBext_E103_Throncat2	117.16	92.528	318800000	141030000	114420000	63351000			288	3630	238	844;845;846	753;754;755	754				1
AALEALGSCLNNK	Unmodified	1359.68	0.681649	788	A0A024RB99;V9HW06;P34897;Q5HYG8;Q53ET4;B4DJQ3;B4E1G2;B4DW25;G3V5L0;G3V4W5;G3V540;G3V2W0;G3V241;G3V3Y8;G3V4T0;G3V4X0;G3V2E4	SHMT2;HEL-S-51e;DKFZp686P09201	Serine hydroxymethyltransferase;Serine hydroxymethyltransferase, mitochondrial	yes	no	0	0	0	0	0	By MS/MS	By matching	By MS/MS	1	1	1	52.763	52.295	2	3.1673e-06	58412	20220909_Exploris1_QC_PJ_JD_KBext_E103_Throncat3	194.06	158.79	9222300000	3559300000	2775800000	2887100000			289	788	239	847;848;849	756;757;758	758				2
AALEALLGR	Unmodified	912.539	0.539266	3362	O15061;A0A075B7B1;C9JIE4	SYNM	Synemin	yes	no	0	0	0	0	0	By MS/MS	By MS/MS	By MS/MS	1	1	1	65.878	65.344	2	0.00064342	73558	20220909_Exploris1_QC_PJ_JD_KBext_E103_Throncat2	130.22	80.094	702580000	199370000	237750000	265460000			290	3362	240	850;851;852	759;760;761	760				3
AALEALLPYTER	Unmodified	1345.72	0.724166	4158	Q12788;J3KNP2;A0JLS5	TBL3	Transducin beta-like protein 3	yes	no	0	0	0	0	0	By MS/MS	By MS/MS	By MS/MS	1	1	1	81.084	80.583	2	0.00041887	91301	20220909_Exploris1_QC_PJ_JD_KBext_E103_Throncat1	104.05	74.738	529930000	162790000	200630000	166510000			291	4158	241	853;854;855	762;763;764;765;766	763				5
AALEALLPYTER	Threonine5	1350.73	0.73462	4158	Q12788;J3KNP2;A0JLS5	TBL3	Transducin beta-like protein 3	yes	no	0	0	0	1	0			By MS/MS			1	81.861	80.708	2	0.023393	92513	20220909_Exploris1_QC_PJ_JD_KBext_E103_Throncat3	48.981	33.648	210400000	0	0	210400000			292	4158	241	856	767	767			17665	1
AALEAQNALHNMK	Unmodified	1409.71	0.708533	3083	G5EA30;Q92879;E9PQK4;E9PSH0;E9PKU1	CELF1	CUGBP Elav-like family member 1	yes	no	0	0	0	0	0	By matching	By MS/MS	By MS/MS	2	2	2	32.286	32.052	2;3	0.0026092	33585	20220909_Exploris1_QC_PJ_JD_KBext_E103_Throncat3	115	95.733	3354000000	1275200000	1151400000	927430000			293	3083	242	857;858;859;860;861;862	768;769;770	770				2
AALEDTLAETEAR	Unmodified	1388.68	0.678338	2302;2783	B4DE59;CON__P08727;P08727	KRT19	Keratin, type I cytoskeletal 19	no	no	0	0	0	0	0	By MS/MS	By MS/MS	By MS/MS	1	1	1	51.357	50.889	2	3.4082e-05	56011	20220909_Exploris1_QC_PJ_JD_KBext_E103_Throncat2	172.21	150.13	1991600000	583060000	824590000	583960000		+	294	2302;2783	243	863;864;865	771;772;773	772				2
AALEDTLAETEAR	2 Threonine5	1398.7	0.699247	2302;2783	B4DE59;CON__P08727;P08727	KRT19	Keratin, type I cytoskeletal 19	no	no	0	0	0	2	0	By MS/MS	By MS/MS	By MS/MS	1	1	1	51.33	50.862	2	0.00060578	55651	20220909_Exploris1_QC_PJ_JD_KBext_E103_Throncat1	85.963	57.005	437890000	137960000	177070000	122860000		+	295	2302;2783	243	866;867;868	774;775;776	774			9424;9425	2
AALEEFSR	Unmodified	921.456	0.455596	4442	Q58EY4;Q92922;B4DYQ1;Q05CR1;Q05BW5;B4DYF9	SMARCC1	SWI/SNF complex subunit SMARCC1	yes	no	0	0	0	0	0	By MS/MS	By matching	By MS/MS	1	1	1	34.504	34.27	2	0.014139	36009	20220909_Exploris1_QC_PJ_JD_KBext_E103_Throncat3	79.809	23.795	480110000	131580000	142750000	205790000			296	4442	244	869;870;871	777;778	778				2
AALEELVK	Unmodified	871.501	0.501483	3632	P12081;B4DDD8;B4E1C5;E7ETE2;B4DEA2;D6RF05	HARS	Histidine--tRNA ligase, cytoplasmic	yes	no	0	0	0	0	0	By matching	By matching	By MS/MS	1	1	1	44.707	44.306	2	0.029243	48504	20220909_Exploris1_QC_PJ_JD_KBext_E103_Throncat3	66.429	23.515	3516500000	1371100000	1053700000	1091800000			297	3632	245	872;873;874	779	779				1
AALEEVYPDLTPEETRR	Unmodified	1987.99	0.985085	2170	B3KMC9;Q9H0D6;B4DZC3;B4E0B9	XRN2	5'-3' exoribonuclease 2	yes	no	0	0	0	0	1	By MS/MS	By MS/MS		1	1		59.993	59.767	3	4.0956e-05	66701	20220909_Exploris1_QC_PJ_JD_KBext_E103_Throncat2	101.15	85.956	280940000	179870000	101070000	0			298	2170	246	875;876	780;781	781				2
AALEEVYPDLTPEETRR	2 Threonine5	1998.01	0.00599329	2170	B3KMC9;Q9H0D6;B4DZC3;B4E0B9	XRN2	5'-3' exoribonuclease 2	yes	no	0	0	0	2	1		By MS/MS			1		60.176	59.725	3	0.006934	66659	20220909_Exploris1_QC_PJ_JD_KBext_E103_Throncat2	45.618	30.222	177110000	0	177110000	0			299	2170	246	877	782;783	783			8966;8967	2
AALEGTATYR	2 Threonine5	1061.55	0.550732	761	A0A024RAS8;Q9NRV9	HEBP1	Heme-binding protein 1	yes	no	0	0	0	2	0	By MS/MS	By MS/MS	By MS/MS	1	1	1	25.811	25.544	2	0.00025851	25427	20220909_Exploris1_QC_PJ_JD_KBext_E103_Throncat3	135.79	102.95	1043800000	380050000	354370000	309420000			300	761	247	878;879;880	784;785;786	786			3325;3326	3
AALEQDLAFWYGPR	Unmodified	1635.8	0.804542	2068	Q6FH11;B2R7U4;P09601;Q96DI8;F2YMD9;B1AHA8	HMOX1	Heme oxygenase 1	yes	no	0	0	0	0	0	By MS/MS	By MS/MS	By MS/MS	1	2	2	100.51	99.83	2;3	3.8386e-07	115080	20220909_Exploris1_QC_PJ_JD_KBext_E103_Throncat2	175.12	160.44	1197200000	248940000	457800000	490490000			301	2068	248	881;882;883;884;885	787;788;789;790;791	789				5
AALETDENLLLCAPTGAGK	2 Threonine5	1952.99	0.9879	3468	O75643;A4FU77	SNRNP200	U5 small nuclear ribonucleoprotein 200 kDa helicase	yes	no	0	0	0	2	0	By MS/MS	By matching	By matching	1	1	1	77.188	76.654	2	9.1648e-72	86704	20220909_Exploris1_QC_PJ_JD_KBext_E103_Throncat1	283.21	257.51	678870000	219720000	275110000	184050000			302	3468	249	886;887;888	792	792			13176;13177	1
AALETDENLLLCAPTGAGK	Unmodified	1942.97	0.966992	3468	O75643;A4FU77	SNRNP200	U5 small nuclear ribonucleoprotein 200 kDa helicase	yes	no	0	0	0	0	0	By MS/MS	By MS/MS	By MS/MS	1	1	1	77.197	76.662	2	2.0572e-31	87919	20220909_Exploris1_QC_PJ_JD_KBext_E103_Throncat3	223.58	192.1	430320000	109340000	167680000	153290000			303	3468	249	889;890;891	793;794;795;796	796				4
AALEYLEDIDLK	Unmodified	1391.72	0.718412	5083	Q9BRX8	FAM213A	Redox-regulatory protein FAM213A	yes	yes	0	0	0	0	0	By MS/MS	By MS/MS		1	1		90.451	90.275	2	0.00034479	103071	20220909_Exploris1_QC_PJ_JD_KBext_E103_Throncat1	107.55	75.92	182760000	92948000	89810000	0			304	5083	250	892;893	797;798	797				1
AALFLQTLK	Threonine5	1008.62	0.617071	4164	Q59H38;Q12872;H0YFR9	SFSWAP	Splicing factor, suppressor of white-apricot homolog	yes	no	0	0	0	1	0	By MS/MS	By MS/MS	By MS/MS	1	1	1	69.007	68.472	2	0.0013014	77332	20220909_Exploris1_QC_PJ_JD_KBext_E103_Throncat2	95.815	69.019	222530000	73667000	90271000	58587000			305	4164	251	894;895;896	799;800;801	800			17719	3
AALFLQTLK	Unmodified	1003.61	0.606617	4164	Q59H38;Q12872;H0YFR9	SFSWAP	Splicing factor, suppressor of white-apricot homolog	yes	no	0	0	0	0	0	By MS/MS			1			68.387	68.387	2	0.035862	76713	20220909_Exploris1_QC_PJ_JD_KBext_E103_Throncat1	66.429	35.14	0	0	0	0			306	4164	251	897	802	802				1
AALGEPVRLER	Acetyl (Protein N-term)	1251.69	0.693535	4403	Q53FX5;Q9NUP9;G3V1D4	LIN7C	Protein lin-7 homolog C	yes	no	1	0	0	0	1	By MS/MS	By MS/MS	By MS/MS	1	1	1	56.965	56.464	2	0.008726	62361	20220909_Exploris1_QC_PJ_JD_KBext_E103_Throncat1	66.299	35.225	3870400000	1278200000	1342900000	1249300000			307	4403	252	898;899;900	803;804;805	803				1
AALGHLAGEAAAAPGPGTPCASR	Acetyl (Protein N-term);Threonine5	2149.05	0.0537394	5229	Q9H7E9	C8orf33	UPF0488 protein C8orf33	yes	yes	1	0	0	1	0	By MS/MS	By MS/MS	By MS/MS	2	2	2	69.167	68.632	2;3	4.0824e-05	77504	20220909_Exploris1_QC_PJ_JD_KBext_E103_Throncat2	86.641	57.338	3188200000	1023800000	1337400000	826940000			308	5229	253	901;902;903;904;905;906	806;807;808;809	807			21680	4
AALGHLAGEAAAAPGPGTPCASR	Acetyl (Protein N-term)	2144.04	0.0432852	5229	Q9H7E9	C8orf33	UPF0488 protein C8orf33	yes	yes	1	0	0	0	0		By matching	By MS/MS		1	1	69.3	68.498	3	0.020283	78179	20220909_Exploris1_QC_PJ_JD_KBext_E103_Throncat3	40.197	28.069	235060000	0	66942000	168120000			309	5229	253	907;908	810	810				1
AALGPLVTGLYDVQAFK	Threonine5	1766.98	0.976976	1844	A8K5J1;P11172;B5LY71;B5LY69;E9PFD2;B5LY67;F2Z3P2;F2Z303;F8WDG4	UMPS	Uridine 5'-monophosphate synthase;Orotate phosphoribosyltransferase;Orotidine 5'-phosphate decarboxylase	yes	no	0	0	0	1	0	By MS/MS	By MS/MS	By MS/MS	1	1	1	109.59	109.42	2	2.4204e-06	126623	20220909_Exploris1_QC_PJ_JD_KBext_E103_Throncat3	126.12	113.16	831270000	299410000	298990000	232870000			310	1844	254	909;910;911	811;812;813	813			7592	3
AALGPSSQNVTEYVVR	Acetyl (Protein N-term);Threonine5	1736.89	0.889617	3791	Q6IBK5;P35269;M0R0Z3;B4DDB5	GTF2F1	General transcription factor IIF subunit 1	yes	no	1	0	0	1	0	By MS/MS	By MS/MS	By MS/MS	1	1	1	85.138	84.637	2	1.2891e-08	97370	20220909_Exploris1_QC_PJ_JD_KBext_E103_Throncat3	151.1	133.29	892220000	258010000	325260000	308950000			311	3791	255	912;913;914	814;815;816	816			15523	3
AALGPSSQNVTEYVVR	Acetyl (Protein N-term)	1731.88	0.879163	3791	Q6IBK5;P35269;M0R0Z3;B4DDB5	GTF2F1	General transcription factor IIF subunit 1	yes	no	1	0	0	0	0	By MS/MS	By MS/MS	By MS/MS	1	1	1	85.151	84.65	2	7.0492e-10	96406	20220909_Exploris1_QC_PJ_JD_KBext_E103_Throncat1	172.92	140.32	531670000	168040000	216180000	147450000			312	3791	255	915;916;917	817;818;819	817				3
AALGVAEAVAAPHPAEGAETAEAVELSR	Acetyl (Protein N-term);Threonine5	2733.38	0.377242	4735	Q86Y56	DNAAF5	Dynein assembly factor 5, axonemal	yes	yes	1	0	0	1	0	By MS/MS	By MS/MS	By MS/MS	1	1	1	97.446	96.911	3	4.0013e-14	112393	20220909_Exploris1_QC_PJ_JD_KBext_E103_Throncat3	127.24	108.74	686530000	199660000	296120000	190750000			313	4735	256	918;919;920	820;821;822	822			20221	3
AALGVAEAVAAPHPAEGAETAEAVELSR	Acetyl (Protein N-term)	2728.37	0.366787	4735	Q86Y56	DNAAF5	Dynein assembly factor 5, axonemal	yes	yes	1	0	0	0	0	By MS/MS		By MS/MS	1		1	97.491	96.864	3	9.3996e-06	111195	20220909_Exploris1_QC_PJ_JD_KBext_E103_Throncat1	70.718	54.418	152370000	81395000	0	70979000			314	4735	256	921;922	823;824;825	823				3
AALGVLESDLPSAVTLLK	Acetyl (Protein N-term);Threonine5	1843.05	0.0505347	4842	Q8NEJ9	NGDN	Neuroguidin	yes	yes	1	0	0	1	0	By matching	By MS/MS		1	1		112.5	112.43	2	1.1024e-06	129912	20220909_Exploris1_QC_PJ_JD_KBext_E103_Throncat2	115.8	77.022	399250000	218830000	180430000	0			315	4842	257	923;924	826	826			20500	0
AALHLYSNTLNFQISEVEPK	Threonine5	2278.18	0.179651	3827	P41227;F8W808;A8MWP7;C9JW55	NAA10	N-alpha-acetyltransferase 10	yes	no	0	0	0	1	0	By MS/MS	By MS/MS	By MS/MS	1	1	1	85.616	85.114	3	3.6138e-14	96885	20220909_Exploris1_QC_PJ_JD_KBext_E103_Throncat1	157.98	145.86	664200000	239710000	223350000	201140000			316	3827	258	925;926;927	827;828;829;830	828			15733	3
AALHLYSNTLNFQISEVEPK	Unmodified	2273.17	0.169197	3827	P41227;F8W808;A8MWP7;C9JW55	NAA10	N-alpha-acetyltransferase 10	yes	no	0	0	0	0	0	By MS/MS	By MS/MS	By MS/MS	1	1	1	85.59	85.088	3	1.2771e-18	97190	20220909_Exploris1_QC_PJ_JD_KBext_E103_Throncat2	170.61	149.56	816470000	286900000	353440000	176130000			317	3827	258	928;929;930	831;832;833;834	833				4
AALIYTCTVCR	2 Threonine5	1336.66	0.663336	2913	E5RHV4;H0YAP1;E5RHR6;Q9HB72;Q9Y5V0	ZNF706	Zinc finger protein 706	yes	no	0	0	0	2	0	By MS/MS	By MS/MS	By MS/MS	1	1	1	47.156	46.722	2	0.00032299	51525	20220909_Exploris1_QC_PJ_JD_KBext_E103_Throncat3	98.009	71.495	1015500000	340220000	275450000	399820000			318	2913	259	931;932;933	835;836;837	837			11181;11182	3
AALLAELALLEPEALREHCR	Unmodified	2274.22	0.215436	4365	Q3KQV9;A0A087X226	UAP1L1	UDP-N-acetylhexosamine pyrophosphorylase-like protein 1	yes	no	0	0	0	0	1	By MS/MS	By MS/MS		1	1		107.66	107.54	4	3.0762e-05	124438	20220909_Exploris1_QC_PJ_JD_KBext_E103_Throncat2	72.421	58.69	101670000	45355000	56314000	0			319	4365	260	934;935	838;839	839				2
AALLDQALSNAR	Unmodified	1241.67	0.672799	3156	H3BPE1;H3BQK9	MACF1		yes	no	0	0	0	0	0	By MS/MS	By matching	By matching	1	1	1	59.3	58.799	2	0.024807	65093	20220909_Exploris1_QC_PJ_JD_KBext_E103_Throncat1	64.82	39.199	707590000	256400000	283800000	167390000			320	3156	261	936;937;938	840	840				0
AALLDQIR	Unmodified	898.524	0.523616	1665	A4D0Y1;A8K180;O00401	WASL	Neural Wiskott-Aldrich syndrome protein	yes	no	0	0	0	0	0	By MS/MS	By MS/MS	By MS/MS	1	1	1	48.542	48.107	2	0.020121	52218	20220909_Exploris1_QC_PJ_JD_KBext_E103_Throncat1	73.975	10.996	466030000	209700000	139720000	116610000			321	1665	262	939;940;941	841;842;843	841				3
AALLELWELR	Unmodified	1212.69	0.686658	4226	Q13813;A0A0D9SGF6;A0A024R889;A0A0D9SF54;B4DGT1;B4DTV8	SPTAN1	Spectrin alpha chain, non-erythrocytic 1	yes	no	0	0	0	0	0	By MS/MS	By MS/MS		1	1		107.21	107.09	2	0.0010281	123161	20220909_Exploris1_QC_PJ_JD_KBext_E103_Throncat1	108.98	82.285	553730000	273200000	280530000	0			322	4226	263	942;943	844;845	844				2
AALLELWELRR	Unmodified	1368.79	0.787769	4226	Q13813;A0A0D9SGF6;A0A024R889;A0A0D9SF54;B4DGT1;B4DTV8	SPTAN1	Spectrin alpha chain, non-erythrocytic 1	yes	no	0	0	0	0	1	By MS/MS	By MS/MS	By MS/MS	2	2	2	84.801	84.299	2;3	9.4742e-05	96118	20220909_Exploris1_QC_PJ_JD_KBext_E103_Throncat2	170.47	136.61	6171400000	1863300000	2488300000	1819700000			323	4226	264	944;945;946;947;948;949	846;847;848;849	848				4
AALLHGETRK	Unmodified	1094.62	0.619641	4057	P78346;Q5VU10	RPP30	Ribonuclease P protein subunit p30	yes	no	0	0	0	0	1	By MS/MS	By MS/MS	By MS/MS	1	1	1	11.699	11.699	3	0.0083651	8260	20220909_Exploris1_QC_PJ_JD_KBext_E103_Throncat1	46.73	28.505	70213000	70213000	0	0			324	4057	265	950;951;952	850;851;852	850				3
AALLHGETRK	Threonine5	1099.63	0.630096	4057	P78346;Q5VU10	RPP30	Ribonuclease P protein subunit p30	yes	no	0	0	0	1	1	By MS/MS	By matching	By MS/MS	1	1	1	12.046	11.778	3	0.0077822	8267	20220909_Exploris1_QC_PJ_JD_KBext_E103_Throncat1	55.401	41.809	210190000	91899000	69398000	48897000			325	4057	265	953;954;955	853;854	853			17072	1
AALLNQHYQVNFK	Unmodified	1544.81	0.809961	3587	P07814;V9GYZ6;Q3KQZ8;B4DKX5;H6WCP5	EPRS	Bifunctional glutamate/proline--tRNA ligase;Glutamate--tRNA ligase;Proline--tRNA ligase	yes	no	0	0	0	0	0	By MS/MS	By MS/MS	By MS/MS	3	2	2	51.421	50.954	2;3	6.1148e-71	55483	20220909_Exploris1_QC_PJ_JD_KBext_E103_Throncat1	359.47	297.91	5648100000	493120000	2254900000	2900000000			326	3587	266	956;957;958;959;960;961;962	855;856;857;858;859;860	856				3
AALMESQGQQQEER	Unmodified	1603.73	0.726033	425;4270	A0A024R5M9;A0A087WY61;A0A024R5G4;Q59HB8;Q7Z757;Q9UPG3;Q4LE64;Q14980	NUMA1;NuMA;NUMA1 variant protein	Nuclear mitotic apparatus protein 1	no	no	0	0	0	0	0	By MS/MS	By MS/MS	By MS/MS	1	1	2	23.445	23.081	2	1.0766e-25	22660	20220909_Exploris1_QC_PJ_JD_KBext_E103_Throncat3	229	191.66	508530000	100230000	143280000	265020000			327	425;4270	267	963;964;965;966	861;862;863	863				3
AALNALQPPEFR	Unmodified	1325.71	0.709185	4369	Q3ZAQ7	VMA21	Vacuolar ATPase assembly integral membrane protein VMA21	yes	yes	0	0	0	0	0	By MS/MS	By MS/MS	By MS/MS	1	1	1	68.379	67.844	2	0.00078852	75349	20220909_Exploris1_QC_PJ_JD_KBext_E103_Throncat1	120.76	103.85	1046400000	374500000	383290000	288560000			328	4369	268	967;968;969	864;865;866;867;868;869	864				6
AALNAVR	Unmodified	713.418	0.418422	3347	O14745;B2R6A3;J3QRP6;B3KSV9	SLC9A3R1	Na(+)/H(+) exchange regulatory cofactor NHE-RF1;Na(+)/H(+) exchange regulatory cofactor NHE-RF	yes	no	0	0	0	0	0	By MS/MS			1			18.437	18.437	2	0.035819	16312	20220909_Exploris1_QC_PJ_JD_KBext_E103_Throncat1	72.618	13.957	95838000	95838000	0	0			329	3347	269	970	870	870				1
AALNLPEAASYDEVR	Unmodified	1617.8	0.79985	2684	B9ZVN9;B7ZKR9;O95602;B7Z284;B7Z8X7;Q53T12	POLR1A	DNA-directed RNA polymerase;DNA-directed RNA polymerase I subunit RPA1	yes	no	0	0	0	0	0	By MS/MS	By MS/MS	By MS/MS	1	1	1	67.259	66.724	2	0.002254	75210	20220909_Exploris1_QC_PJ_JD_KBext_E103_Throncat2	103.43	69.54	346130000	147630000	95376000	103130000			330	2684	270	971;972;973	871;872;873	872				3
AALPLTTSDTK	3 Threonine5	1131.63	0.634017	705	A0A024R9Y3;A0A024R9U8;A0A024R9W5;Q7Z6Z7;Q5H924;Q5H962;B4DGF6	HUWE1	E3 ubiquitin-protein ligase HUWE1	yes	no	0	0	0	3	0	By MS/MS	By MS/MS	By MS/MS	1	1	1	35.941	35.674	2	0.010343	37326	20220909_Exploris1_QC_PJ_JD_KBext_E103_Throncat2	50.194	23.193	332060000	120820000	108330000	102910000			331	705	271	974;975;976	874;875;876	875			2993;2994;2995	3
AALPSHVVTMLDNFPTNLHPMSQLSAAVTALNSESNFAR	Unmodified	4151.06	0.0568333	783	B4DJV2;A0A024RB75;O75390;A0A0C4DGI3;B3KTN4;B7Z1E1;F8VPF9;F8VPA1;F8W1S4;H0YH82;F8VRP1;F8VX68;F8VRI6;F8VR34	CS	Citrate synthase;Citrate synthase, mitochondrial	yes	no	0	0	0	0	0	By matching		By MS/MS	1		1	110.48	110.35	4	4.4343e-11	127578	20220909_Exploris1_QC_PJ_JD_KBext_E103_Throncat3	86.47	67.064	315090000	152830000	0	162260000			332	783	272	977;978	877;878	878				2
AALPTPALSPEDK	Threonine5	1313.7	0.702986	5204	Q9H3S7;B4DJ12;B4DST5;B4DJ21	PTPN23	Tyrosine-protein phosphatase non-receptor type 23;Protein-tyrosine-phosphatase	yes	no	0	0	0	1	0		By MS/MS	By MS/MS		1	1	51.64	50.938	2	0.012437	56768	20220909_Exploris1_QC_PJ_JD_KBext_E103_Throncat3	56.225	29.11	137760000	0	63423000	74335000			333	5204	273	979;980	879;880	880			21603	2
AALQEEEQASK	Unmodified	1202.58	0.577896	3316;1958	B0AZS5;O00139;B4DM85	KIF2A	Kinesin-like protein;Kinesin-like protein KIF2A	no	no	0	0	0	0	0	By MS/MS	By matching	By MS/MS	1	1	1	18.134	17.766	2	0.00035221	16453	20220909_Exploris1_QC_PJ_JD_KBext_E103_Throncat3	147.75	108.13	508730000	180520000	217330000	110890000			334	1958;3316	274	981;982;983	881;882	882				2
AALQEELQLCK	Unmodified	1301.66	0.664937	3874	P49327;A0A0U1RQF0;Q6PJJ3	FASN	Fatty acid synthase;[Acyl-carrier-protein] S-acetyltransferase;[Acyl-carrier-protein] S-malonyltransferase;3-oxoacyl-[acyl-carrier-protein] synthase;3-oxoacyl-[acyl-carrier-protein] reductase;3-hydroxyacyl-[acyl-carrier-protein] dehydratase;Enoyl-[acyl-carrier-protein] reductase;Oleoyl-[acyl-carrier-protein] hydrolase	yes	no	0	0	0	0	0	By MS/MS	By MS/MS	By MS/MS	1	2	2	54.404	53.802	2	6.6342e-07	58959	20220909_Exploris1_QC_PJ_JD_KBext_E103_Throncat1	179.51	136.64	3124700000	1209700000	955200000	959850000			335	3874	275	984;985;986;987;988	883;884;885;886	883				4
AALQEGHQFLCSIEA	Unmodified	1672.79	0.787905	3894	P50583	NUDT2	Bis(5'-nucleosyl)-tetraphosphatase [asymmetrical]	yes	yes	0	0	0	0	0	By MS/MS	By MS/MS	By MS/MS	1	1	1	74.349	73.814	2	0.0040767	83708	20220909_Exploris1_QC_PJ_JD_KBext_E103_Throncat2	70.488	44.446	1010900000	342340000	396800000	271730000			336	3894	276	989;990;991	887;888;889;890;891;892	889				6
AALQELLSK	Unmodified	971.565	0.565146	4025	P62851	RPS25	40S ribosomal protein S25	yes	yes	0	0	0	0	0	By MS/MS	By MS/MS	By MS/MS	1	2	1	57.481	56.992	2	0.0012717	63869	20220909_Exploris1_QC_PJ_JD_KBext_E103_Throncat3	110.87	77.514	40688000000	11784000000	20171000000	8733400000			337	4025	277	992;993;994;995	893;894;895;896;897;898;899;900	899				8
AALQELLSKGLIK	Unmodified	1382.85	0.849701	4025	P62851	RPS25	40S ribosomal protein S25	yes	yes	0	0	0	0	1		By matching	By MS/MS		1	1	80.436	79.634	3	0.0082666	91741	20220909_Exploris1_QC_PJ_JD_KBext_E103_Throncat3	57.804	45.885	146360000	0	53842000	92523000			338	4025	278	996;997	901	901				1
AALRDYETVVK	Unmodified	1263.68	0.682301	133	Q9BPW0;H0YDU8;Q53FR0;A0A024R0Q7;P53041;B4DLP6;B2R6R6;B4DDZ8;A8MU39	PPP5C	Serine/threonine-protein phosphatase;Serine/threonine-protein phosphatase 5	yes	no	0	0	0	0	1	By MS/MS	By matching	By matching	1	1	1	36.252	35.985	2	0.052719	37558	20220909_Exploris1_QC_PJ_JD_KBext_E103_Throncat1	68.893	22.735	431630000	160670000	146280000	124680000			339	133	279	998;999;1000	902	902				1
AALRDYETVVK	Threonine5	1268.69	0.692756	133	Q9BPW0;H0YDU8;Q53FR0;A0A024R0Q7;P53041;B4DLP6;B2R6R6;B4DDZ8;A8MU39	PPP5C	Serine/threonine-protein phosphatase;Serine/threonine-protein phosphatase 5	yes	no	0	0	0	1	1	By matching	By matching	By MS/MS	1	1	1	36.259	35.991	2	0.037586	38358	20220909_Exploris1_QC_PJ_JD_KBext_E103_Throncat3	78.655	42.321	458750000	160700000	149500000	148550000			340	133	279	1001;1002;1003	903	903			530	1
AALRPLVK	Unmodified	866.57	0.570172	240	D3YTB1;A0A024R2G7;F8W727;P62910;D3YTI8	RPL32	60S ribosomal protein L32	yes	no	0	0	0	0	1	By MS/MS	By MS/MS	By matching	1	1	1	23.309	23.041	2	0.011461	21835	20220909_Exploris1_QC_PJ_JD_KBext_E103_Throncat1	135.87	84.899	2044400000	891690000	678870000	473830000			341	240	280	1004;1005;1006	904;905	904				2
AALRPLVK	Acetyl (Protein N-term)	908.581	0.580737	240	D3YTB1;A0A024R2G7;F8W727;P62910;D3YTI8	RPL32	60S ribosomal protein L32	yes	no	1	0	0	0	1		By MS/MS			1		47.284	46.933	2	0.022079	51167	20220909_Exploris1_QC_PJ_JD_KBext_E103_Throncat2	56.122	22.571	0	0	0	0			342	240	280	1007	906	906				1
AALRPLVKPK	Unmodified	1091.72	0.717899	240	D3YTB1;A0A024R2G7;F8W727;P62910;D3YTI8	RPL32	60S ribosomal protein L32	yes	no	0	0	0	0	2	By MS/MS	By MS/MS	By MS/MS	1	1	1	19.952	19.651	3	0.0026751	18638	20220909_Exploris1_QC_PJ_JD_KBext_E103_Throncat3	80.688	65.428	23822000000	10320000000	7218600000	6282900000			343	240	281	1008;1009;1010	907;908;909	909				3
AALRPLVKPK	Acetyl (Protein N-term)	1133.73	0.728464	240	D3YTB1;A0A024R2G7;F8W727;P62910;D3YTI8	RPL32	60S ribosomal protein L32	yes	no	1	0	0	0	2	By MS/MS	By matching	By matching	1	1	1	36.153	35.885	3	0.018427	37415	20220909_Exploris1_QC_PJ_JD_KBext_E103_Throncat1	51.445	37.21	1128100000	478380000	386750000	262940000			344	240	281	1011;1012;1013	910	910				1
AALRPTDVVLEVGPGTGNMTVK	3 Threonine5	2239.22	0.219915	5454	Q9UNQ2;A8K9K8;A0A0C4DGB1;B4DRY2;D6RCL3	DIMT1	Probable dimethyladenosine transferase	yes	no	0	0	0	3	1		By MS/MS	By MS/MS		1	1	73.607	72.805	3	0.0022868	83336	20220909_Exploris1_QC_PJ_JD_KBext_E103_Throncat3	47.728	33.896	648660000	0	270270000	378390000			345	5454	282	1014;1015	911;912	912			22375;22376;22377	2
AALRPTDVVLEVGPGTGNMTVK	Unmodified	2224.19	0.188552	5454	Q9UNQ2;A8K9K8;A0A0C4DGB1;B4DRY2;D6RCL3	DIMT1	Probable dimethyladenosine transferase	yes	no	0	0	0	0	1	By matching		By MS/MS	1		1	73.408	72.831	3	0.030851	83382	20220909_Exploris1_QC_PJ_JD_KBext_E103_Throncat3	31.599	10.949	204160000	79895000	0	124260000			346	5454	282	1016;1017	913	913				1
AALRQPQVAELLAEAR	Acetyl (Protein N-term)	1776.98	0.984631	3904	V9HWE7;Q6ZP37;P51570;Q71UH7;K7ERJ9;B4E1A8	HEL-S-19;GALK1	Galactokinase	yes	no	1	0	0	0	1	By MS/MS	By MS/MS	By MS/MS	1	1	1	96.233	95.698	3	0.00014529	109813	20220909_Exploris1_QC_PJ_JD_KBext_E103_Throncat1	90.754	80.269	441430000	174190000	153960000	113280000			347	3904	283	1018;1019;1020	914;915;916	914				1
AALSALESFLK	Unmodified	1148.64	0.644125	4063	P78527;B4DL41	PRKDC	DNA-dependent protein kinase catalytic subunit	yes	no	0	0	0	0	0	By MS/MS	By MS/MS	By MS/MS	1	1	1	99.928	99.36	2	0.00028738	115532	20220909_Exploris1_QC_PJ_JD_KBext_E103_Throncat3	134.25	108.69	5996700000	2096600000	1958600000	1941500000			348	4063	284	1021;1022;1023	917;918;919	919				3
AALSASEGEEVPQDK	Unmodified	1529.72	0.720931	3532	O95831;Q5RZA0	AIFM1	Apoptosis-inducing factor 1, mitochondrial	yes	no	0	0	0	0	0	By MS/MS	By MS/MS	By MS/MS	1	1	1	30.681	30.481	2	1.5474e-75	31047	20220909_Exploris1_QC_PJ_JD_KBext_E103_Throncat2	307.55	281.11	1965900000	583580000	610520000	771770000			349	3532	285	1024;1025;1026	920;921;922	921				3
AALSEEELEK	Unmodified	1117.55	0.550284	2937	E7EX73;E9PGM1;E7EUU4;B4DGF1;B2RU10;B2RU06;Q4LE58;Q04637;B4DSI9;Q96I65	EIF4G1;EIF4G1 variant protein	Eukaryotic translation initiation factor 4 gamma 1	yes	no	0	0	0	0	0	By MS/MS	By MS/MS	By MS/MS	1	1	1	32.037	31.803	2	0.0017879	32735	20220909_Exploris1_QC_PJ_JD_KBext_E103_Throncat2	128.36	95.521	1891700000	472090000	614220000	805340000			350	2937	286	1027;1028;1029	923;924;925	924				1
AALSEEELEKK	Unmodified	1245.65	0.645247	2937	E7EX73;E9PGM1;E7EUU4;B4DGF1;B2RU10;B2RU06;Q4LE58;Q04637;B4DSI9;Q96I65	EIF4G1;EIF4G1 variant protein	Eukaryotic translation initiation factor 4 gamma 1	yes	no	0	0	0	0	1			By MS/MS			1	25.777	25.225	3	0.0035563	25170	20220909_Exploris1_QC_PJ_JD_KBext_E103_Throncat3	54.7	18.756	251300000	0	0	251300000			351	2937	287	1030	926	926				1
AALSEEELERK	Unmodified	1273.65	0.651395	1422	A0A0U1RQK7;Q59GJ0;A0A0A0MSA7;O43432;B4DZE1;B4DH17	EIF4G3	Eukaryotic translation initiation factor 4 gamma 3	yes	no	0	0	0	0	1			By MS/MS			1	27.178	26.727	3	0.0020171	26878	20220909_Exploris1_QC_PJ_JD_KBext_E103_Throncat3	71.159	33.733	135040000	0	0	135040000			352	1422	288	1031	927	927				1
AALSLPAK	Unmodified	769.47	0.469789	1142	A0A0A0MRM9;B2RAU8;Q14978;Q96J17	NOLC1	Nucleolar and coiled-body phosphoprotein 1	yes	no	0	0	0	0	0	By MS/MS	By matching	By matching	1	1	1	33.032	32.798	2	0.039089	33665	20220909_Exploris1_QC_PJ_JD_KBext_E103_Throncat1	60.709	13.873	969640000	321950000	315480000	332210000			353	1142	289	1032;1033;1034	928	928				1
AALSSFQK	Unmodified	850.455	0.454868	3984	Q53HJ0;Q59EL2;P61201;B2R6N0;H0YKU5	COPS2	COP9 signalosome complex subunit 2	yes	no	0	0	0	0	0	By MS/MS	By MS/MS	By matching	1	1	1	26.214	25.98	2	0.0047846	25509	20220909_Exploris1_QC_PJ_JD_KBext_E103_Throncat1	113.1	81.037	742380000	304450000	230780000	207140000			354	3984	290	1035;1036;1037	929;930	929				1
AALTAEHFAALQSLLK	Acetyl (Protein N-term);Threonine5	1729.96	0.956575	4401	Q53FR9;Q9P000;B4DQW0;B4DIH0;E9PJ95	COMMD9	COMM domain-containing protein 9	yes	no	1	0	0	1	0	By MS/MS	By MS/MS	By MS/MS	1	1	1	110.72	110.59	2	2.3864e-61	127729	20220909_Exploris1_QC_PJ_JD_KBext_E103_Throncat1	282.71	238.94	3063100000	913700000	988290000	1161100000			355	4401	291	1038;1039;1040	931;932;933;934	931			19116	4
AALTAEHFAALQSLLK	Acetyl (Protein N-term)	1724.95	0.946121	4401	Q53FR9;Q9P000;B4DQW0;B4DIH0;E9PJ95	COMMD9	COMM domain-containing protein 9	yes	no	1	0	0	0	0	By matching	By MS/MS	By MS/MS	1	1	1	110.72	110.59	2	2.3758e-09	127759	20220909_Exploris1_QC_PJ_JD_KBext_E103_Throncat2	145.71	122.99	1528000000	478880000	462920000	586190000			356	4401	291	1041;1042;1043	935;936	935				1
AALTGLLHR	Unmodified	950.566	0.566149	3945	P55084;B4DY96;D6W539;B5MD38;C9JEY0;C9JE81	HADHB	Trifunctional enzyme subunit beta, mitochondrial;3-ketoacyl-CoA thiolase	yes	no	0	0	0	0	0	By MS/MS	By MS/MS	By MS/MS	1	1	1	40.265	39.931	2	0.00046491	43218	20220909_Exploris1_QC_PJ_JD_KBext_E103_Throncat3	148.04	84.756	1586000000	632790000	394010000	559200000			357	3945	292	1044;1045;1046	937;938;939	939				3
AALTGLLHR	Threonine5	955.577	0.576604	3945	P55084;B4DY96;D6W539;B5MD38;C9JEY0;C9JE81	HADHB	Trifunctional enzyme subunit beta, mitochondrial;3-ketoacyl-CoA thiolase	yes	no	0	0	0	1	0	By MS/MS	By MS/MS	By MS/MS	1	1	1	40.243	39.909	2	0.0012127	43222	20220909_Exploris1_QC_PJ_JD_KBext_E103_Throncat3	98.009	87.136	1498200000	609580000	353930000	534740000			358	3945	292	1047;1048;1049	940;941;942	942			16536	3
AALTRDPQFQK	Acetyl (Protein N-term)	1315.69	0.688449	3580;2496	B4DVJ0;P06744;B4DE36;K7EQ48;A0A0J9YXP8;K7EP41;K7EPY4;K7ERC6;K7ENA0	GPI	Glucose-6-phosphate isomerase	no	no	1	0	0	0	1	By MS/MS	By MS/MS	By MS/MS	1	1	1	43.534	43.133	2	5.5704e-07	46415	20220909_Exploris1_QC_PJ_JD_KBext_E103_Throncat2	181.87	143.57	20635000000	7198900000	6803300000	6633300000			359	2496;3580	293	1050;1051;1052	943;944;945;946	944				4
AALTRDPQFQK	Acetyl (Protein N-term);Threonine5	1320.7	0.698904	3580;2496	B4DVJ0;P06744;B4DE36;K7EQ48;A0A0J9YXP8;K7EP41;K7EPY4;K7ERC6;K7ENA0	GPI	Glucose-6-phosphate isomerase	no	no	1	0	0	1	1	By MS/MS	By MS/MS	By MS/MS	1	1	1	43.53	43.129	2	0.0003071	47188	20220909_Exploris1_QC_PJ_JD_KBext_E103_Throncat3	146.11	113.75	12124000000	4097100000	4147300000	3879800000			360	2496;3580	293	1053;1054;1055	947;948;949;950;951	951			10031	5
AALTTLFK	Acetyl (Protein N-term)	905.522	0.522219	2491	B4DV28;Q96KP4;A0A024R382;J3QKT2;J3KSV5;A0A087WYZ1;J3QQN6;J3QR27;J3QLU1;J3QKQ0;J3QRD0;J3QL02;J3QRA8;J3KSS4;J3QRP4	CNDP2	Cytosolic non-specific dipeptidase	yes	no	1	0	0	0	0	By MS/MS		By matching	1		1	109.75	109.63	1	0.002399	126304	20220909_Exploris1_QC_PJ_JD_KBext_E103_Throncat1	132.57	13.394	560600000	287820000	0	272780000			361	2491	294	1056;1057	952	952				1
AALTTLFK	Acetyl (Protein N-term);2 Threonine5	915.543	0.543127	2491	B4DV28;Q96KP4;A0A024R382;J3QKT2;J3KSV5;A0A087WYZ1;J3QQN6;J3QR27;J3QLU1;J3QKQ0;J3QRD0;J3QL02;J3QRA8;J3KSS4;J3QRP4	CNDP2	Cytosolic non-specific dipeptidase	yes	no	1	0	0	2	0	By matching	By matching	By MS/MS	1	1	1	109.71	109.55	1	0.012489	126841	20220909_Exploris1_QC_PJ_JD_KBext_E103_Throncat3	133.12	13.825	1072600000	362170000	336050000	374420000			362	2491	294	1058;1059;1060	953	953			10008;10009	1
AALVAQNYINYQQGTPHR	Unmodified	2043.03	0.0286214	5087	Q9BS40	LXN	Latexin	yes	yes	0	0	0	0	0		By MS/MS			1		50.892	50.441	3	0.00068944	55538	20220909_Exploris1_QC_PJ_JD_KBext_E103_Throncat2	52.784	43.727	111320000	0	111320000	0			363	5087	295	1061	954	954				1
AALVDLEPGTMDSVR	Threonine5	1577.79	0.792212	5106;4348	Q2NKY5;Q9BUF5;B4DP54;K7EL29;K7EN98;K7ESQ3;K7EQT3;K7EJ64;K7ERA8;K7EJZ4;K7EPE5	TUBB6	Tubulin beta-6 chain	no	no	0	0	0	1	0	By MS/MS	By MS/MS	By MS/MS	1	1	1	72.663	72.128	2	5.3103e-05	82271	20220909_Exploris1_QC_PJ_JD_KBext_E103_Throncat3	119.74	93.85	914060000	366890000	295350000	251820000			364	4348;5106	296	1062;1063;1064	955;956;957	957			18998	3
AALVDLEPGTMDSVR	Unmodified	1572.78	0.781757	5106;4348	Q2NKY5;Q9BUF5;B4DP54;K7EL29;K7EN98;K7ESQ3;K7EQT3;K7EJ64;K7ERA8;K7EJZ4;K7EPE5	TUBB6	Tubulin beta-6 chain	no	no	0	0	0	0	0	By matching	By MS/MS	By MS/MS	1	1	1	72.67	72.135	2	0.010234	81704	20220909_Exploris1_QC_PJ_JD_KBext_E103_Throncat2	82.362	43.648	2294600000	911140000	753070000	630400000			365	4348;5106	296	1065;1066;1067	958;959	958				1
AALVLEDGSVLR	Acetyl (Protein N-term)	1283.71	0.708516	3027	F8VPD4;P27708;G1UI39;Q53SZ4	CAD	CAD protein;Glutamine-dependent carbamoyl-phosphate synthase;Aspartate carbamoyltransferase;Dihydroorotase	yes	no	1	0	0	0	0	By MS/MS	By MS/MS	By MS/MS	2	1	2	108.38	108.23	2	5.0221e-06	126375	20220909_Exploris1_QC_PJ_JD_KBext_E103_Throncat1	175.73	77.699	1486200000	563790000	462250000	460130000			366	3027	297	1068;1069;1070;1071;1072	960;961;962;963	960				4
AALWALQGGTSVVIANGTHPK	Unmodified	2090.13	0.127273	3940	P54886	ALDH18A1	Delta-1-pyrroline-5-carboxylate synthase;Glutamate 5-kinase;Gamma-glutamyl phosphate reductase	yes	yes	0	0	0	0	0	By MS/MS	By MS/MS	By MS/MS	1	1	1	74.831	74.296	3	1.8037e-05	84277	20220909_Exploris1_QC_PJ_JD_KBext_E103_Throncat2	97.488	84.511	721640000	231710000	301810000	188110000			367	3940	298	1073;1074;1075	964;965;966	965				3
AALWALQGGTSVVIANGTHPK	2 Threonine5	2100.15	0.148181	3940	P54886	ALDH18A1	Delta-1-pyrroline-5-carboxylate synthase;Glutamate 5-kinase;Gamma-glutamyl phosphate reductase	yes	yes	0	0	0	2	0	By matching	By MS/MS	By MS/MS	1	1	1	74.827	74.292	3	4.9626e-05	84275	20220909_Exploris1_QC_PJ_JD_KBext_E103_Throncat2	77.847	69.562	495560000	162480000	209160000	123910000			368	3940	298	1076;1077;1078	967;968	967			16473;16474	2
AALYFQR	Unmodified	867.46	0.460287	5431	Q9UJX2	CDC23	Cell division cycle protein 23 homolog	yes	yes	0	0	0	0	0		By MS/MS			1		37.661	37.411	2	0.047471	39545	20220909_Exploris1_QC_PJ_JD_KBext_E103_Throncat2	79.833	40.811	0	0	0	0			369	5431	299	1079	969	969				1
AAMAVGGAGGSR	Acetyl (Protein N-term)	1045.5	0.497477	3346	O14744;B2RDD7;G3V580;G3V2L6;G3V2X6;C9JSX3;G3V507;G3V2F5	PRMT5	Protein arginine N-methyltransferase 5;Protein arginine N-methyltransferase 5, N-terminally processed;Protein arginine N-methyltransferase 5	yes	no	1	0	0	0	0	By MS/MS	By MS/MS	By MS/MS	2	1	1	39.26	38.926	2	0.00054042	41269	20220909_Exploris1_QC_PJ_JD_KBext_E103_Throncat2	93.448	71.746	556990000	45836000	266650000	244510000			370	3346	300	1080;1081;1082;1083	970;971;972;973	972				4
AAMDNSEIAGEK	Unmodified	1234.55	0.549966	4340;2457	B4DS66;C9J406;H7C463;Q16891;B9A067;B4DKR1;B4DT20;B4E2B5;Q05DN3	IMMT	MICOS complex subunit MIC60	no	no	0	0	0	0	0	By matching	By MS/MS	By MS/MS	1	1	1	23.941	23.674	2	0.014468	22883	20220909_Exploris1_QC_PJ_JD_KBext_E103_Throncat2	90.827	73.587	523120000	111780000	182900000	228450000			371	2457;4340	301	1084;1085;1086	974;975	974				0
AAMEPIVISAK	Unmodified	1128.62	0.621281	1568	A0A1S5UZ07;Q9Y490	TLN1	Talin-1	yes	no	0	0	0	0	0	By MS/MS	By MS/MS	By MS/MS	1	1	1	50.871	50.403	2	0.015334	56070	20220909_Exploris1_QC_PJ_JD_KBext_E103_Throncat3	76.282	76.282	2625300000	937330000	966610000	721400000			372	1568	302	1087;1088;1089	976;977;978	978				1
AAMIVNQLSK	Unmodified	1073.59	0.590315	204;2302	A0A0S2Z487;A0A024R1X8;P14923;C9JTX4;C9J826;C9JK18;C9JKY1;B4DE59	JUP	Junction plakoglobin	no	no	0	0	0	0	0	By MS/MS	By MS/MS	By MS/MS	1	1	1	41.231	40.897	2	0.0030838	43766	20220909_Exploris1_QC_PJ_JD_KBext_E103_Throncat2	83.998	44.352	1003900000	414840000	296600000	292500000			373	204;2302	303	1090;1091;1092	979;980;981	980				3
AANAAENDFSVSQAEMSSR	Unmodified	1983.86	0.859232	1572	A0A1U9X609;Q8NE71;Q2L6I2;Q59F96;H0YGW7;B4DNU2;Q5STZ8	ABCF1	ATP-binding cassette sub-family F member 1	yes	no	0	0	0	0	0	By MS/MS	By MS/MS	By MS/MS	1	1	1	49.783	49.349	2	5.4805e-39	54174	20220909_Exploris1_QC_PJ_JD_KBext_E103_Throncat2	241.07	214.95	384130000	106830000	131680000	145620000			374	1572	304	1093;1094;1095	982;983;984	983				2
AANATTNPSQLLPLELVDK	Acetyl (Protein N-term);2 Threonine5	2046.1	0.0998937	1110	B8ZZF8;A0A090N8Y5;Q9Y4Y9	LSM5	U6 snRNA-associated Sm-like protein LSm5	yes	no	1	0	0	2	0	By MS/MS	By matching	By MS/MS	1	1	1	111.05	110.92	2	0.00012476	128239	20220909_Exploris1_QC_PJ_JD_KBext_E103_Throncat3	89.471	78.406	1229200000	407390000	395030000	426730000			375	1110	305	1096;1097;1098	985;986	986			4783;4784	2
AANATTNPSQLLPLELVDK	Acetyl (Protein N-term)	2036.08	0.0789852	1110	B8ZZF8;A0A090N8Y5;Q9Y4Y9	LSM5	U6 snRNA-associated Sm-like protein LSm5	yes	no	1	0	0	0	0	By matching	By matching	By MS/MS	1	1	1	111.05	110.92	2	0.00025788	128253	20220909_Exploris1_QC_PJ_JD_KBext_E103_Throncat3	78.505	59.775	914120000	308840000	256430000	348850000			376	1110	305	1099;1100;1101	987	987				1
AANDAGYFNDEMAPIEVK	Unmodified	1953.88	0.877843	3837	P42765;B3KNP8;B2RB23;A0A0B4J2A4;K7EME0	ACAA2	3-ketoacyl-CoA thiolase, mitochondrial	yes	no	0	0	0	0	0	By MS/MS	By MS/MS	By MS/MS	1	1	1	76.042	75.507	2	8.4653e-54	85358	20220909_Exploris1_QC_PJ_JD_KBext_E103_Throncat1	276.31	254.44	1807100000	609790000	593920000	603350000			377	3837	306	1102;1103;1104	988;989;990	988				3
AANFENHSGK	Unmodified	1073.49	0.489021	63	A0A024QZN4;V9HWK2;P18206;B3KXA2;B4E3Q9;Q5JQ13	VCL;HEL114	Vinculin	yes	no	0	0	0	0	0	By MS/MS	By MS/MS	By MS/MS	1	1	2	10.603	10.264	3	0.000592	7107	20220909_Exploris1_QC_PJ_JD_KBext_E103_Throncat3	90.827	76.153	247180000	117980000	79875000	49322000			378	63	307	1105;1106;1107;1108	991;992;993	993				3
AANGVVLATEK	Unmodified	1071.59	0.592424	723	Q53GF5;A0A024RA52;P25787	PSMA2	Proteasome subunit alpha type;Proteasome subunit alpha type-2	yes	no	0	0	0	0	0	By MS/MS	By MS/MS	By MS/MS	1	1	1	27.115	26.881	2	0.00044901	27098	20220909_Exploris1_QC_PJ_JD_KBext_E103_Throncat3	105.98	21.477	1956100000	730550000	558990000	666560000			379	723	308	1109;1110;1111	994;995;996	996				3
AANGVVLATEK	Threonine5	1076.6	0.602878	723	Q53GF5;A0A024RA52;P25787	PSMA2	Proteasome subunit alpha type;Proteasome subunit alpha type-2	yes	no	0	0	0	1	0	By MS/MS	By matching		1	1		27.074	26.948	2	0.00039948	26746	20220909_Exploris1_QC_PJ_JD_KBext_E103_Throncat1	96.618	70.204	1212600000	578420000	634200000	0			380	723	308	1112;1113	997	997			3077	1
AANMHAQIK	Unmodified	982.502	0.501834	5065	Q99988	GDF15	Growth/differentiation factor 15	yes	yes	0	0	0	0	0	By MS/MS	By matching	By matching	1	1	1	13.394	13.06	2	0.016631	9895	20220909_Exploris1_QC_PJ_JD_KBext_E103_Throncat1	67.169	38.951	47001000	24724000	13678000	8599100			381	5065	309	1114;1115;1116	998	998				1
AANMLQQSGSK	Unmodified	1133.55	0.549907	763	A0A024RAV2;P46063	RECQL	ATP-dependent DNA helicase Q1	yes	no	0	0	0	0	0	By MS/MS	By MS/MS		1	1		19.874	19.749	2	0.0024724	17975	20220909_Exploris1_QC_PJ_JD_KBext_E103_Throncat1	84.054	48.174	185870000	89249000	96618000	0			382	763	310	1117;1118	999;1000	999				2
AANNGALPPDLSYIVR	Unmodified	1669.88	0.878769	3591	Q8TBT6;P08574	CYC1	Cytochrome c1, heme protein, mitochondrial	yes	no	0	0	0	0	0	By MS/MS	By MS/MS	By MS/MS	2	2	2	82.648	82.146	2	4.4538e-05	93408	20220909_Exploris1_QC_PJ_JD_KBext_E103_Throncat2	148.18	134.03	3681700000	1174400000	1197400000	1309800000			383	3591	311	1119;1120;1121;1122;1123;1124	1001;1002;1003;1004;1005;1006;1007	1004				7
AANNIASLLTK	Threonine5	1119.65	0.645077	236	A0A024R2F4;Q9BV44;H7C0R6	THUMPD3	THUMP domain-containing protein 3	yes	no	0	0	0	1	0	By MS/MS	By MS/MS	By MS/MS	1	1	1	60.156	59.654	2	0.005893	66672	20220909_Exploris1_QC_PJ_JD_KBext_E103_Throncat2	79.16	59.903	439900000	175730000	149140000	115030000			384	236	312	1125;1126;1127	1008;1009;1010	1009			1053	2
AANPGCSLEDFVR	Unmodified	1434.66	0.656163	2704	D3DP75;B9A6J2;Q15042	RAB3GAP1	Rab3 GTPase-activating protein catalytic subunit	yes	no	0	0	0	0	0	By MS/MS	By MS/MS	By MS/MS	1	1	1	65.946	65.412	2	0.0011512	74266	20220909_Exploris1_QC_PJ_JD_KBext_E103_Throncat3	87.568	68.297	633930000	210190000	230120000	193620000			385	2704	313	1128;1129;1130	1011;1012;1013	1013				3
AANPVDFLSK	Unmodified	1060.56	0.55531	4766	Q8IY81;B4DKU3	FTSJ3	pre-rRNA processing protein FTSJ3	yes	no	0	0	0	0	0	By MS/MS	By matching		1	1		60.669	60.444	2	0.0027291	67128	20220909_Exploris1_QC_PJ_JD_KBext_E103_Throncat1	85.731	63.239	2368400000	1240900000	1127500000	0			386	4766	314	1131;1132	1014	1014				1
AANSCTSYSGTTLNLK	3 Threonine5	1701.82	0.819662	5461	Q9UPQ0;D6RD46	LIMCH1	LIM and calponin homology domains-containing protein 1	yes	no	0	0	0	3	0	By matching		By MS/MS	1		1	41.559	41.183	2	2.2822e-05	44714	20220909_Exploris1_QC_PJ_JD_KBext_E103_Throncat3	109.15	74.395	220260000	119090000	0	101160000			387	5461	315	1133;1134	1015	1015			22395;22396;22397	1
AANSLEAFIFETQDK	Threonine5	1687.83	0.82562	1066	A0A087X054;Q9Y4L1;B7Z2N4;B3KXH0;B7Z766;B7Z602	HYOU1	Hypoxia up-regulated protein 1	yes	no	0	0	0	1	0	By MS/MS	By MS/MS	By MS/MS	2	2	2	96.762	96.227	2;3	7.537e-29	110616	20220909_Exploris1_QC_PJ_JD_KBext_E103_Throncat2	241.35	217.98	1942700000	659700000	671700000	611280000			388	1066	316	1135;1136;1137;1138;1139;1140	1016;1017;1018;1019;1020	1018			4578	5
AANSLEAFIFETQDK	Unmodified	1682.82	0.815166	1066	A0A087X054;Q9Y4L1;B7Z2N4;B3KXH0;B7Z766;B7Z602	HYOU1	Hypoxia up-regulated protein 1	yes	no	0	0	0	0	0	By MS/MS	By MS/MS	By MS/MS	1	1	1	96.758	96.224	2	0.0023944	111614	20220909_Exploris1_QC_PJ_JD_KBext_E103_Throncat3	93.011	69.261	536150000	148960000	179160000	208040000			389	1066	316	1141;1142;1143	1021;1022;1023	1023				3
AANVQEPEK	Unmodified	984.488	0.487624	3953	Q53FR7;Q6PJJ2;P56182;Q96J73	RRP1	Ribosomal RNA processing protein 1 homolog A	yes	no	0	0	0	0	0	By matching	By MS/MS	By matching	1	1	1	13.584	13.25	2	0.0014297	10477	20220909_Exploris1_QC_PJ_JD_KBext_E103_Throncat2	108.74	69.721	37442000	17165000	14998000	5279700			390	3953	317	1144;1145;1146	1024	1024				1
AANYSSTSTRR	Acetyl (Protein N-term)	1254.6	0.595277	238	A0A024R2F9;Q9BTV4;A0A0S2Z5N2	TMEM43	Transmembrane protein 43	yes	no	1	0	0	0	1	By MS/MS	By MS/MS	By matching	1	1	1	18.802	18.434	2	0.0066434	16506	20220909_Exploris1_QC_PJ_JD_KBext_E103_Throncat1	80.755	48.803	124190000	32151000	63511000	28526000			391	238	318	1147;1148;1149	1025;1026	1025				2
AANYSSTSTRR	Acetyl (Protein N-term);2 Threonine5	1264.62	0.616186	238	A0A024R2F9;Q9BTV4;A0A0S2Z5N2	TMEM43	Transmembrane protein 43	yes	no	1	0	0	2	1	By matching	By MS/MS	By matching	1	1	1	18.793	18.426	2	0.020725	16718	20220909_Exploris1_QC_PJ_JD_KBext_E103_Throncat2	100.02	43.585	184310000	49667000	81236000	53407000			392	238	318	1150;1151;1152	1027	1027			1057;1058	1
AAPAGGFQNIACLR	Unmodified	1444.72	0.724517	781	A0A024RB62;Q9UBP6;H0YIH0	METTL1	tRNA (guanine-N(7)-)-methyltransferase	yes	no	0	0	0	0	0	By MS/MS	By MS/MS	By MS/MS	1	1	1	62.06	61.559	2	4.2085e-06	68842	20220909_Exploris1_QC_PJ_JD_KBext_E103_Throncat2	152.28	115.09	1029800000	347190000	333120000	349460000			393	781	319	1153;1154;1155	1028;1029;1030;1031	1029				4
AAPCIYWLPLTDSQIVQK	Threonine5	2107.1	0.0975017	5760	S4R3H4;E7EQT4;Q9UKV3;Q69YJ6;G3V3B0	ACIN1;DKFZp667N107	Apoptotic chromatin condensation inducer in the nucleus	yes	no	0	0	0	1	0	By MS/MS	By MS/MS	By MS/MS	1	1	1	108.9	108.73	2	1.1918e-10	125975	20220909_Exploris1_QC_PJ_JD_KBext_E103_Throncat3	145.29	122.2	1198200000	366980000	449520000	381700000			394	5760	320	1156;1157;1158	1032;1033;1034;1035;1036	1036			23020	5
AAPCIYWLPLTDSQIVQK	Unmodified	2102.09	0.0870475	5760	S4R3H4;E7EQT4;Q9UKV3;Q69YJ6;G3V3B0	ACIN1;DKFZp667N107	Apoptotic chromatin condensation inducer in the nucleus	yes	no	0	0	0	0	0	By MS/MS	By MS/MS	By MS/MS	1	1	1	108.9	108.73	2	0.00013457	125982	20220909_Exploris1_QC_PJ_JD_KBext_E103_Throncat3	140.01	107.27	1084500000	326760000	384250000	373450000			395	5760	320	1159;1160;1161	1037;1038;1039	1039				3
AAPDILIATPGR	Threonine5	1198.69	0.687276	2159	B7Z6D5;B3GQE6;Q96GQ7;A0A087X059	DDX27	Probable ATP-dependent RNA helicase DDX27	yes	no	0	0	0	1	0	By MS/MS	By MS/MS		1	1		59.251	58.8	2	0.026681	65411	20220909_Exploris1_QC_PJ_JD_KBext_E103_Throncat2	46.524	28.615	308510000	0	308510000	0			396	2159	321	1162;1163	1040;1041	1041			8915	2
AAPEASSPPASPLQHLLPGK	Unmodified	1967.05	0.0476255	587	A0A024R872;Q96TA1;Q9H8K1;Q2YD88;Q9H6L6	C9orf88;FAM129B	Niban-like protein 1	yes	no	0	0	0	0	0	By MS/MS	By MS/MS	By MS/MS	2	2	2	65.821	65.287	2;3	4.0499e-07	74335	20220909_Exploris1_QC_PJ_JD_KBext_E103_Throncat3	153.09	131.04	2269600000	574320000	1140000000	555200000			397	587	322	1164;1165;1166;1167;1168;1169	1042;1043;1044;1045;1046;1047	1047				6
AAPEERDLTQEQTEK	Acetyl (Protein N-term);2 Threonine5	1795.86	0.858995	4968	Q96CS3;B4E2M8	FAF2	FAS-associated factor 2	yes	no	1	0	0	2	1	By MS/MS	By MS/MS	By MS/MS	1	1	1	35.511	35.244	2	0.00086354	36852	20220909_Exploris1_QC_PJ_JD_KBext_E103_Throncat2	68.044	46.373	581420000	178810000	148750000	253860000			398	4968	323	1170;1171;1172	1048;1049;1050	1049			20934;20935	3
AAPEGSGLGEDARLDQETAQWLR	Acetyl (Protein N-term)	2511.2	0.198994	4992	Q96G03;E7ENQ8;Q4W5D6;E9PD70	PGM2;FLJ10983	Phosphoglucomutase-2	yes	no	1	0	0	0	1	By MS/MS		By MS/MS	1		2	92.505	91.928	2;3	1.8206e-18	106336	20220909_Exploris1_QC_PJ_JD_KBext_E103_Throncat3	167.29	142.73	207570000	111750000	0	95824000			399	4992	324	1173;1174;1175	1051;1052	1052				2
AAPEINNLIEEATEFIK	Threonine5	1905.99	0.988663	4749	Q8IVP5	FUNDC1	FUN14 domain-containing protein 1	yes	yes	0	0	0	1	0	By matching	By matching	By MS/MS	1	1	1	112.15	112.02	2	1.913e-07	129518	20220909_Exploris1_QC_PJ_JD_KBext_E103_Throncat3	134.06	101.76	542460000	202530000	111390000	228530000			400	4749	325	1176;1177;1178	1053	1053			20276	1
AAPEPLRPR	Acetyl (Protein N-term)	1047.58	0.582528	4304	Q15599	SLC9A3R2	Na(+)/H(+) exchange regulatory cofactor NHE-RF2	yes	yes	1	0	0	0	1	By MS/MS			1			32.441	32.441	2	0.053194	33508	20220909_Exploris1_QC_PJ_JD_KBext_E103_Throncat1	51.193	6.8008	423120000	423120000	0	0			401	4304	326	1179	1054	1054				1
AAPFSLEYR	Unmodified	1052.53	0.529095	4291	V9HWB5;Q15181;Q5SQT6	HEL-S-66p;PPA1	Inorganic pyrophosphatase	yes	no	0	0	0	0	0	By MS/MS	By MS/MS	By MS/MS	1	1	1	56.463	55.961	2	0.0023258	62736	20220909_Exploris1_QC_PJ_JD_KBext_E103_Throncat3	109.01	86.121	8376400000	3000800000	2757800000	2617800000			402	4291	327	1180;1181;1182	1055;1056;1057	1057				3
AAPGAEFAPNK	Unmodified	1071.53	0.534909	1374	A8K525;A0A0S2Z4Z9;Q15233	NONO	Non-POU domain-containing octamer-binding protein	yes	no	0	0	0	0	0	By MS/MS	By MS/MS	By MS/MS	1	1	1	28.054	27.853	2	0.0025149	27760	20220909_Exploris1_QC_PJ_JD_KBext_E103_Throncat2	108.3	84.104	6724800000	1942300000	2073400000	2709100000			403	1374	328	1183;1184;1185	1058;1059;1060;1061	1060				4
AAPGAEFAPNKR	Unmodified	1227.64	0.63602	1374	A8K525;A0A0S2Z4Z9;Q15233	NONO	Non-POU domain-containing octamer-binding protein	yes	no	0	0	0	0	1	By matching	By matching	By MS/MS	1	1	1	22.566	22.265	3	0.012544	21671	20220909_Exploris1_QC_PJ_JD_KBext_E103_Throncat3	48.568	29.436	423990000	148360000	109460000	166180000			404	1374	329	1186;1187;1188	1062	1062				1
AAPLAGFGYGLPISR	Unmodified	1488.81	0.808899	4287	Q15120	PDK3	[Pyruvate dehydrogenase (acetyl-transferring)] kinase isozyme 3, mitochondrial	yes	yes	0	0	0	0	0	By MS/MS		By MS/MS	1		1	91.168	90.592	2	0.00072716	104786	20220909_Exploris1_QC_PJ_JD_KBext_E103_Throncat3	111.63	88.025	209950000	76792000	0	133160000			405	4287	330	1189;1190	1063;1064	1064				2
AAPLDSIHSLAAYYIDCIR	Unmodified	2148.07	0.0673746	3874	P49327;A0A0U1RQF0	FASN	Fatty acid synthase;[Acyl-carrier-protein] S-acetyltransferase;[Acyl-carrier-protein] S-malonyltransferase;3-oxoacyl-[acyl-carrier-protein] synthase;3-oxoacyl-[acyl-carrier-protein] reductase;3-hydroxyacyl-[acyl-carrier-protein] dehydratase;Enoyl-[acyl-carrier-protein] reductase;Oleoyl-[acyl-carrier-protein] hydrolase	yes	no	0	0	0	0	0	By MS/MS	By MS/MS	By MS/MS	1	1	2	110.41	110.25	2;3	3.9094e-09	127454	20220909_Exploris1_QC_PJ_JD_KBext_E103_Throncat3	111.66	97.404	1548000000	323170000	452940000	771930000			406	3874	331	1191;1192;1193;1194	1065;1066;1067;1068	1067				2
AAPPEPGEPEERK	Acetyl (Protein N-term)	1447.69	0.694323	2160	B3KM21;Q5RI15	FAM36A;COX20	Cytochrome c oxidase protein 20 homolog	yes	no	1	0	0	0	1	By MS/MS	By MS/MS	By MS/MS	1	1	1	27.268	27.068	2	0.0079788	27110	20220909_Exploris1_QC_PJ_JD_KBext_E103_Throncat3	103.69	86.665	1228100000	341280000	420970000	465860000			407	2160	332	1195;1196;1197	1069;1070;1071	1071				3
AAPPGEYFSVGSQVSCR	Acetyl (Protein N-term)	1852.84	0.841397	4366	Q3MHD2;B4DUG4;K7ELG9	LSM12	Protein LSM12 homolog	yes	no	1	0	0	0	0			By MS/MS			1	81.766	80.612	2	0.0021235	92797	20220909_Exploris1_QC_PJ_JD_KBext_E103_Throncat3	89.507	72.139	79743000	0	0	79743000			408	4366	333	1198	1072	1072				1
AAPREEPLTPR	Threonine5	1240.67	0.672689	3373	O15357;A0A0A0MTP6	INPPL1	Phosphatidylinositol 3,4,5-trisphosphate 5-phosphatase 2	yes	no	0	0	0	1	1	By matching	By MS/MS		1	1		20.5	20.375	3	0.025716	18947	20220909_Exploris1_QC_PJ_JD_KBext_E103_Throncat2	42.475	25.561	290900000	165060000	125840000	0			409	3373	334	1199;1200	1073	1073			12552	1
AAPRPAPVAQPPAAAPPSAVGSSAAAPR	Unmodified	2532.36	0.356104	5556	Q9Y6H1;Q5T1J5	CHCHD2;CHCHD2P9	Coiled-coil-helix-coiled-coil-helix domain-containing protein 2;Putative coiled-coil-helix-coiled-coil-helix domain-containing protein CHCHD2P9, mitochondrial	yes	no	0	0	0	0	1	By MS/MS	By MS/MS	By MS/MS	1	1	1	42.353	42.019	3	0.00072287	44571	20220909_Exploris1_QC_PJ_JD_KBext_E103_Throncat1	55.394	43.198	2445400000	665110000	811820000	968510000			410	5556	335	1201;1202;1203	1074;1075;1076;1077	1075				4
AAPRPSPAISVSVSAPAFYAPQK	Acetyl (Protein N-term)	2353.24	0.243031	4323	Q15942;H0Y2Y8;C9IZ41	ZYX	Zyxin	yes	no	1	0	0	0	1	By MS/MS	By MS/MS	By MS/MS	1	1	1	84.307	83.806	2	6.9375e-56	95311	20220909_Exploris1_QC_PJ_JD_KBext_E103_Throncat1	300.32	267.58	2510900000	882680000	983740000	644530000			411	4323	336	1204;1205;1206	1078;1079;1080	1078				3
AAPRPSPAISVSVSAPAFYAPQKK	Acetyl (Protein N-term)	2481.34	0.337994	4323	Q15942;H0Y2Y8;C9IZ41	ZYX	Zyxin	yes	no	1	0	0	0	2	By MS/MS	By MS/MS	By MS/MS	1	1	1	72.764	72.229	3	1.3044e-08	81245	20220909_Exploris1_QC_PJ_JD_KBext_E103_Throncat1	126.04	107.48	1613100000	532430000	554670000	526040000			412	4323	337	1207;1208;1209	1081;1082;1083;1084	1082				4
AAPSDGFKPR	Acetyl (Protein N-term)	1086.55	0.545808	1859	A8K6D2;Q92979;B4DQC7;B4DP65	EMG1	Ribosomal RNA small subunit methyltransferase NEP1	yes	no	1	0	0	0	1	By MS/MS	By MS/MS		1	1		30.048	29.973	2	0.0016783	30379	20220909_Exploris1_QC_PJ_JD_KBext_E103_Throncat2	76.605	56.828	1851700000	849930000	1001800000	0			413	1859	338	1210;1211	1085;1086	1086				2
AAPSLLNWR	Unmodified	1026.56	0.561064	4397	Q53FE7;Q9Y5Z7	HCFC2	Host cell factor 2	yes	no	0	0	0	0	0	By MS/MS		By MS/MS	1		1	70.017	69.44	2	0.004105	79190	20220909_Exploris1_QC_PJ_JD_KBext_E103_Throncat3	88.942	54.135	325660000	126800000	0	198860000			414	4397	339	1212;1213	1087;1088	1088				2
AAPTAASDQPDSAATTEK	3 Threonine5	1745.83	0.82725	5076	Q9BRP8	WIBG	Partner of Y14 and mago	yes	yes	0	0	0	3	0	By matching	By matching	By MS/MS	1	1	1	20.761	20.46	2	8.8046e-54	19383	20220909_Exploris1_QC_PJ_JD_KBext_E103_Throncat3	268.9	242.22	253150000	57585000	60583000	134990000			415	5076	340	1214;1215;1216	1089	1089			21257;21258;21259	1
AAPVDLELK	Acetyl (Protein N-term)	996.549	0.549162	3441	O60925;E5RGS4;D6RGG5	PFDN1	Prefoldin subunit 1	yes	no	1	0	0	0	0	By MS/MS	By matching	By MS/MS	1	1	1	76.977	76.442	2	0.014743	86600	20220909_Exploris1_QC_PJ_JD_KBext_E103_Throncat1	61.582	34.095	437130000	151140000	146880000	139120000			416	3441	341	1217;1218;1219	1090;1091;1092	1091				3
AAPVTGGMGAVLMR	Threonine5	1334.7	0.700166	3677;3183	H7C1M2;P18583;Q6ZRV7;J3QSZ5	SON	Protein SON	no	no	0	0	0	1	0	By MS/MS	By MS/MS	By MS/MS	1	1	1	62.505	62.004	2	0.00036062	68953	20220909_Exploris1_QC_PJ_JD_KBext_E103_Throncat1	91.095	71.742	288860000	137620000	88876000	62361000			417	3183;3677	342	1220;1221;1222	1093;1094;1095	1093			11987	3
AAPVVAPPGVVVSR	Acetyl (Protein N-term)	1359.79	0.787435	4183	Q13144;C9JRD9	EIF2B5	Translation initiation factor eIF-2B subunit epsilon	yes	no	1	0	0	0	0	By MS/MS	By MS/MS	By matching	1	1	1	78.503	77.968	2	0.0017223	88451	20220909_Exploris1_QC_PJ_JD_KBext_E103_Throncat1	76.143	56.381	652110000	226590000	250060000	175460000			418	4183	343	1223;1224;1225	1096;1097	1096				2
AAQAGVAVGDWVLSIDGENAGSLTHIEAQNK	Threonine5	3125.56	0.55806	5288	Q9NR12;D6RH06;D6RF83;H7BYK4;D6RAN1;H0Y8W6	PDLIM7	PDZ and LIM domain protein 7	yes	no	0	0	0	1	0	By MS/MS	By MS/MS	By MS/MS	1	1	1	102.63	102.06	3	1.9699e-29	118707	20220909_Exploris1_QC_PJ_JD_KBext_E103_Throncat3	177.73	150.59	396350000	130260000	112540000	153550000			419	5288	344	1226;1227;1228	1098;1099;1100;1101	1100			21843	4
AAQAGVAVGDWVLSIDGENAGSLTHIEAQNK	Unmodified	3120.55	0.547605	5288	Q9NR12;D6RH06;D6RF83;H7BYK4;D6RAN1;H0Y8W6	PDLIM7	PDZ and LIM domain protein 7	yes	no	0	0	0	0	0		By MS/MS	By matching		1	1	102.95	102.1	3	0.04234	117886	20220909_Exploris1_QC_PJ_JD_KBext_E103_Throncat2	28.056	12.588	218860000	0	136200000	82661000			420	5288	344	1229;1230	1102	1102				1
AAQALALLR	Acetyl (Protein N-term)	967.581	0.581465	1820	A8K4T6;Q16401;F2Z3J2	PSMD5	26S proteasome non-ATPase regulatory subunit 5	yes	no	1	0	0	0	0	By MS/MS	By matching	By MS/MS	2	2	2	108.55	108.38	1;2	0.00022088	125717	20220909_Exploris1_QC_PJ_JD_KBext_E103_Throncat3	154.01	85.098	3943400000	1843300000	1248800000	851310000			421	1820	345	1231;1232;1233;1234;1235;1236	1103;1104;1105	1105				3
AAQAPSSFQLLYDLK	Unmodified	1650.86	0.861722	3628	P11586;A0A024R652;F5H2F4;B7Z809	MTHFD1	C-1-tetrahydrofolate synthase, cytoplasmic;Methylenetetrahydrofolate dehydrogenase;Methenyltetrahydrofolate cyclohydrolase;Formyltetrahydrofolate synthetase;C-1-tetrahydrofolate synthase, cytoplasmic, N-terminally processed	yes	no	0	0	0	0	0	By MS/MS	By MS/MS	By MS/MS	2	2	1	93.352	92.981	2;3	3.6034e-05	106696	20220909_Exploris1_QC_PJ_JD_KBext_E103_Throncat2	118.21	105.58	6916100000	3139700000	3728100000	48293000			422	3628	346	1237;1238;1239;1240;1241	1106;1107;1108;1109;1110	1108				3
AAQAPSSFQLLYDLKLPVEDK	Unmodified	2332.23	0.231463	3628	P11586;A0A024R652;F5H2F4;B7Z809	MTHFD1	C-1-tetrahydrofolate synthase, cytoplasmic;Methylenetetrahydrofolate dehydrogenase;Methenyltetrahydrofolate cyclohydrolase;Formyltetrahydrofolate synthetase;C-1-tetrahydrofolate synthase, cytoplasmic, N-terminally processed	yes	no	0	0	0	0	1	By MS/MS	By MS/MS	By MS/MS	1	1	2	106.91	106.68	3	9.639e-06	123228	20220909_Exploris1_QC_PJ_JD_KBext_E103_Throncat2	106.73	90.228	1581400000	475450000	507270000	598650000			423	3628	347	1242;1243;1244;1245	1111;1112;1113;1114	1112				4
AAQCGHPVLCVQPHHIGVAVK	Unmodified	2277.16	0.162295	2633	B7Z4T6;P08651;Q6FI30	NFIC	Nuclear factor 1;Nuclear factor 1 C-type	yes	no	0	0	0	0	0	By MS/MS	By matching	By MS/MS	1	1	1	36.045	35.778	5	0.017767	37293	20220909_Exploris1_QC_PJ_JD_KBext_E103_Throncat1	31.48	1.0644	1086100000	369500000	417240000	299330000			424	2633	348	1246;1247;1248	1115;1116	1115				2
AAQDFFSTCR	Threonine5	1206.53	0.529061	3575	P06132;A0A1B0GVN9;A0A1B0GVZ4;H0Y5R6;Q5T446;B4DEM5;B4DHV6	UROD	Uroporphyrinogen decarboxylase	yes	no	0	0	0	1	0	By MS/MS	By MS/MS	By MS/MS	1	1	1	45.789	45.388	2	0.020802	49685	20220909_Exploris1_QC_PJ_JD_KBext_E103_Throncat3	53.751	38.886	298790000	103990000	95621000	99178000			425	3575	349	1249;1250;1251	1117;1118;1119;1120	1120			13933	4
AAQDLCEEALR	Unmodified	1274.59	0.5925	3496	O94906	PRPF6	Pre-mRNA-processing factor 6	yes	yes	0	0	0	0	0	By MS/MS	By MS/MS	By MS/MS	1	1	1	38.835	38.501	2	9.5803e-11	40650	20220909_Exploris1_QC_PJ_JD_KBext_E103_Throncat1	195.79	147.36	1228300000	391530000	408090000	428640000			426	3496	350	1252;1253;1254	1121;1122;1123	1121				3
AAQDRDQIYR	Unmodified	1234.61	0.605448	2140	Q8N1H4;Q68DZ9;Q59GA1;B2RDQ3;P62995;H7C2L4	DKFZp686F18120;TRA2B	Transformer-2 protein homolog beta	yes	no	0	0	0	0	1	By MS/MS	By MS/MS	By MS/MS	2	2	2	16.763	16.396	2;3	0.00048421	14864	20220909_Exploris1_QC_PJ_JD_KBext_E103_Throncat3	80.706	68.84	3340600000	912970000	1522600000	905090000			427	2140	351	1255;1256;1257;1258;1259;1260	1124;1125;1126;1127;1128;1129	1128				5
AAQDRDQIYRR	Unmodified	1390.71	0.706559	2140	Q8N1H4;Q68DZ9;Q59GA1;B2RDQ3;P62995;H7C2L4	DKFZp686F18120;TRA2B	Transformer-2 protein homolog beta	yes	no	0	0	0	0	2	By matching	By matching	By MS/MS	1	1	1	14.394	14.06	3	0.004717	11907	20220909_Exploris1_QC_PJ_JD_KBext_E103_Throncat3	68.355	40.389	82443000	31550000	18897000	31995000			428	2140	352	1261;1262;1263	1130	1130				1
AAQEEYVK	Unmodified	936.455	0.455261	3554	V9HWN7;P04075;J3KPS3;H3BQN4;A0A0M4FNU3;H3BR68	HEL-S-87p;ALDOA	Fructose-bisphosphate aldolase;Fructose-bisphosphate aldolase A	yes	no	0	0	0	0	0	By MS/MS	By MS/MS	By MS/MS	1	1	1	17.172	16.804	2	0.010573	14492	20220909_Exploris1_QC_PJ_JD_KBext_E103_Throncat1	89.55	64.1	2659100000	1051600000	920580000	686960000			429	3554	353	1264;1265;1266	1131;1132;1133	1131				2
AAQELQEGQR	Unmodified	1128.55	0.55235	3615	P0DN79;P35520;B7Z2D6;B7Z6W5;Q9NTF0;H7C2H4	CBS;DKFZp727E011	Cystathionine beta-synthase	yes	no	0	0	0	0	0	By MS/MS	By MS/MS	By matching	1	1	1	15.457	15.089	2	0.00057066	12426	20220909_Exploris1_QC_PJ_JD_KBext_E103_Throncat1	133.13	106.72	112040000	38678000	47091000	26268000			430	3615	354	1267;1268;1269	1134;1135	1134				2
AAQEQVLNASR	Unmodified	1185.61	0.610199	5053	Q99543;Q08AR5	DNAJC2	DnaJ homolog subfamily C member 2;DnaJ homolog subfamily C member 2, N-terminally processed	yes	no	0	0	0	0	0	By MS/MS	By MS/MS		1	1		23.842	23.717	2	0.00028897	22955	20220909_Exploris1_QC_PJ_JD_KBext_E103_Throncat2	130.94	77.062	341320000	134140000	207170000	0			431	5053	355	1270;1271	1136;1137	1137				2
AAQFVDLLGYFSLK	Unmodified	1570.84	0.83953	4500;733	A0A024RAC9;Q5T4S7	ZUBR1;UBR4	E3 ubiquitin-protein ligase UBR4	no	no	0	0	0	0	0	By matching	By matching	By MS/MS	1	1	1	111.78	111.65	2	0.0081	129096	20220909_Exploris1_QC_PJ_JD_KBext_E103_Throncat3	73.848	63.324	212100000	61999000	67183000	82916000			432	733;4500	356	1272;1273;1274	1138	1138				0
AAQGEPQVQFK	Acetyl (Protein N-term)	1243.62	0.619701	4024	P62826;B5MDF5;A0A087X0W0	RAN	GTP-binding nuclear protein Ran	yes	no	1	0	0	0	0	By MS/MS	By MS/MS	By MS/MS	1	1	1	51.17	50.702	2	0.00019018	55566	20220909_Exploris1_QC_PJ_JD_KBext_E103_Throncat2	114.39	82.752	12776000000	4818900000	3875700000	4081600000			433	4024	357	1275;1276;1277	1139;1140;1141;1142	1140				4
AAQHGVCSVLK	Unmodified	1168.6	0.602277	2175	B3KMR5;Q5JTH9	RRP12	RRP12-like protein	yes	no	0	0	0	0	0	By MS/MS	By matching	By MS/MS	2	2	2	21.405	21.104	2;3	0.00024815	20376	20220909_Exploris1_QC_PJ_JD_KBext_E103_Throncat3	152.54	87.286	1949300000	633660000	862220000	453470000			434	2175	358	1278;1279;1280;1281;1282;1283	1143;1144	1144				2
AAQIFITELTLR	2 Threonine5	1384.81	0.808009	1169	Q5T6K7;E9PI99;A0A0A0MT00;Q5T6K5;Q13952;E9PL11	NFYC	Nuclear transcription factor Y subunit gamma	yes	no	0	0	0	2	0	By MS/MS	By MS/MS	By MS/MS	1	1	1	94.726	94.224	2	0.00085324	107824	20220909_Exploris1_QC_PJ_JD_KBext_E103_Throncat1	84.658	73.829	286430000	77127000	105370000	103940000			435	1169	359	1284;1285;1286	1145;1146;1147	1145			4921;4922	3
AAQIPESDQIK	Acetyl (Protein N-term)	1240.63	0.629931	451	A0A024R648;Q9Y5J7;G3V2F3;A0A1W2PRH9;A0A1W2PQS5;G3V502	TIMM9	Mitochondrial import inner membrane translocase subunit Tim9	yes	no	1	0	0	0	0	By matching	By MS/MS		1	1		53.735	53.51	2	0.003001	59117	20220909_Exploris1_QC_PJ_JD_KBext_E103_Throncat2	76.572	59.448	658300000	321730000	336570000	0			436	451	360	1287;1288	1148	1148				1
AAQLAIR	Unmodified	741.45	0.449723	240	D3YTB1;A0A024R2G7;F8W727;P62910	RPL32	60S ribosomal protein L32	yes	no	0	0	0	0	0	By MS/MS	By MS/MS	By matching	1	1	1	25.126	24.859	2	0.01648	24027	20220909_Exploris1_QC_PJ_JD_KBext_E103_Throncat1	102.98	22.603	3921400000	1561700000	1367200000	992430000			437	240	361	1289;1290;1291	1149;1150	1149				2
AAQLATEIADIK	Threonine5	1247.69	0.692421	4285	Q15075;A8K7J3;Q05D76	EEA1	Early endosome antigen 1	yes	no	0	0	0	1	0	By MS/MS	By MS/MS	By MS/MS	1	1	1	60.431	59.93	2	0.00096325	67039	20220909_Exploris1_QC_PJ_JD_KBext_E103_Throncat2	85.154	71.88	262630000	82535000	108750000	71350000			438	4285	362	1292;1293;1294	1151;1152;1153;1154	1153			18562	4
AAQLCGAGMAAVVDK	Unmodified	1460.71	0.711569	58	B4DG62;A8K7J7;A0A024QZK7;Q59FD4;B3KXY9;P19367	HK1	Hexokinase;Hexokinase-1	yes	no	0	0	0	0	0	By MS/MS	By matching	By matching	1	1	1	50.859	50.391	2	0.013414	55040	20220909_Exploris1_QC_PJ_JD_KBext_E103_Throncat1	58.754	20.451	201140000	60515000	55445000	85182000			439	58	363	1295;1296;1297	1155	1155				1
AAQLGFK	Unmodified	733.412	0.412274	502	B4DFL1;A0A024R713;P09622;E9PEX6;B4DMK9;F8WDM5;A0A1W2PR83;F2Z2E3	DLD	Dihydrolipoyl dehydrogenase;Dihydrolipoyl dehydrogenase, mitochondrial	yes	no	0	0	0	0	0	By MS/MS	By MS/MS	By MS/MS	1	1	1	26.864	26.738	2	0.021021	26629	20220909_Exploris1_QC_PJ_JD_KBext_E103_Throncat2	91.584	20.518	543180000	306440000	236740000	0			440	502	364	1298;1299;1300	1156;1157;1158	1157				3
AAQLIGTCSQNVAAIQEQVLGLGALRK	Threonine5	2813.54	0.53845	5358	Q9NZL4;K7EL16;A0A024R4R7;K7EN20	HSPBP1	Hsp70-binding protein 1	yes	no	0	0	0	1	1	By MS/MS	By MS/MS	By MS/MS	2	2	1	102.29	101.86	3;4	5.7639e-13	117069	20220909_Exploris1_QC_PJ_JD_KBext_E103_Throncat1	132.35	129.66	1483000000	465620000	592550000	424810000			441	5358	365	1301;1302;1303;1304;1305	1159;1160;1161;1162;1163;1164;1165	1160			22050	7
AAQLIGTCSQNVAAIQEQVLGLGALRK	Unmodified	2808.53	0.527996	5358	Q9NZL4;K7EL16;A0A024R4R7;K7EN20	HSPBP1	Hsp70-binding protein 1	yes	no	0	0	0	0	1	By MS/MS	By MS/MS	By MS/MS	2	1	1	102.42	101.86	3	1.9325e-09	117131	20220909_Exploris1_QC_PJ_JD_KBext_E103_Throncat1	110.96	70.822	462090000	166150000	144340000	151600000			442	5358	365	1306;1307;1308;1309	1166;1167;1168;1169;1170	1166				5
AAQMHSGYQR	Unmodified	1147.52	0.519275	1373	A0A0S2Z4Z0;Q96PK6;B4DNG4	RBM14	RNA-binding protein 14	yes	no	0	0	0	0	0	By MS/MS	By MS/MS	By MS/MS	1	1	1	11.472	11.205	3	0.0002853	7971	20220909_Exploris1_QC_PJ_JD_KBext_E103_Throncat2	83.869	40.622	196730000	84903000	80577000	31250000			443	1373	366	1310;1311;1312	1171;1172;1173	1172				3
AAQNSGEAEYIEK	Unmodified	1408.65	0.647038	3078	G3XAI2;P07942;Q8TAS6	LAMB1	Laminin subunit beta-1	yes	no	0	0	0	0	0			By MS/MS			1	25.508	24.956	2	0.003901	24827	20220909_Exploris1_QC_PJ_JD_KBext_E103_Throncat3	98.737	70.995	75670000	0	0	75670000			444	3078	367	1313	1174	1174				1
AAQPPAQPCQLCGR	Unmodified	1552.72	0.723865	3219	I6L9C8;M0QXZ5;Q96B54	ZNF428	Zinc finger protein 428	yes	no	0	0	0	0	0	By MS/MS	By MS/MS	By MS/MS	1	1	1	29.729	29.529	2	0.00031327	30212	20220909_Exploris1_QC_PJ_JD_KBext_E103_Throncat3	123.63	89.665	338000000	101500000	121350000	115150000			445	3219	368	1314;1315;1316	1175;1176;1177	1177				3
AAQQGKQEENDVVEK	Unmodified	1671.81	0.806392	2142	B2RDT8;Q9Y5X2	SNX8	Sorting nexin-8	yes	no	0	0	0	0	1		By MS/MS	By MS/MS		1	1	14.244	13.742	3	9.9846e-09	11097	20220909_Exploris1_QC_PJ_JD_KBext_E103_Throncat2	123.76	106.69	57749000	0	34906000	22843000			446	2142	369	1317;1318	1178;1179	1178				2
AAQQQEEQEEKEEEDDEQTLHR	Threonine5	2703.17	0.169493	4054	P78318	IGBP1	Immunoglobulin-binding protein 1	yes	yes	0	0	0	1	1		By MS/MS	By matching		1	1	25.349	24.948	4	2.0082e-05	24601	20220909_Exploris1_QC_PJ_JD_KBext_E103_Throncat2	85.518	72.589	217450000	0	128470000	88981000			447	4054	370	1319;1320	1180	1180			17062	1
AAQRDNEEETTDDPRK	2 Threonine5	1883.86	0.86112	2289	B3KY60;Q99459	CDC5L	Cell division cycle 5-like protein	yes	no	0	0	0	2	2		By MS/MS	By MS/MS		1	1	10.774	10.373	4	0.00047132	6988	20220909_Exploris1_QC_PJ_JD_KBext_E103_Throncat2	77.324	66.637	35413000	0	21493000	13921000			448	2289	371	1321;1322	1181;1182	1181			9375;9376	2
AAQSLLNK	Unmodified	843.481	0.481417	5312	Q9NUU7;I3L0H8;B4DS24;F6QDS0;Q9HBZ9;Q2NL95;Q7Z4W5;Q53G16;A0A0U4B4U6;H3BQK0;Q9UMR2;H3BTB3;H3BMQ5;H3BN59	DDX19A;DDX19B	ATP-dependent RNA helicase DDX19A;ATP-dependent RNA helicase DDX19B	yes	no	0	0	0	0	0	By MS/MS	By matching	By MS/MS	1	1	1	22.26	21.959	2	0.028796	20807	20220909_Exploris1_QC_PJ_JD_KBext_E103_Throncat1	66.799	18.012	348570000	199010000	40439000	109120000			449	5312	372	1323;1324;1325	1183;1184	1183				2
AAQTAEDAMQIMEQMTK	2 Threonine5	1905.86	0.863628	819	A0A024RBR1;P30622;J3KP58;Q59GJ4;F5H0N7;B3KXA5	RSN;CLIP1	CAP-Gly domain-containing linker protein 1	yes	no	0	0	0	2	0		By MS/MS	By MS/MS		1	1	97.527	96.725	2	0.001207	111356	20220909_Exploris1_QC_PJ_JD_KBext_E103_Throncat2	80.507	60.401	0	0	0	0			450	819	373	1326;1327	1185;1186	1185			3671;3672	2
AAQVAQDEEIAR	Unmodified	1299.64	0.641893	4748	Q8IVM0	CCDC50	Coiled-coil domain-containing protein 50	yes	yes	0	0	0	0	0	By MS/MS	By MS/MS	By MS/MS	1	1	1	25.529	25.262	2	9.3226e-05	24877	20220909_Exploris1_QC_PJ_JD_KBext_E103_Throncat2	154.01	128.87	846760000	262960000	256590000	327210000			451	4748	374	1328;1329;1330	1187;1188;1189	1188				3
AAQVGLLFLK	Unmodified	1058.65	0.648816	2915	E5RIH5;Q6NXR4	TTI2	TELO2-interacting protein 2	yes	no	0	0	0	0	0	By MS/MS	By MS/MS	By MS/MS	1	1	1	82.434	81.933	2	0.019014	92822	20220909_Exploris1_QC_PJ_JD_KBext_E103_Throncat1	60.589	34.852	501370000	193400000	193040000	114920000			452	2915	375	1331;1332;1333	1190;1191;1192	1190				1
AAQYQVNQAAAAQAAATAAAMTQSAVK	2 Threonine5	2615.31	0.312757	1127	C9JP00;A0A0A0MQX8;Q9NR56;Q86VM6;B4E233	MBNL1	Muscleblind-like protein 1	yes	no	0	0	0	2	0	By MS/MS	By MS/MS	By MS/MS	1	1	1	91.591	91.089	3	5.2131e-24	104501	20220909_Exploris1_QC_PJ_JD_KBext_E103_Throncat2	164.83	150.25	594940000	180080000	202790000	212070000			453	1127	376	1334;1335;1336	1193;1194;1195;1196;1197	1195			4810;4811	5
AAREELLAEFGSGTLDLPALTR	2 Threonine5	2339.25	0.248683	967;3962	A0A075B730;A0A087X1U6;P58107	EPPK1	Epiplakin	no	no	0	0	0	2	1	By MS/MS	By MS/MS	By MS/MS	1	1	1	107.07	106.87	3	0.00025011	123089	20220909_Exploris1_QC_PJ_JD_KBext_E103_Throncat2	64.768	56.143	1128100000	383220000	396280000	348560000			454	967;3962	377	1337;1338;1339	1198;1199;1200;1201	1199			4211;4212	4
AAREELLAEFGSGTLDLPALTR	Unmodified	2329.23	0.227775	967;3962	A0A075B730;A0A087X1U6;P58107	EPPK1	Epiplakin	no	no	0	0	0	0	1	By MS/MS	By MS/MS	By MS/MS	1	1	1	107.09	106.89	3	1.3391e-05	122518	20220909_Exploris1_QC_PJ_JD_KBext_E103_Throncat1	71.002	66.578	706230000	230930000	237920000	237380000			455	967;3962	377	1340;1341;1342	1202;1203;1204	1202				3
AARPSSFQSR	Unmodified	1105.56	0.562855	5361	Q9NZT2;B3KMQ6;A0A087X028;V9H0E3;V9H0H8	OGFR	Opioid growth factor receptor	yes	no	0	0	0	0	1	By MS/MS		By matching	1		1	13.525	13.199	3	0.0067961	10033	20220909_Exploris1_QC_PJ_JD_KBext_E103_Throncat1	57.885	42.678	83998000	58853000	0	25146000			456	5361	378	1343;1344	1205	1205				1
AASAAAAELQASGGPR	Acetyl (Protein N-term)	1468.73	0.72702	4425	Q53RZ9;Q9HCN4;F8WD09	MBDin;GPN1	GPN-loop GTPase 1	yes	no	1	0	0	0	0	By MS/MS		By matching	1		1	65.42	64.893	2	1.1615e-05	72607	20220909_Exploris1_QC_PJ_JD_KBext_E103_Throncat1	125.03	92.535	317730000	116440000	0	201290000			457	4425	379	1345;1346	1206	1206				1
AASAAAAELQASGGPRHPVCLLVLGMAGSGK	Acetyl (Protein N-term)	2988.53	0.527344	4425	Q53RZ9;Q9HCN4;F8WD09	MBDin;GPN1	GPN-loop GTPase 1	yes	no	1	0	0	0	1	By MS/MS	By MS/MS		1	1		99.264	99.039	3	1.9028e-27	114217	20220909_Exploris1_QC_PJ_JD_KBext_E103_Throncat2	162.92	145.98	203290000	90543000	112740000	0			458	4425	380	1347;1348	1207;1208	1208				2
AASAAAASAAAASAASGSPGPGEGSAGGEK	Acetyl (Protein N-term)	2428.11	0.110238	4193	Q13263;B2R8R5	TRIM28	Transcription intermediary factor 1-beta	yes	no	1	0	0	0	0	By MS/MS	By MS/MS	By matching	2	1	2	65.962	65.411	2;3	1.7036e-168	73363	20220909_Exploris1_QC_PJ_JD_KBext_E103_Throncat1	473.64	429.87	1359100000	343440000	306600000	709020000			459	4193	381	1349;1350;1351;1352;1353	1209;1210;1211;1212	1210				4
AASAAGAAGSAGGSSGAAGAAGGGAGAGTRPGDGGTASAGAAGPGAATK	3 Threonine5	3683.74	0.743695	5442	Q9UKY7	CDV3	Protein CDV3 homolog	yes	yes	0	0	0	3	1	By MS/MS	By MS/MS		1	1		28.05	27.975	4	9.2092e-103	27860	20220909_Exploris1_QC_PJ_JD_KBext_E103_Throncat1	235.42	225.88	920280000	403170000	517100000	0			460	5442	382	1354;1355	1213;1214;1215;1216	1214			22338;22339;22340	4
AASAAGAAGSAGGSSGAAGAAGGGAGAGTRPGDGGTASAGAAGPGAATK	Unmodified	3668.71	0.712332	5442	Q9UKY7	CDV3	Protein CDV3 homolog	yes	yes	0	0	0	0	1	By MS/MS	By MS/MS	By MS/MS	1	1	1	28.153	27.953	4	4.751e-135	28040	20220909_Exploris1_QC_PJ_JD_KBext_E103_Throncat2	268.44	256	866200000	306340000	289900000	269950000			461	5442	382	1356;1357;1358	1217;1218;1219	1218				3
AASAAREELK	Unmodified	1044.56	0.556372	4111	Q03252;A0A0A7M1X5	LMNB2	Lamin-B2	yes	no	0	0	0	0	1	By MS/MS	By MS/MS	By MS/MS	1	1	1	12.588	12.287	2	0.0026481	8960	20220909_Exploris1_QC_PJ_JD_KBext_E103_Throncat1	146.68	68.619	1148200000	480560000	484160000	183440000			462	4111	383	1359;1360;1361	1220;1221;1222	1220				3
AASAATAAPTATPAAQESGTIPK	Unmodified	2082.06	0.0593124	3315	O00116;Q53SG6;B8ZZ81	AGPS	Alkyldihydroxyacetonephosphate synthase, peroxisomal	yes	no	0	0	0	0	0	By MS/MS	By MS/MS	By MS/MS	1	1	1	39.153	38.819	2	1.2915e-33	41220	20220909_Exploris1_QC_PJ_JD_KBext_E103_Throncat2	206.63	163.82	400640000	156050000	136440000	108150000			463	3315	384	1362;1363;1364	1223;1224;1225	1224				3
AASADSTTEGTPADGFTVLSTK	5 Threonine5	2151.05	0.053794	3449	O75367	H2AFY	Core histone macro-H2A.1	yes	yes	0	0	0	5	0	By MS/MS	By MS/MS	By MS/MS	1	1	1	64.308	63.807	2	1.0604e-109	72172	20220909_Exploris1_QC_PJ_JD_KBext_E103_Throncat3	317.13	287.83	923070000	185140000	279140000	458790000			464	3449	385	1365;1366;1367	1226;1227;1228	1228			12946;12947;12948;12949;12950	3
AASADSTTEGTPADGFTVLSTK	Unmodified	2126	0.00152273	3449	O75367	H2AFY	Core histone macro-H2A.1	yes	yes	0	0	0	0	0	By MS/MS	By MS/MS	By MS/MS	1	1	1	64.38	63.879	2	8.5391e-47	72168	20220909_Exploris1_QC_PJ_JD_KBext_E103_Throncat3	302.63	286.49	1664100000	424590000	470810000	768680000			465	3449	385	1368;1369;1370	1229;1230;1231	1231				3
AASADSTTEGTPADGFTVLSTK	4 Threonine5	2146.04	0.0433397	3449	O75367	H2AFY	Core histone macro-H2A.1	yes	yes	0	0	0	4	0			By MS/MS			1	64.725	63.672	2	1.6655e-94	72262	20220909_Exploris1_QC_PJ_JD_KBext_E103_Throncat3	308.84	286.79	81442000	0	0	81442000			466	3449	385	1371	1232	1232			12946;12947;12948;12949;12950	1
AASAFFTYVSLSQEGR	Unmodified	1732.84	0.842049	3319	O00154;B4DUX0	ACOT7	Cytosolic acyl coenzyme A thioester hydrolase	yes	no	0	0	0	0	0	By MS/MS	By MS/MS		1	1		88.855	88.855	2	0.00068684	101799	20220909_Exploris1_QC_PJ_JD_KBext_E103_Throncat2	99.732	73.2	78093000	78093000	0	0			467	3319	386	1372;1373	1233;1234	1234				1
AASAGQEPLHNEELAGAGR	Unmodified	1876.9	0.902752	5005	Q96HY6;A0A0A0MRX2	DDRGK1	DDRGK domain-containing protein 1	yes	no	0	0	0	0	0	By matching	By MS/MS	By MS/MS	1	1	1	30.044	29.843	3	7.7988e-07	30419	20220909_Exploris1_QC_PJ_JD_KBext_E103_Throncat2	97.32	83.334	303950000	59039000	137080000	107830000			468	5005	387	1374;1375;1376	1235;1236	1235				2
AASAGVPYHGEVPVSLAR	Unmodified	1779.93	0.926782	3359	O15020;A4QPE4	SPTBN2	Spectrin beta chain, non-erythrocytic 2	yes	no	0	0	0	0	0	By MS/MS	By matching	By matching	1	1	1	53.286	52.818	3	0.023157	57788	20220909_Exploris1_QC_PJ_JD_KBext_E103_Throncat1	29.766	20.109	645970000	213250000	217560000	215160000			469	3359	388	1377;1378;1379	1237	1237				1
AASAPYFEVLEK	Unmodified	1323.67	0.671068	5091	Q9BSJ2;F2Z2B9;B3KRS1;Q53EQ3;B4DS45	TUBGCP2	Gamma-tubulin complex component 2	yes	no	0	0	0	0	0	By matching	By matching	By MS/MS	1	1	1	71.705	71.171	2	0.011235	81373	20220909_Exploris1_QC_PJ_JD_KBext_E103_Throncat3	61.958	45.684	402290000	118470000	146910000	136910000			470	5091	389	1380;1381;1382	1238	1238				1
AASAYAVGDVK	Unmodified	1050.53	0.534574	269	A0A0S2Z472;A8KAH7;A0A024R2W3;P13861;H7C330	PRKAR2A	cAMP-dependent protein kinase type II-alpha regulatory subunit	yes	no	0	0	0	0	0	By matching	By matching	By MS/MS	1	1	1	27.79	27.59	2	0.049272	27760	20220909_Exploris1_QC_PJ_JD_KBext_E103_Throncat3	56.359	40.21	1230300000	454950000	418380000	356950000			471	269	390	1383;1384;1385	1239	1239				1
AASCVLLHTGQK	Acetyl (Protein N-term);Threonine5	1330.69	0.686624	3646	V9HWI0;P14550;Q5T621;V9GYG2;V9GYP9	HEL-S-165mP;AKR1A1	Alcohol dehydrogenase [NADP(+)]	yes	no	1	0	0	1	0	By MS/MS	By MS/MS	By MS/MS	1	1	1	48.415	47.98	2	5.4615e-06	52964	20220909_Exploris1_QC_PJ_JD_KBext_E103_Throncat3	176.48	142.62	4258500000	1641000000	1288500000	1329100000			472	3646	391	1386;1387;1388	1240;1241;1242	1242			14497	3
AASCVLLHTGQK	Acetyl (Protein N-term)	1325.68	0.67617	3646	V9HWI0;P14550;Q5T621;V9GYG2;V9GYP9	HEL-S-165mP;AKR1A1	Alcohol dehydrogenase [NADP(+)]	yes	no	1	0	0	0	0	By MS/MS	By MS/MS	By MS/MS	1	1	1	48.421	47.987	2	2.0711e-24	52437	20220909_Exploris1_QC_PJ_JD_KBext_E103_Throncat2	232.26	206.63	3007400000	1036700000	1012400000	958330000			473	3646	391	1389;1390;1391	1243;1244;1245;1246	1245				4
AASDELSK	Unmodified	819.397	0.397412	63	A0A024QZN4;V9HWK2;P18206;B3KXA2;B4E3Q9;Q5JQ13;B4DKC9	VCL;HEL114	Vinculin	yes	no	0	0	0	0	0	By matching	By MS/MS		1	1		13.291	13.116	2	0.040104	10287	20220909_Exploris1_QC_PJ_JD_KBext_E103_Throncat2	60.436	5.9112	84103000	49000000	35103000	0			474	63	392	1392;1393	1247	1247				1
AASDIAMTELPPTHPIR	2 Threonine5	1828.95	0.950727	4005	V9HW98;P62258;G9K389;G9K388;B7ZA86;K7EM20	HEL2;YWHAE;YWHAE/FAM22B fusion;YWHAE/FAM22A fusion	14-3-3 protein epsilon	yes	no	0	0	0	2	0	By MS/MS	By MS/MS	By MS/MS	4	3	3	56.869	56.368	2;3	4.2388e-42	63243	20220909_Exploris1_QC_PJ_JD_KBext_E103_Throncat3	251.3	201.8	4441800000	1169400000	1567000000	1705400000			475	4005	393	1394;1395;1396;1397;1398;1399;1400;1401;1402;1403	1248;1249;1250;1251;1252;1253;1254;1255;1256;1257;1258;1259;1260	1258			16848;16849	12
AASDIAMTELPPTHPIR	Unmodified	1818.93	0.929819	4005	V9HW98;P62258;G9K389;G9K388;B7ZA86;K7EM20	HEL2;YWHAE;YWHAE/FAM22B fusion;YWHAE/FAM22A fusion	14-3-3 protein epsilon	yes	no	0	0	0	0	0	By MS/MS	By MS/MS	By MS/MS	3	3	3	56.8	56.236	2;3	3.0962e-42	62892	20220909_Exploris1_QC_PJ_JD_KBext_E103_Throncat1	212.9	146.88	3639600000	1174100000	1317900000	1147600000			476	4005	393	1404;1405;1406;1407;1408;1409;1410;1411;1412	1261;1262;1263;1264;1265;1266;1267;1268;1269	1262				8
AASDIWKPVLSIDTEPR	Threonine5	1902.01	0.00498152	5015	Q96JM3	CHAMP1	Chromosome alignment-maintaining phosphoprotein 1	yes	yes	0	0	0	1	1	By MS/MS	By MS/MS	By MS/MS	1	1	1	81.573	81.072	3	0.00017364	93275	20220909_Exploris1_QC_PJ_JD_KBext_E103_Throncat3	87.767	80.595	500810000	154720000	224520000	121570000			477	5015	394	1413;1414;1415	1270;1271;1272;1273	1273			21039	4
AASGFNAMEDAQTLRK	Threonine5	1713.83	0.830722	3603	V9HW59;Q6LES2;P09525;Q6P452;B4DDZ4;B4E1S2	HEL-S-274;ANXA4	Annexin;Annexin A4	yes	no	0	0	0	1	1	By MS/MS	By MS/MS	By MS/MS	1	1	1	43.535	43.134	3	4.5731e-05	47179	20220909_Exploris1_QC_PJ_JD_KBext_E103_Throncat3	98.507	83.312	898560000	358050000	239810000	300700000			478	3603	395	1416;1417;1418	1274;1275;1276	1276			14126	3
AASGFNAMEDAQTLRK	Unmodified	1708.82	0.820268	3603	V9HW59;Q6LES2;P09525;Q6P452;B4DDZ4;B4E1S2	HEL-S-274;ANXA4	Annexin;Annexin A4	yes	no	0	0	0	0	1	By MS/MS		By MS/MS	1		2	43.774	43.206	3	4.5714e-05	47198	20220909_Exploris1_QC_PJ_JD_KBext_E103_Throncat3	102.39	91.574	630280000	279070000	0	351210000			479	3603	395	1419;1420;1421	1277;1278	1278				2
AASHEQAAAALK	Unmodified	1166.6	0.604385	1220	A0A0C4DFT3;Q12959;Q59FC4;B4DF78;E7EQD7	DLG1	Disks large homolog 1	yes	no	0	0	0	0	0	By matching	By MS/MS	By MS/MS	1	2	1	14.388	14.054	2;3	4.6259e-17	11900	20220909_Exploris1_QC_PJ_JD_KBext_E103_Throncat3	220.94	137.74	157970000	48842000	70663000	38464000			480	1220	396	1422;1423;1424;1425	1279;1280	1280				2
AASHLLSIHK	Unmodified	1075.61	0.613828	2686	B7ZLC9;Q8TEQ6	GEMIN5	Gem-associated protein 5	yes	no	0	0	0	0	0	By matching	By MS/MS	By MS/MS	1	1	1	21.235	20.935	3	0.02398	19583	20220909_Exploris1_QC_PJ_JD_KBext_E103_Throncat2	58.37	38.536	945160000	410560000	251630000	282970000			481	2686	397	1426;1427;1428	1281;1282	1281				0
AASIFGGAKPVDTAAR	Unmodified	1530.82	0.815441	2451	E7EX17;B4DRM3;P23588;B4DEP6;F8VX11;Q7Z5Y0;B4DS01	EIF4B	Eukaryotic translation initiation factor 4B	yes	no	0	0	0	0	1	By MS/MS	By MS/MS	By MS/MS	2	2	2	39	38.665	2;3	6.9473e-15	41602	20220909_Exploris1_QC_PJ_JD_KBext_E103_Throncat3	201.95	166.44	5190400000	1891600000	2177400000	1121400000			482	2451	398	1429;1430;1431;1432;1433;1434	1283;1284;1285;1286;1287;1288;1289	1288				4
AASIFGGAKPVDTAAR	Threonine5	1535.83	0.825895	2451	E7EX17;B4DRM3;P23588;B4DEP6;F8VX11;Q7Z5Y0;B4DS01	EIF4B	Eukaryotic translation initiation factor 4B	yes	no	0	0	0	1	1	By MS/MS	By MS/MS	By MS/MS	2	2	2	39.003	38.669	2;3	4.5972e-12	40779	20220909_Exploris1_QC_PJ_JD_KBext_E103_Throncat1	194.83	169.4	6545400000	2222200000	2707000000	1616200000			483	2451	398	1435;1436;1437;1438;1439;1440	1290;1291;1292	1290			9878	3
AASITSEVFNK	Threonine5	1170.61	0.608357	5535	Q9Y5B9;Q0VGA3	SUPT16H	FACT complex subunit SPT16	yes	no	0	0	0	1	0	By MS/MS	By MS/MS	By MS/MS	1	1	1	47.081	46.646	2	0.00086353	50477	20220909_Exploris1_QC_PJ_JD_KBext_E103_Throncat1	89.886	62.062	1306600000	558760000	465020000	282850000			484	5535	399	1441;1442;1443	1293;1294;1295	1293			22700	3
AASITSEVFNK	Unmodified	1165.6	0.597903	5535	Q9Y5B9;Q0VGA3	SUPT16H	FACT complex subunit SPT16	yes	no	0	0	0	0	0	By MS/MS	By MS/MS	By MS/MS	1	1	1	47.135	46.7	2	0.00033609	51479	20220909_Exploris1_QC_PJ_JD_KBext_E103_Throncat3	123.21	98.217	1699800000	631160000	574070000	494590000			485	5535	399	1444;1445;1446	1296;1297;1298	1298				2
AASLASVESALVSAIQALQHWPAPAHGGAR	Unmodified	2965.55	0.552237	3094	H0Y2S9;H0Y7E2;Q9Y6X7	MPRIP;KIAA0864		yes	no	0	0	0	0	0			By MS/MS			1	112.25	112	4	0.00060367	129639	20220909_Exploris1_QC_PJ_JD_KBext_E103_Throncat3	51.22	39.478	50509000	0	0	50509000			486	3094	400	1447	1299	1299				1
AASLEAVSYAIDTLK	Threonine5	1555.83	0.829643	71	A0A024QZS1;O96007	MOCS2	Molybdopterin synthase catalytic subunit	yes	no	0	0	0	1	0	By MS/MS			1			96.848	96.848	2	0.0013919	111126	20220909_Exploris1_QC_PJ_JD_KBext_E103_Throncat1	75.088	35.066	104480000	104480000	0	0			487	71	401	1448	1300	1300			248	1
AASLEYDYETIR	Unmodified	1429.67	0.672524	2296	B4DDH8;Q96N66	MBOAT7	Lysophospholipid acyltransferase 7	yes	no	0	0	0	0	0	By MS/MS		By MS/MS	1		1	56.094	55.568	2	0.0082083	62322	20220909_Exploris1_QC_PJ_JD_KBext_E103_Throncat3	67.726	45.98	174180000	86490000	0	87694000			488	2296	402	1449;1450	1301;1302	1302				2
AASLEYDYETIR	Threonine5	1434.68	0.682979	2296	B4DDH8;Q96N66	MBOAT7	Lysophospholipid acyltransferase 7	yes	no	0	0	0	1	0		By MS/MS	By MS/MS		1	1	56.261	55.509	2	8.8949e-05	62265	20220909_Exploris1_QC_PJ_JD_KBext_E103_Throncat3	129.16	91.46	257700000	0	130790000	126910000			489	2296	402	1451;1452	1303;1304;1305;1306	1305			9414	4
AASLGSSQSSR	Unmodified	1049.51	0.510151	1236;4457	A0A1S5UZ18;A0A0C4DGB5;H0YA91;H0Y944;E7EN75;D6RGF7;D6RBR1;Q59HE3	CAST		no	no	0	0	0	0	0	By MS/MS	By matching	By MS/MS	1	1	1	12.238	11.971	2	0.000328	8641	20220909_Exploris1_QC_PJ_JD_KBext_E103_Throncat1	147.4	112.05	107080000	56523000	33186000	17371000			490	1236;4457	403	1453;1454;1455	1307;1308	1307				2
AASLHWTSER	Threonine5	1161.57	0.572975	1355	Q6UWH2;A0A0S2Z4J3;O14521;H0YD96;H0YD41;G3V173;E9PK73;H3BRW5	UNQ5809;SDHD	Succinate dehydrogenase [ubiquinone] cytochrome b small subunit, mitochondrial	yes	no	0	0	0	1	0		By MS/MS	By matching		1	1	26.73	26.379	3	0.025423	26080	20220909_Exploris1_QC_PJ_JD_KBext_E103_Throncat2	46.706	34.129	264720000	0	136920000	127800000			491	1355	404	1456;1457	1309	1309			5593	0
AASLTEDRDR	Threonine5	1137.56	0.557719	2937	E7EX73;E9PGM1;E7EUU4;B4DGF1;B2RU10;B2RU06;Q4LE58;Q04637;B4DSI9;Q96I65	EIF4G1;EIF4G1 variant protein	Eukaryotic translation initiation factor 4 gamma 1	yes	no	0	0	0	1	1	By matching	By MS/MS	By MS/MS	2	2	2	13.385	13.051	2;3	0.009914	10227	20220909_Exploris1_QC_PJ_JD_KBext_E103_Throncat2	56.359	18.803	316390000	121260000	118660000	76468000			492	2937	405	1458;1459;1460;1461;1462;1463	1310;1311	1310			11282	2
AASNIIFSNGNLDPWAGGGIRR	Unmodified	2285.17	0.166512	5414	Q9UHL4;R4GMR2	DPP7	Dipeptidyl peptidase 2	yes	no	0	0	0	0	1	By MS/MS	By MS/MS	By MS/MS	1	1	1	84.603	84.102	3	1.7312e-05	96005	20220909_Exploris1_QC_PJ_JD_KBext_E103_Throncat2	64.377	42.367	659980000	266410000	201170000	192400000			493	5414	406	1464;1465;1466	1312;1313;1314	1313				3
AASNLRDNYR	Unmodified	1178.58	0.579233	2219	B3KQT9;V9HVY3;P30101;B3KQT2;B4DJ98	HEL-S-269;PDIA3	Protein disulfide-isomerase;Protein disulfide-isomerase A3	yes	no	0	0	0	0	1			By MS/MS			1	16.522	15.77	3	0.026421	13975	20220909_Exploris1_QC_PJ_JD_KBext_E103_Throncat3	47.844	29.099	269060000	0	0	269060000			494	2219	407	1467	1315	1315				0
AASQAVEEMR	Acetyl (Protein N-term)	1132.52	0.518272	3366	O15160;E7EQB9;B4DEC2	POLR1C	DNA-directed RNA polymerases I and III subunit RPAC1	yes	no	1	0	0	0	0	By matching	By MS/MS	By MS/MS	1	1	1	50.179	49.745	2	0.0095941	54666	20220909_Exploris1_QC_PJ_JD_KBext_E103_Throncat2	63.426	45.391	532730000	186220000	165860000	180650000			495	3366	408	1468;1469;1470	1316;1317	1316				2
AASQPTSLAPEK	Threonine5	1203.63	0.629821	2296	B4DDH8;Q96N66	MBOAT7	Lysophospholipid acyltransferase 7	yes	no	0	0	0	1	0			By MS/MS			1	23.905	23.353	2	0.033209	22921	20220909_Exploris1_QC_PJ_JD_KBext_E103_Throncat3	55.314	31.521	0	0	0	0			496	2296	409	1471	1318	1318			9415	1
AASSLLANLWQYNK	Unmodified	1577.82	0.820192	5518	Q9Y446;H0YEY5	PKP3	Plakophilin-3	yes	no	0	0	0	0	0	By MS/MS	By MS/MS	By MS/MS	1	1	1	95.988	95.454	2	0.00071538	109756	20220909_Exploris1_QC_PJ_JD_KBext_E103_Throncat2	113.93	78.597	186710000	46432000	63785000	76495000			497	5518	410	1472;1473;1474	1319;1320;1321	1320				3
AASTASHRPIK	Acetyl (Protein N-term);Threonine5	1184.65	0.646474	2920	E7EMN6;G1AUC5;Q6NXS1;P41236;Q6NXS2;E7EUI7	PPP1R2;PPP1R2P3	Protein phosphatase inhibitor 2-like protein 3;Protein phosphatase inhibitor 2	yes	no	1	0	0	1	1	By MS/MS	By MS/MS	By MS/MS	1	1	1	15.268	14.892	3	0.0023733	12905	20220909_Exploris1_QC_PJ_JD_KBext_E103_Throncat3	72.652	54.384	813520000	412580000	0	400950000			498	2920	411	1475;1476;1477	1322;1323;1324	1324			11210	3
AASTASHRPIK	Acetyl (Protein N-term)	1179.64	0.63602	2920	E7EMN6;G1AUC5;Q6NXS1;P41236;Q6NXS2;E7EUI7	PPP1R2;PPP1R2P3	Protein phosphatase inhibitor 2-like protein 3;Protein phosphatase inhibitor 2	yes	no	1	0	0	0	1	By matching	By MS/MS	By matching	1	1	1	15.284	14.916	3	0.043004	12593	20220909_Exploris1_QC_PJ_JD_KBext_E103_Throncat2	53.569	37.939	207620000	66395000	71728000	69497000			499	2920	411	1478;1479;1480	1325	1325				1
AASVVQPQPLVVVK	Unmodified	1433.86	0.8606	3439	O60885	BRD4	Bromodomain-containing protein 4	yes	yes	0	0	0	0	0	By MS/MS	By MS/MS	By MS/MS	1	1	1	57.958	57.457	2	1.8848e-05	63950	20220909_Exploris1_QC_PJ_JD_KBext_E103_Throncat2	133.23	119.46	884040000	314350000	253190000	316510000			500	3439	412	1481;1482;1483	1326;1327;1328;1329;1330	1329				5
AASYTEEDENHTAK	2 Threonine5	1574.69	0.685053	4238	Q14126	DSG2	Desmoglein-2	yes	yes	0	0	0	2	0		By MS/MS			1		14.114	13.764	3	0.002955	11143	20220909_Exploris1_QC_PJ_JD_KBext_E103_Throncat2	60.196	46.607	31400000	0	31400000	0			501	4238	413	1484	1331	1331			18123;18124	1
AATAAADFTAK	2 Threonine5	1046.54	0.539833	5511	Q9Y3F4	STRAP	Serine-threonine kinase receptor-associated protein	yes	yes	0	0	0	2	0	By MS/MS	By MS/MS	By MS/MS	1	1	1	26.175	25.941	2	0.00038491	25497	20220909_Exploris1_QC_PJ_JD_KBext_E103_Throncat1	113.1	90.053	2914800000	853410000	1024800000	1036600000			502	5511	414	1485;1486;1487	1332;1333;1334	1332			22635;22636	1
AATAAADFTAK	Unmodified	1036.52	0.518924	5511	Q9Y3F4	STRAP	Serine-threonine kinase receptor-associated protein	yes	yes	0	0	0	0	0		By MS/MS			1		26.15	25.9	2	0.00069042	25643	20220909_Exploris1_QC_PJ_JD_KBext_E103_Throncat2	106.88	53.717	0	0	0	0			503	5511	414	1488	1335	1335				1
AATACFGFPK	Threonine5	1073.52	0.516705	5427	Q9UJA5	TRMT6	tRNA (adenine(58)-N(1))-methyltransferase non-catalytic subunit TRM6	yes	yes	0	0	0	1	0	By MS/MS	By MS/MS	By MS/MS	1	1	1	49.383	48.949	2	0.0047562	53235	20220909_Exploris1_QC_PJ_JD_KBext_E103_Throncat1	71.692	48.911	371890000	124880000	130100000	116910000			504	5427	415	1489;1490;1491	1336;1337;1338	1336			22304	3
AATASAGAGGIDGKPR	Acetyl (Protein N-term)	1440.73	0.732105	3204	I3L1P8;Q6IBH0;Q02978	SLC25A11	Mitochondrial 2-oxoglutarate/malate carrier protein	yes	no	1	0	0	0	1	By MS/MS	By MS/MS	By MS/MS	2	2	2	27.931	27.731	2	7.8793e-38	28110	20220909_Exploris1_QC_PJ_JD_KBext_E103_Throncat1	248.32	201.43	3448000000	1209100000	1081800000	1157200000			505	3204	416	1492;1493;1494;1495;1496;1497	1339;1340;1341;1342;1343	1340				5
AATASAGAGGIDGKPR	Acetyl (Protein N-term);Threonine5	1445.74	0.742559	3204	I3L1P8;Q6IBH0;Q02978	SLC25A11	Mitochondrial 2-oxoglutarate/malate carrier protein	yes	no	1	0	0	1	1	By MS/MS	By MS/MS	By MS/MS	2	1	1	28.308	28.107	2	1.66e-61	28184	20220909_Exploris1_QC_PJ_JD_KBext_E103_Throncat2	285.83	239.82	2352400000	738170000	818050000	796180000			506	3204	416	1498;1499;1500;1501	1344;1345;1346;1347;1348	1346			12015	5
AATDGADTPFGR	2 Threonine5	1187.56	0.557274	131	A0A024R0Q5;Q8WUF5;Q6ZNZ8;K7EN03	PPP1R13L	RelA-associated inhibitor	yes	no	0	0	0	2	0	By matching		By MS/MS	1		1	32.66	32.384	2	0.00077095	33804	20220909_Exploris1_QC_PJ_JD_KBext_E103_Throncat3	86.18	67.844	128280000	39826000	0	88457000			507	131	417	1502;1503	1349	1349			520;521	1
AATECMCNLAMSK	Threonine5	1490.62	0.61888	1595	A0A1W2PNX8;Q9H3U1	UNC45A	Protein unc-45 homolog A	yes	no	0	0	0	1	0			By MS/MS			1	41.308	40.556	2	0.00023772	43951	20220909_Exploris1_QC_PJ_JD_KBext_E103_Throncat3	97.163	86.011	84747000	0	0	84747000			508	1595	418	1504	1350	1350			6835	1
AATENIPVVR	Threonine5	1073.6	0.603212	4596	Q6P1J9;A0A1B0GUB2;B4DV47	CDC73	Parafibromin	yes	no	0	0	0	1	0	By MS/MS	By MS/MS	By MS/MS	1	1	1	35.964	35.696	2	0.0020845	37225	20220909_Exploris1_QC_PJ_JD_KBext_E103_Throncat1	79.893	60.798	484460000	161190000	153260000	170010000			509	4596	419	1505;1506;1507	1351;1352;1353	1351			19739	3
AATFFGCIGIDK	Threonine5	1303.64	0.643362	3947	P55263;A0A140VJE0;Q86U79	ADK	Adenosine kinase	yes	no	0	0	0	1	0	By MS/MS	By matching	By matching	1	1	1	80.163	79.628	2	0.031679	90196	20220909_Exploris1_QC_PJ_JD_KBext_E103_Throncat1	44.543	32.907	481160000	146210000	210210000	124750000			510	3947	420	1508;1509;1510	1354	1354			16544	1
AATFFGEVVK	Acetyl (Protein N-term);Threonine5	1114.59	0.586165	2133	B2RD51;O95456;F8WBH7	PSMG1	Proteasome assembly chaperone 1	yes	no	1	0	0	1	0	By MS/MS	By MS/MS	By MS/MS	2	2	1	107.56	107.39	1;2	0.00052615	124640	20220909_Exploris1_QC_PJ_JD_KBext_E103_Throncat3	138.26	101.86	1495300000	605760000	565610000	323910000			511	2133	421	1511;1512;1513;1514;1515	1355;1356;1357;1358;1359	1359			8727	3
AATFFGEVVK	Acetyl (Protein N-term)	1109.58	0.575711	2133	B2RD51;O95456;F8WBH7	PSMG1	Proteasome assembly chaperone 1	yes	no	1	0	0	0	0	By MS/MS	By MS/MS	By MS/MS	1	1	1	107.68	107.48	2	0.00015246	123898	20220909_Exploris1_QC_PJ_JD_KBext_E103_Throncat2	156.62	117.29	602250000	239210000	183250000	179790000			512	2133	421	1516;1517;1518	1360;1361;1362;1363	1361				4
AATFGLILDDVSLTHLTFGK	Unmodified	2118.14	0.136106	1803	A8K401;P35232;Q6PUJ7;Q53FV0;C9JW96;C9JZ20;E7ESE2;E9PCW0	PHB;HEL-S-54e	Prohibitin	yes	no	0	0	0	0	0	By MS/MS	By MS/MS	By MS/MS	2	2	2	110.75	110.62	2;3	4.2743e-22	127750	20220909_Exploris1_QC_PJ_JD_KBext_E103_Throncat1	246.85	213.58	5437100000	1708500000	1350300000	2378300000			513	1803	422	1519;1520;1521;1522;1523;1524	1364;1365;1366;1367	1364				4
AATFGLILDDVSLTHLTFGK	3 Threonine5	2133.17	0.167469	1803	A8K401;P35232;Q6PUJ7;Q53FV0;C9JW96;C9JZ20;E7ESE2;E9PCW0	PHB;HEL-S-54e	Prohibitin	yes	no	0	0	0	3	0	By MS/MS	By MS/MS	By MS/MS	2	1	2	111.79	111.66	3	1.0453e-18	127777	20220909_Exploris1_QC_PJ_JD_KBext_E103_Throncat1	170.19	153.48	3057400000	859170000	729540000	1468700000			514	1803	422	1525;1526;1527;1528;1529	1368;1369;1370;1371	1368			7440;7441;7442	4
AATFPLQVLGFEIDAVNSVQFSNHTGYAHWK	Unmodified	3446.7	0.704775	3335	V9HWC3;O00764;G1UI32	HEL-S-1a;PDXK	Pyridoxal kinase	yes	no	0	0	0	0	0		By MS/MS	By MS/MS		1	1	110.77	110.57	4	0.0021442	127880	20220909_Exploris1_QC_PJ_JD_KBext_E103_Throncat3	54.934	44.604	507110000	0	273400000	233710000			515	3335	423	1530;1531	1372;1373;1374	1374				2
AATIPVSQISTIAGSK	2 Threonine5	1552.88	0.882631	4415	Q53GS7;B3KMG0;A8K3B8	GLE1	Nucleoporin GLE1	yes	no	0	0	0	2	0	By MS/MS	By MS/MS	By matching	1	1	1	66.308	65.773	2	0.0025939	74056	20220909_Exploris1_QC_PJ_JD_KBext_E103_Throncat2	62.891	48.733	412680000	165860000	154130000	92692000			516	4415	424	1532;1533;1534	1375;1376	1376			19173;19174	2
AATITPFRK	2 Threonine5	1013.6	0.602373	107	Q2TB59;A0A024R0C3;Q13423;E9PCX7;H0Y8P5	NNT	NAD(P) transhydrogenase, mitochondrial	yes	no	0	0	0	2	1	By MS/MS	By MS/MS		1	1		25.102	24.977	2	0.0077455	24271	20220909_Exploris1_QC_PJ_JD_KBext_E103_Throncat1	69.905	42.168	0	0	0	0			517	107	425	1535;1536	1377;1378	1377			412;413	2
AATIVATSEGSLWGLDR	Unmodified	1745.89	0.894813	269	A0A0S2Z472;A8KAH7;A0A024R2W3;P13861;H7C1L0	PRKAR2A	cAMP-dependent protein kinase type II-alpha regulatory subunit	yes	no	0	0	0	0	0			By MS/MS			1	85.395	84.242	2	0.004135	97242	20220909_Exploris1_QC_PJ_JD_KBext_E103_Throncat3	87.831	56.352	89506000	0	0	89506000			518	269	426	1537	1379	1379				1
AATLAER	Unmodified	730.397	0.397353	421;2984	A0A024R5K8;P50454;B4DN87;A8K259;E9PR70;E9PK86;E9PMI5;E9PNX1;E9PJH8;E9PIG2;E9PRS3;E9PPV6	SERPINH1	Serpin H1	no	no	0	0	0	0	0	By MS/MS		By matching	1		1	14.316	13.991	2	0.0366	11290	20220909_Exploris1_QC_PJ_JD_KBext_E103_Throncat1	72.138	27.417	85078000	60729000	0	24349000			519	421;2984	427	1538;1539	1380	1380				1
AATLGAGTPPRPQAR	Acetyl (Protein N-term);2 Threonine5	1514.83	0.831933	967	A0A075B730	EPPK1		yes	yes	1	0	0	2	1	By MS/MS	By matching		1	1		38.936	38.811	2	0.00022298	41106	20220909_Exploris1_QC_PJ_JD_KBext_E103_Throncat1	80.763	54.249	144590000	70648000	73939000	0			520	967	428	1540;1541	1381	1381			4213;4214	1
AATLILEPAGR	Unmodified	1110.64	0.639708	1077	E9KL42;B4DV16;A0A087X0W7;Q86TX2;G3V4F2;B7ZMC1;A1L172	ACOT2;ACOT1	Acyl-coenzyme A thioesterase 1	yes	no	0	0	0	0	0	By MS/MS		By MS/MS	1		1	50.511	49.558	2	0.018178	54020	20220909_Exploris1_QC_PJ_JD_KBext_E103_Throncat1	80.755	48.821	69989000	0	0	69989000			521	1077	429	1542;1543	1382;1383	1382				2
AATLILEPAGR	Threonine5	1115.65	0.650162	1077	E9KL42;B4DV16;A0A087X0W7;Q86TX2;G3V4F2;B7ZMC1;A1L172	ACOT2;ACOT1	Acyl-coenzyme A thioesterase 1	yes	no	0	0	0	1	0	By MS/MS		By MS/MS	1		1	50.017	49.541	2	0.015841	55101	20220909_Exploris1_QC_PJ_JD_KBext_E103_Throncat3	65.157	47.172	162460000	67296000	0	95166000			522	1077	429	1544;1545	1384;1385	1385			4625	0
AATLMMLGR	Threonine5	967.515	0.514597	4451	Q59EH7;Q99615;B7Z9W6;A8K4T2;K7EPP7;K7ESP1;K7EIH8;K7ER44;K7EJL5;K7EN19;K7EJV7;K7ELJ8;K7EJE9;K7EK03	DNAJC7	DnaJ homolog subfamily C member 7	yes	no	0	0	0	1	0			By MS/MS			1	57.419	56.366	2	0.014374	63404	20220909_Exploris1_QC_PJ_JD_KBext_E103_Throncat3	81.191	63.342	0	0	0	0			523	4451	430	1546	1386	1386			19314	1
AATQFWR	Threonine5	883.45	0.45034	1109	A0A090N8Y2;P13667	ERP70;PDIA4	Protein disulfide-isomerase A4	yes	no	0	0	0	1	0	By MS/MS	By MS/MS		1	1		38.374	38.249	2	0.0089768	40467	20220909_Exploris1_QC_PJ_JD_KBext_E103_Throncat2	102.98	79.008	272910000	135530000	137380000	0			524	1109	431	1547;1548	1387;1388	1388			4766	2
AATSDLEHYDK	Threonine5	1253.57	0.5727	974	V9HW75;A0A087WSV8;P80303;E9PKG6;Q2L696;E9PLR0;E9PLE9	HEL-S-109;NUCB2;Nucb2	Nucleobindin-2;Nesfatin-1	yes	no	0	0	0	1	0	By matching	By matching	By MS/MS	1	1	1	23.272	22.971	3	0.017932	22512	20220909_Exploris1_QC_PJ_JD_KBext_E103_Throncat3	43.502	29.911	292140000	82441000	85658000	124040000			525	974	432	1549;1550;1551	1389	1389			4283	1
AATSDLEHYDK	Unmodified	1248.56	0.562246	974	V9HW75;A0A087WSV8;P80303;E9PKG6;Q2L696;E9PLR0;E9PLE9	HEL-S-109;NUCB2;Nucb2	Nucleobindin-2;Nesfatin-1	yes	no	0	0	0	0	0	By matching	By matching	By MS/MS	1	1	1	23.274	22.973	3	0.033745	22553	20220909_Exploris1_QC_PJ_JD_KBext_E103_Throncat3	39.581	25.571	150640000	39879000	39624000	71137000			526	974	432	1552;1553;1554	1390	1390				1
AATSTLSVCDFLGEK	2 Threonine5	1607.79	0.786681	3076	G3V583;Q8N128	FAM177A1	Protein FAM177A1	yes	no	0	0	0	2	0			By MS/MS			1	82.359	81.206	2	0.053934	93517	20220909_Exploris1_QC_PJ_JD_KBext_E103_Throncat3	43.382	26.711	0	0	0	0			527	3076	433	1555	1391	1391			11763;11764	1
AATTGHVIDIYACALDQTGLLEMK	3 Threonine5	2605.31	0.308472	2466;3015	B4DSQ5;F5H365;Q15436	SEC23A	Protein transport protein Sec23A	no	no	0	0	0	3	0	By MS/MS			1			105.99	105.99	3	0.0014056	122161	20220909_Exploris1_QC_PJ_JD_KBext_E103_Throncat1	47.018	34.089	60179000	60179000	0	0			528	2466;3015	434	1556	1392	1392			9918;9919;9920	1
AATTGHVIDIYACALDQTGLLEMK	Unmodified	2590.28	0.277109	2466;3015	B4DSQ5;F5H365;Q15436	SEC23A	Protein transport protein Sec23A	no	no	0	0	0	0	0	By MS/MS	By MS/MS	By MS/MS	1	1	1	106.7	106.5	3	3.0215e-12	122770	20220909_Exploris1_QC_PJ_JD_KBext_E103_Throncat2	144.5	115.84	430240000	117330000	151970000	160950000			529	2466;3015	434	1557;1558;1559	1393;1394;1395;1396;1397	1396				5
AATVGYGILR	Threonine5	1024.59	0.586834	392	A0A087WUG3;B3KR33;A0A024R573;Q7L266;E9PJK6;A0A087WZI5	ASRGL1	Isoaspartyl peptidase/L-asparaginase;Isoaspartyl peptidase/L-asparaginase alpha chain;Isoaspartyl peptidase/L-asparaginase beta chain	yes	no	0	0	0	1	0	By matching	By MS/MS	By matching	1	1	1	49.908	49.474	2	0.032444	54249	20220909_Exploris1_QC_PJ_JD_KBext_E103_Throncat2	46.129	27.75	283310000	115790000	89368000	78153000			530	392	435	1560;1561;1562	1398	1398			1727	1
AAVAATAAAK	Unmodified	843.481	0.481417	4629	Q6Y1H2	HACD2	Very-long-chain (3R)-3-hydroxyacyl-CoA dehydratase 2	yes	yes	0	0	0	0	0	By MS/MS	By MS/MS	By MS/MS	1	1	1	13.781	13.447	2	0.00055797	10669	20220909_Exploris1_QC_PJ_JD_KBext_E103_Throncat2	122.44	46.401	588410000	260470000	205770000	122170000			531	4629	436	1563;1564;1565	1399;1400;1401	1400				3
AAVAATAAAK	Threonine5	848.492	0.491871	4629	Q6Y1H2	HACD2	Very-long-chain (3R)-3-hydroxyacyl-CoA dehydratase 2	yes	yes	0	0	0	1	0	By matching		By MS/MS	1		1	13.61	13.284	2	0.0020291	11096	20220909_Exploris1_QC_PJ_JD_KBext_E103_Throncat3	80.455	32.539	340810000	79256000	0	261550000			532	4629	436	1566;1567	1402	1402			19908	1
AAVAGEDGR	Unmodified	844.404	0.403895	1915;2028	B2R603;A8K9A4;P07910;G3V2Q1;G3V576;G3V555;G3V575;D3DPI2;B4DMJ1;B4DSU6;Q6PKD2;A0A0G2JPF8;A0A0G2JNQ3;P0DMR1;O60812;B7ZW38;B2RXH8;G3V4W0;B4DY08;B2R5W2;G3V4C1;B3KX96;G3V251;G3V5X6;G3V3K6	HNRNPC;hCG_1641229;HNRPCL1;HNRNPCL4;HNRNPCL1;HNRNPCL3;HNRNPCL2	Heterogeneous nuclear ribonucleoproteins C1/C2;Heterogeneous nuclear ribonucleoprotein C-like 4;Heterogeneous nuclear ribonucleoprotein C-like 1;Heterogeneous nuclear ribonucleoprotein C-like 3;Heterogeneous nuclear ribonucleoprotein C-like 2	no	no	0	0	0	0	0	By MS/MS	By matching	By MS/MS	1	1	1	11.059	10.792	2	0.00086285	7239	20220909_Exploris1_QC_PJ_JD_KBext_E103_Throncat1	122.18	79.702	510980000	216710000	187960000	106300000			533	1915;2028	437	1568;1569;1570	1403;1404	1403				2
AAVAGKKPVVGK	Unmodified	1123.71	0.707728	3805	P36578;Q59GY2;B4DMJ6;H3BM89;Q53G74	RPL4	60S ribosomal protein L4	yes	no	0	0	0	0	2	By matching	By MS/MS	By matching	1	1	1	11.145	10.878	3	0.050803	7591	20220909_Exploris1_QC_PJ_JD_KBext_E103_Throncat2	52.693	35.027	268150000	139640000	73776000	54736000			534	3805	438	1571;1572;1573	1405	1405				0
AAVATFLQSVQVPEFTPK	2 Threonine5	1942.06	0.0565723	167	A0A024R1A3;P22314;B4DDE4;B4DL67;Q5JRR6;B3KUJ2	UBE1;UBA1	Ubiquitin-like modifier-activating enzyme 1	yes	no	0	0	0	2	0	By MS/MS	By MS/MS	By MS/MS	2	2	2	107.98	107.81	2;3	2.751e-155	124384	20220909_Exploris1_QC_PJ_JD_KBext_E103_Throncat2	368.65	309.97	6183600000	1981000000	2149200000	2053300000			535	167	439	1574;1575;1576;1577;1578;1579	1406;1407;1408;1409;1410;1411;1412;1413	1410			682;683	8
AAVATFLQSVQVPEFTPK	Unmodified	1932.04	0.0356638	167	A0A024R1A3;P22314;B4DDE4;B4DL67;Q5JRR6;B3KUJ2	UBE1;UBA1	Ubiquitin-like modifier-activating enzyme 1	yes	no	0	0	0	0	0	By MS/MS	By MS/MS	By MS/MS	2	2	1	107.87	107.72	2;3	7.2561e-33	125114	20220909_Exploris1_QC_PJ_JD_KBext_E103_Throncat3	231.07	206.05	6485400000	2390700000	2461800000	1632900000			536	167	439	1580;1581;1582;1583;1584	1414;1415;1416;1417;1418;1419;1420;1421	1421				8
AAVATTRGDQESAEANK	2 Threonine5	1727.84	0.844013	2190	B3KNC3;Q9Y3T9	NOC2L	Nucleolar complex protein 2 homolog	yes	no	0	0	0	2	1	By MS/MS	By MS/MS	By MS/MS	2	1	1	13.621	13.371	2;3	7.6402e-13	10645	20220909_Exploris1_QC_PJ_JD_KBext_E103_Throncat2	166.86	129.52	109420000	60001000	22218000	27201000			537	2190	440	1585;1586;1587;1588	1422;1423;1424	1423			9034;9035	3
AAVAVVPLVSEDK	Unmodified	1296.73	0.728917	2389	B4DLG2;O75152	ZC3H11A	Zinc finger CCCH domain-containing protein 11A	yes	no	0	0	0	0	0	By MS/MS	By MS/MS	By MS/MS	1	1	1	60.281	59.779	2	0.0019118	66276	20220909_Exploris1_QC_PJ_JD_KBext_E103_Throncat1	79.148	60.054	440840000	173890000	151930000	115010000			538	2389	441	1589;1590;1591	1425;1426;1427	1425				3
AAVAWANQNR	Unmodified	1099.55	0.55229	4988	Q96F86	EDC3	Enhancer of mRNA-decapping protein 3	yes	yes	0	0	0	0	0	By MS/MS	By MS/MS		1	1		27.29	27.136	2	0.0011664	26982	20220909_Exploris1_QC_PJ_JD_KBext_E103_Throncat1	107.67	90.709	193780000	0	193780000	0			539	4988	442	1592;1593	1428;1429	1428				2
AAVAWEAGKPLSIEEIEVAPPK	Unmodified	2304.24	0.236548	3630	Q6IRT1;P11766;Q6FI45;Q5U043;H0YAG8;Q2VIM7;D6RFE4;D6R9G2;D6RAY0	ADH5	S-(hydroxymethyl)glutathione dehydrogenase;Alcohol dehydrogenase class-3	yes	no	0	0	0	0	1	By MS/MS	By MS/MS	By MS/MS	1	1	1	84.785	84.284	3	7.5558e-29	95784	20220909_Exploris1_QC_PJ_JD_KBext_E103_Throncat1	186.06	167.77	9986300000	2862500000	3551100000	3572600000			540	3630	443	1594;1595;1596	1430;1431;1432	1430				3
AAVDAGFVPNDMQVGQTGK	Threonine5	1908.92	0.920266	1329	A0A0S2Z3L0;P13804;A0A0S2Z3M4;H0YLU7;H0YK49;H0YL12;H0YNX6	ETFA	Electron transfer flavoprotein subunit alpha, mitochondrial	yes	no	0	0	0	1	0	By MS/MS	By MS/MS	By MS/MS	1	1	1	64.511	64.01	2	1.2638e-13	72441	20220909_Exploris1_QC_PJ_JD_KBext_E103_Throncat3	158.31	129.87	2060500000	663720000	714240000	682540000			541	1329	444	1597;1598;1599	1433;1434;1435	1435			5414	3
AAVDAGFVPNDMQVGQTGK	Unmodified	1903.91	0.909811	1329	A0A0S2Z3L0;P13804;A0A0S2Z3M4;H0YLU7;H0YK49;H0YL12;H0YNX6	ETFA	Electron transfer flavoprotein subunit alpha, mitochondrial	yes	no	0	0	0	0	0	By MS/MS	By MS/MS	By MS/MS	1	1	1	64.52	64.018	2	1.0725e-12	72428	20220909_Exploris1_QC_PJ_JD_KBext_E103_Throncat3	192.65	164.97	1900900000	672840000	560610000	667390000			542	1329	444	1600;1601;1602	1436;1437;1438	1438				3
AAVDLEK	Acetyl (Protein N-term)	786.412	0.412334	3673	P17858;F8WEU2	PFKL	ATP-dependent 6-phosphofructokinase, liver type	yes	no	1	0	0	0	0		By MS/MS	By matching		1	1	42.732	42.231	1	0.024601	45523	20220909_Exploris1_QC_PJ_JD_KBext_E103_Throncat2	87.323	30.042	210810000	0	113750000	97067000			543	3673	445	1603;1604	1439	1439				1
AAVEALQSQALHATSQQPLRK	Unmodified	2246.21	0.213128	1081	A0A087X142;B7ZVZ1;A6NMH6;A6NFQ9;F8W8I8;Q92599	2008-09-01	Septin-8	yes	no	0	0	0	0	1	By MS/MS	By MS/MS		1	1		46.185	46.009	4	0.00024766	49720	20220909_Exploris1_QC_PJ_JD_KBext_E103_Throncat1	67.251	44.266	265950000	134460000	131490000	0			544	1081	446	1605;1606	1440;1441	1440				2
AAVEEGIVLGGGCALLR	Unmodified	1683.9	0.89779	321	A0A024R3X4;P10809;B3GQS7;B7Z597;B7Z4F6;B7Z5E7	HSPD1	60 kDa heat shock protein, mitochondrial	yes	no	0	0	0	0	0	By MS/MS	By MS/MS	By MS/MS	12	13	11	89.602	89.213	2;3	1.8403e-19	96046	20220909_Exploris1_QC_PJ_JD_KBext_E103_Throncat1	202.68	153.18	59091000000	22385000000	20426000000	16280000000			545	321	447	1607;1608;1609;1610;1611;1612;1613;1614;1615;1616;1617;1618;1619;1620;1621;1622;1623;1624;1625;1626;1627;1628;1629;1630;1631;1632;1633;1634;1635;1636;1637;1638;1639;1640;1641;1642	1442;1443;1444;1445;1446;1447;1448;1449;1450;1451;1452;1453;1454;1455;1456;1457;1458;1459;1460;1461;1462;1463;1464;1465;1466;1467;1468;1469;1470;1471;1472;1473;1474	1443				24
AAVEELLER	Unmodified	1028.55	0.550224	4319	Q15814	TBCC	Tubulin-specific chaperone C	yes	yes	0	0	0	0	0	By MS/MS		By MS/MS	1		1	54.159	53.106	2	0.0084755	59466	20220909_Exploris1_QC_PJ_JD_KBext_E103_Throncat3	76.679	15.919	59454000	0	0	59454000			546	4319	448	1643;1644	1475;1476	1476				2
AAVELEEPEDAR	Unmodified	1327.63	0.625574	3496	O94906	PRPF6	Pre-mRNA-processing factor 6	yes	yes	0	0	0	0	0	By MS/MS	By MS/MS	By MS/MS	1	1	1	37.978	37.643	2	0.0077359	39582	20220909_Exploris1_QC_PJ_JD_KBext_E103_Throncat1	68.626	51.113	746250000	245970000	278500000	221780000			547	3496	449	1645;1646;1647	1477;1478;1479;1480	1477				4
AAVENLPTFLVELSR	Threonine5	1662.91	0.914376	4269	Q14974;B2RBR9;J3QR48	KPNB1	Importin subunit beta-1	yes	no	0	0	0	1	0	By MS/MS	By MS/MS	By MS/MS	1	1	1	110.66	110.53	2	5.6774e-09	127644	20220909_Exploris1_QC_PJ_JD_KBext_E103_Throncat2	164.48	133.93	5058100000	1492800000	1464800000	2100500000			548	4269	450	1648;1649;1650	1481;1482;1483;1484	1483			18478	3
AAVENLPTFLVELSR	Unmodified	1657.9	0.903921	4269	Q14974;B2RBR9;J3QR48	KPNB1	Importin subunit beta-1	yes	no	0	0	0	0	0	By MS/MS	By MS/MS	By MS/MS	1	1	1	110.66	110.53	2	3.4292e-11	127797	20220909_Exploris1_QC_PJ_JD_KBext_E103_Throncat3	187.44	114.8	4896500000	1461400000	1491900000	1943200000			549	4269	450	1651;1652;1653	1485;1486;1487;1488;1489;1490	1490				6
AAVESLGFILFR	Unmodified	1321.74	0.739422	1027	A0A087WW66;Q99460;B2R6D0;Q05BX4;Q05CW6;H7C378	PSMD1	26S proteasome non-ATPase regulatory subunit 1	yes	no	0	0	0	0	0	By MS/MS	By MS/MS	By MS/MS	1	1	1	110.07	109.94	2	1.5223e-25	126825	20220909_Exploris1_QC_PJ_JD_KBext_E103_Throncat1	244.55	182.01	1244300000	436830000	474410000	333030000			550	1027	451	1654;1655;1656	1491;1492;1493	1491				3
AAVETLGVPCFLGGMAR	Unmodified	1747.87	0.874946	1632	A1L0T0;M0R026;Q59GP4;M0QZX5	ILVBL	Acetolactate synthase-like protein	yes	no	0	0	0	0	0	By MS/MS	By MS/MS	By MS/MS	1	1	1	99.612	99.044	2	2.2017e-05	113864	20220909_Exploris1_QC_PJ_JD_KBext_E103_Throncat1	115.29	86.33	212630000	56552000	62256000	93819000			551	1632	452	1657;1658;1659	1494;1495;1496;1497	1495				4
AAVETLGVPCFLGGMAR	Threonine5	1752.89	0.8854	1632	A1L0T0;M0R026;Q59GP4;M0QZX5	ILVBL	Acetolactate synthase-like protein	yes	no	0	0	0	1	0	By MS/MS	By matching	By MS/MS	1	1	1	99.876	99.024	2	3.013e-10	115088	20220909_Exploris1_QC_PJ_JD_KBext_E103_Throncat3	145.91	108.59	268300000	0	135420000	132870000			552	1632	452	1660;1661;1662	1498;1499	1499			6963	2
AAVEWFDGK	Unmodified	1021.49	0.486896	1968	B0QYK0;Q01844;A0A0D9SFL3;C9JGE3;H7BY36	EWSR1	RNA-binding protein EWS	yes	no	0	0	0	0	0	By MS/MS	By MS/MS	By MS/MS	1	1	1	54.688	54.186	2	0.002908	59919	20220909_Exploris1_QC_PJ_JD_KBext_E103_Throncat2	93.429	28.182	5616900000	1725200000	2043600000	1848100000			553	1968	453	1663;1664;1665	1500;1501;1502;1503	1502				3
AAVGRPLDK	Unmodified	925.535	0.534515	4891	Q8WUM4;Q4W4Y1;C9IZF9;F8WEQ7;F8WBR8	PDCD6IP;DRIP4	Programmed cell death 6-interacting protein	yes	no	0	0	0	0	1	By MS/MS	By matching	By MS/MS	1	1	1	15.309	14.942	2	0.010137	12109	20220909_Exploris1_QC_PJ_JD_KBext_E103_Throncat1	104.44	54.31	523790000	205670000	228410000	89716000			554	4891	454	1666;1667;1668	1504;1505	1504				2
AAVHLEGK	Unmodified	823.455	0.455202	63	A0A024QZN4;V9HWK2;P18206;B3KXA2;B4E3Q9;Q5JQ13	VCL;HEL114	Vinculin	yes	no	0	0	0	0	0	By matching	By MS/MS	By MS/MS	1	1	1	14.368	14.034	2	0.012522	11843	20220909_Exploris1_QC_PJ_JD_KBext_E103_Throncat3	84.227	46.619	628160000	268820000	219040000	140290000			555	63	455	1669;1670;1671	1506;1507	1507				2
AAVIGDVIR	Unmodified	912.539	0.539266	5289	Q9NR30	DDX21	Nucleolar RNA helicase 2	yes	yes	0	0	0	0	0	By MS/MS	By matching	By matching	1	1	1	46.401	45.967	2	0.045997	49909	20220909_Exploris1_QC_PJ_JD_KBext_E103_Throncat1	73.248	36.407	2359500000	750570000	794190000	814780000			556	5289	456	1672;1673;1674	1508	1508				0
AAVIGPDVFAK	Unmodified	1086.61	0.607345	967;3962	A0A075B730;A0A087X1U6;P58107	EPPK1	Epiplakin	no	no	0	0	0	0	0	By MS/MS	By matching	By MS/MS	1	1	1	61.622	61.121	2	0.019613	67758	20220909_Exploris1_QC_PJ_JD_KBext_E103_Throncat1	59.426	35.997	1005000000	376750000	381040000	247180000			557	967;3962	457	1675;1676;1677	1509;1510;1511	1509				3
AAVLKPVLLGLR	Acetyl (Protein N-term)	1290.84	0.838742	5074	Q9BRP1	PDCD2L	Programmed cell death protein 2-like	yes	yes	1	0	0	0	1	By MS/MS	By MS/MS	By MS/MS	1	1	1	109.39	109.22	2	8.1633e-06	126095	20220909_Exploris1_QC_PJ_JD_KBext_E103_Throncat2	175.44	172.47	1597300000	633570000	421710000	541980000			558	5074	458	1678;1679;1680	1512;1513;1514	1513				3
AAVLQQVLER	Acetyl (Protein N-term)	1167.66	0.661172	3635	P12270;Q58F23;Q504U6	TPR	Nucleoprotein TPR	yes	no	1	0	0	0	0	By MS/MS	By MS/MS	By MS/MS	1	1	1	111.51	111.38	2	3.1262e-07	128792	20220909_Exploris1_QC_PJ_JD_KBext_E103_Throncat3	214.96	184.71	2606700000	860670000	815120000	930900000			559	3635	459	1681;1682;1683	1515;1516;1517	1517				3
AAVLYVMDLSEQCGHGLR	Unmodified	2017.97	0.971366	2816	Q8N4P8;Q53GS0;D2CFK9;Q9BZE4;B4DHR2	GTPBP4	Nucleolar GTP-binding protein 1	yes	no	0	0	0	0	0	By MS/MS	By MS/MS	By MS/MS	1	1	1	76.673	76.138	3	0.00089157	86015	20220909_Exploris1_QC_PJ_JD_KBext_E103_Throncat1	66.068	54.548	706540000	235770000	284010000	186760000			560	2816	460	1684;1685;1686	1518;1519;1520	1518				3
AAVMATLLFPGR	Unmodified	1245.69	0.690364	4997	Q96GX9;B4DY17;S4R3D6	APIP	Methylthioribulose-1-phosphate dehydratase	yes	no	0	0	0	0	0	By MS/MS	By MS/MS	By MS/MS	1	1	1	89.559	89.057	2	0.0015982	101970	20220909_Exploris1_QC_PJ_JD_KBext_E103_Throncat2	86.624	59.509	241750000	95174000	66028000	80547000			561	4997	461	1687;1688;1689	1521;1522;1523;1524	1523				4
AAVMATLLFPGR	Threonine5	1250.7	0.700818	4997	Q96GX9;B4DY17;S4R3D6	APIP	Methylthioribulose-1-phosphate dehydratase	yes	no	0	0	0	1	0	By MS/MS	By MS/MS	By MS/MS	1	1	1	89.545	89.044	2	4.0725e-05	103015	20220909_Exploris1_QC_PJ_JD_KBext_E103_Throncat3	156.92	117.61	389990000	105680000	140110000	144190000			562	4997	461	1690;1691;1692	1525;1526;1527	1527			20995	3
AAVMHDILDMMPEGIK	Unmodified	1769.85	0.851434	4601	Q6P2Q9;I3L0J9	PRPF8	Pre-mRNA-processing-splicing factor 8	yes	no	0	0	0	0	0	By MS/MS	By MS/MS	By MS/MS	2	2	2	94.788	94.287	2;3	5.6952e-09	107941	20220909_Exploris1_QC_PJ_JD_KBext_E103_Throncat1	159.08	116.53	1587400000	651450000	454080000	481820000			563	4601	462	1693;1694;1695;1696;1697;1698	1528;1529;1530;1531;1532;1533;1534	1530				6
AAVMVHQLSK	Unmodified	1082.59	0.590649	258	B4DSW9;B4DL06;B4DGU4;A0A024R2Q3;P35222;B5BU28	CTNNB1	Catenin beta-1	yes	no	0	0	0	0	0	By MS/MS	By MS/MS	By MS/MS	1	1	1	23.018	22.717	2	0.002719	21689	20220909_Exploris1_QC_PJ_JD_KBext_E103_Throncat2	100.02	77.931	259420000	89115000	87311000	82992000			564	258	463	1699;1700;1701	1535;1536;1537	1536				3
AAVMVYDDANK	Unmodified	1195.55	0.554324	1122	A8K2B4;A0A097PID1;A0A097PIC4;A0A0U1RRM6;Q8N8S7;A0A075B6E5	ENAH	Protein enabled homolog	yes	no	0	0	0	0	0	By MS/MS	By MS/MS	By MS/MS	1	1	1	32.187	31.953	2	0.0058737	32859	20220909_Exploris1_QC_PJ_JD_KBext_E103_Throncat2	74.267	50.838	379030000	128760000	146730000	103530000			565	1122	464	1702;1703;1704	1538;1539;1540	1539				3
AAVPELLQQQEEDRSK	Acetyl (Protein N-term)	1881.94	0.94322	5543	Q9Y5X3;Q5QPE4;Q5QPE5;U3KQL0;U3KQP5;A0A0S2Z5F1	SNX5	Sorting nexin-5	yes	no	1	0	0	0	1	By MS/MS	By MS/MS	By MS/MS	1	1	1	73.753	73.219	2	6.4398e-12	82444	20220909_Exploris1_QC_PJ_JD_KBext_E103_Throncat1	189.33	165.04	804800000	255940000	384980000	163880000			566	5543	465	1705;1706;1707	1541;1542;1543;1544	1541				4
AAVPSGASTGIYEALELR	Threonine5	1808.95	0.947132	356;3644;3598;2486	A0A024R4F1;P06733;K7EM90;B4DUJ6;P13929;E5RGZ4;K7EPM1;K7EKN2;E5RI09;E5RG95;Q6FHV6;P09104;A8K3B0;F5H0C8;F5H1C3	ENO1;ENO3;ENO2	Alpha-enolase;Enolase;Beta-enolase;Gamma-enolase	no	no	0	0	0	1	0	By MS/MS	By MS/MS	By MS/MS	3	4	4	87.995	87.448	2;3	4.0236e-08	100126	20220909_Exploris1_QC_PJ_JD_KBext_E103_Throncat3	139.3	124.66	9819600000	3355900000	4181100000	2282600000			567	356;2486;3644;3598	466	1708;1709;1710;1711;1712;1713;1714;1715;1716;1717;1718	1545;1546;1547;1548;1549;1550;1551;1552;1553;1554;1555;1556	1552			1540;10004	11
AAVPSGASTGIYEALELR	Unmodified	1803.94	0.936678	356;3644;3598;2486	A0A024R4F1;P06733;K7EM90;B4DUJ6;P13929;E5RGZ4;K7EPM1;K7EKN2;E5RI09;E5RG95;Q6FHV6;P09104;A8K3B0;F5H0C8;F5H1C3	ENO1;ENO3;ENO2	Alpha-enolase;Enolase;Beta-enolase;Gamma-enolase	no	no	0	0	0	0	0	By MS/MS	By MS/MS	By MS/MS	2	4	3	88.218	87.678	2;3	6.842e-05	98985	20220909_Exploris1_QC_PJ_JD_KBext_E103_Throncat1	142.1	121.15	12676000000	4418000000	5527900000	2730600000			568	356;2486;3644;3598	466	1719;1720;1721;1722;1723;1724;1725;1726;1727	1557;1558;1559;1560;1561;1562;1563;1564;1565;1566;1567	1557				11
AAVPSGASTGIYEALELRDGDK	Unmodified	2219.11	0.106991	3644;3598;2486	B4DUJ6;P13929;E5RGZ4;K7EPM1;K7EKN2;E5RI09;E5RG95;Q6FHV6;P09104;A8K3B0;F5H0C8;F5H1C3	ENO3;ENO2	Enolase;Beta-enolase;Gamma-enolase	no	no	0	0	0	0	1			By MS/MS			1	74.855	73.702	3	0.00035291	84361	20220909_Exploris1_QC_PJ_JD_KBext_E103_Throncat3	64.589	48.864	295020000	0	0	295020000			569	2486;3644;3598	467	1728	1568	1568				1
AAVPSGASTGIYEALELRDNDK	Unmodified	2276.13	0.128455	356	A0A024R4F1;P06733;K7EM90	ENO1	Alpha-enolase;Enolase	yes	no	0	0	0	0	1	By MS/MS	By MS/MS	By MS/MS	2	2	1	73.456	72.942	3	1.5336e-15	81767	20220909_Exploris1_QC_PJ_JD_KBext_E103_Throncat1	133.84	110.85	25814000000	7993000000	10424000000	7396500000			570	356	468	1729;1730;1731;1732;1733	1569;1570;1571;1572;1573;1574;1575;1576;1577;1578;1579;1580	1569				12
AAVPSGASTGIYEALELRDNDK	Threonine5	2281.14	0.138909	356	A0A024R4F1;P06733;K7EM90	ENO1	Alpha-enolase;Enolase	yes	no	0	0	0	1	1	By MS/MS	By MS/MS	By MS/MS	2	2	2	73.834	73.299	3	9.7435e-16	82279	20220909_Exploris1_QC_PJ_JD_KBext_E103_Throncat2	160.67	131.91	16482000000	5142100000	6377200000	4962500000			571	356	468	1734;1735;1736;1737;1738;1739	1581;1582;1583;1584;1585;1586;1587;1588	1584			1540	7
AAVQAAEVK	Acetyl (Protein N-term)	927.503	0.502546	4278	Q15046;Q6ZTI3;H3BRC9	KARS	Lysine--tRNA ligase	yes	no	1	0	0	0	0	By MS/MS	By MS/MS	By MS/MS	1	1	1	36.725	36.458	2	0.004308	38149	20220909_Exploris1_QC_PJ_JD_KBext_E103_Throncat1	80.165	46.427	897140000	232020000	273230000	391890000			572	4278	469	1740;1741;1742	1589;1590;1591	1589				3
AAVQAAEVKVDGSEPK	Acetyl (Protein N-term)	1639.84	0.841715	4278	Q15046;Q6ZTI3;H3BRC9	KARS	Lysine--tRNA ligase	yes	no	1	0	0	0	1			By MS/MS			1	51.905	50.953	2	1.1632e-05	56619	20220909_Exploris1_QC_PJ_JD_KBext_E103_Throncat3	131.53	104.86	173700000	0	0	173700000			573	4278	470	1743	1592	1592				0
AAVQFLNNAWGIQK	Unmodified	1558.83	0.825611	78	A0A024QZW2;Q9UMY1	NOL7	Nucleolar protein 7	yes	no	0	0	0	0	0	By MS/MS	By MS/MS	By MS/MS	1	1	1	81.903	81.401	2	5.0345e-06	93764	20220909_Exploris1_QC_PJ_JD_KBext_E103_Throncat3	148.94	121.08	276330000	113220000	93739000	69369000			574	78	471	1744;1745;1746	1593;1594;1595	1595				3
AAVQMDPELAK	Acetyl (Protein N-term)	1213.6	0.601274	1640	A2A2Q9;Q9Y312	AAR2	Protein AAR2 homolog	yes	no	1	0	0	0	0	By MS/MS	By MS/MS	By MS/MS	1	1	1	66.265	65.73	2	0.0050122	73657	20220909_Exploris1_QC_PJ_JD_KBext_E103_Throncat1	84.213	51.892	274920000	95293000	83336000	96290000			575	1640	472	1747;1748;1749	1596;1597;1598	1596				3
AAVQVLDDIEK	Unmodified	1199.64	0.639768	898	B2R6K1;A0A024RD82;P22033;Q59HB4	MUT	Methylmalonyl-CoA mutase, mitochondrial	yes	no	0	0	0	0	0	By MS/MS	By MS/MS	By MS/MS	1	1	1	58.253	57.752	2	0.000635	65079	20220909_Exploris1_QC_PJ_JD_KBext_E103_Throncat3	99.855	47.452	435120000	159750000	178380000	97000000			576	898	473	1750;1751;1752	1599;1600;1601	1601				3
AAVSQQGEQLQTER	Threonine5	1548.77	0.769502	5071	Q9BQS8	FYCO1	FYVE and coiled-coil domain-containing protein 1	yes	yes	0	0	0	1	0			By MS/MS			1	24.397	23.845	2	0.0028717	23520	20220909_Exploris1_QC_PJ_JD_KBext_E103_Throncat3	77.062	38.044	40332000	0	0	40332000			577	5071	474	1753	1602	1602			21235	0
AAVTSLFAK	Unmodified	906.517	0.517468	2803	CON__Q3SX09			yes	yes	0	0	0	0	0	By MS/MS	By MS/MS	By MS/MS	1	1	1	49.651	49.216	2	0.00074466	54692	20220909_Exploris1_QC_PJ_JD_KBext_E103_Throncat3	125.81	73.131	3813500000	1350700000	1000900000	1461900000		+	578	2803	475	1754;1755;1756	1603;1604;1605	1605				3
AAVVENVVK	Acetyl (Protein N-term)	969.549	0.549496	396	A0A024R582;J3KMZ8;Q92785;E9PN04	DPF2	Zinc finger protein ubi-d4	yes	no	1	0	0	0	0	By MS/MS	By MS/MS	By MS/MS	2	2	2	78.056	77.522	1;2	0.0012035	87715	20220909_Exploris1_QC_PJ_JD_KBext_E103_Throncat1	103.74	73.554	843670000	315390000	265440000	262830000			579	396	476	1757;1758;1759;1760;1761;1762	1606;1607;1608;1609	1606				3
AAVVHHFESFPAGSTLIFYK	Threonine5	2225.15	0.147229	656	A0A024R957;Q8NFQ8	TOR1AIP2	Torsin-1A-interacting protein 2	yes	no	0	0	0	1	0			By MS/MS			1	74.164	73.011	3	0.0012475	83576	20220909_Exploris1_QC_PJ_JD_KBext_E103_Throncat3	58.427	40.369	133380000	0	0	133380000			580	656	477	1763	1610	1610			2816	1
AAVVPLGTWR	Threonine5	1073.62	0.618468	15	A0A024QYX0;Q15125;C9J719;C9JJ78	EBP	3-beta-hydroxysteroid-Delta(8),Delta(7)-isomerase	yes	no	0	0	0	1	0	By MS/MS	By MS/MS	By MS/MS	1	1	1	62.911	62.41	2	0.00055979	69368	20220909_Exploris1_QC_PJ_JD_KBext_E103_Throncat1	96.027	82.024	525900000	194800000	162750000	168350000			581	15	478	1764;1765;1766	1611;1612;1613	1611			39	3
AAVVPLGTWR	Unmodified	1068.61	0.608014	15	A0A024QYX0;Q15125;C9J719;C9JJ78	EBP	3-beta-hydroxysteroid-Delta(8),Delta(7)-isomerase	yes	no	0	0	0	0	0			By MS/MS			1	63.476	62.423	2	0.027425	70612	20220909_Exploris1_QC_PJ_JD_KBext_E103_Throncat3	57.59	19.429	199800000	0	0	199800000			582	15	478	1767	1614	1614				1
AAVWEVDFPDVAR	Unmodified	1473.73	0.725229	1914	A8K972;O60294	LCMT2	tRNA wybutosine-synthesizing protein 4	yes	no	0	0	0	0	0	By MS/MS	By MS/MS	By matching	1	1	1	94.031	93.529	2	0.0017659	107104	20220909_Exploris1_QC_PJ_JD_KBext_E103_Throncat1	80.763	55.909	225580000	78077000	92392000	55106000			583	1914	479	1768;1769;1770	1615;1616	1615				2
AAVYVLIR	Unmodified	903.554	0.554188	236	A0A024R2F4;Q9BV44;H7C3J3	THUMPD3	THUMP domain-containing protein 3	yes	no	0	0	0	0	0	By matching	By MS/MS		1	1		55.073	54.848	2	0.046623	60868	20220909_Exploris1_QC_PJ_JD_KBext_E103_Throncat2	58.687	16.969	122720000	56185000	66540000	0			584	236	480	1771;1772	1617	1617				1
AAWEAYLSR	Unmodified	1065.52	0.524344	1844	A8K5J1;P11172;B5LY69;B5LY64;B5LY70	UMPS	Uridine 5'-monophosphate synthase;Orotate phosphoribosyltransferase;Orotidine 5'-phosphate decarboxylase;Orotidine 5'-phosphate decarboxylase	yes	no	0	0	0	0	0			By MS/MS			1	64.037	62.984	2	0.021429	71391	20220909_Exploris1_QC_PJ_JD_KBext_E103_Throncat3	78.149	59.083	0	0	0	0			585	1844	481	1773	1618	1618				1
AAWEVDSGRR	Unmodified	1145.56	0.557769	1315	B7Z9I1;B4DWX6;A0A0S2Z366;Q5T4U5;Q5HYG7;P11310;B4DJE7;B4DVB1;B4DVE0	ACADM;DKFZp686M24262	Medium-chain specific acyl-CoA dehydrogenase, mitochondrial	yes	no	0	0	0	0	1	By MS/MS	By MS/MS	By MS/MS	1	1	1	24.091	23.823	3	0.00024027	23100	20220909_Exploris1_QC_PJ_JD_KBext_E103_Throncat2	85.533	68.06	1200900000	414580000	324210000	462120000			586	1315	482	1774;1775;1776	1619;1620;1621	1620				3
AAWGEETDYTPVWCMR	2 Threonine5	1980.85	0.850027	3575	P06132;A0A1B0GVN9;A0A1B0GVZ4;H0Y5R6;Q5T446;B4DHV6	UROD	Uroporphyrinogen decarboxylase	yes	no	0	0	0	2	0	By MS/MS	By MS/MS	By MS/MS	1	1	1	89.685	89.183	2	1.6939e-49	101889	20220909_Exploris1_QC_PJ_JD_KBext_E103_Throncat1	273.8	242.62	307760000	103390000	100800000	103570000			587	3575	483	1777;1778;1779	1622;1623;1624	1622			13934;13935	3
AAWGEETDYTPVWCMR	Unmodified	1970.83	0.829118	3575	P06132;A0A1B0GVN9;A0A1B0GVZ4;H0Y5R6;Q5T446;B4DHV6	UROD	Uroporphyrinogen decarboxylase	yes	no	0	0	0	0	0	By MS/MS	By MS/MS	By MS/MS	1	1	1	89.705	89.204	2	0.00020418	101898	20220909_Exploris1_QC_PJ_JD_KBext_E103_Throncat1	97.779	88.267	291290000	103130000	88563000	99593000			588	3575	483	1780;1781;1782	1625;1626;1627;1628	1625				4
AAYDIEVNTRR	Threonine5	1311.67	0.673417	3485	Q6IB58;Q5ST80;Q53HQ0;O75955;A0A140T9R1;A2VCL5;A0A140T9X0;A2AB09;A2AB10;A2AB12;A0A140T959;A0A140T9C3;A0A140T905;A2ABJ5	FLOT1	Flotillin-1	yes	no	0	0	0	1	1	By matching	By MS/MS	By MS/MS	1	1	1	30.616	30.415	3	0.0016034	31264	20220909_Exploris1_QC_PJ_JD_KBext_E103_Throncat3	72.531	51.159	398220000	132910000	151310000	113990000			589	3485	484	1783;1784;1785	1629;1630	1630			13316	2
AAYDVSSFSFFQR	Unmodified	1523.7	0.704493	1688	Q9UES0;A4D2J0;O15498	YKT6	Synaptobrevin homolog YKT6	yes	no	0	0	0	0	0	By MS/MS	By MS/MS	By MS/MS	1	1	1	91.944	91.443	2	4.1732e-05	104501	20220909_Exploris1_QC_PJ_JD_KBext_E103_Throncat1	130.94	110.73	828530000	244860000	283430000	300230000			590	1688	485	1786;1787;1788	1631;1632;1633	1631				3
AAYEAELGDAR	Unmodified	1164.54	0.541116	3550;5768	P02545;Q5I6Y5;Q8N519;W5X314;W8QEH3	LMNA	Prelamin-A/C;Lamin-A/C	no	no	0	0	0	0	0	By MS/MS	By MS/MS	By MS/MS	1	1	1	33.593	33.359	2	0.00098386	34465	20220909_Exploris1_QC_PJ_JD_KBext_E103_Throncat2	112.71	87.412	2024600000	617640000	738580000	668400000			591	3550;5768	486	1789;1790;1791	1634;1635;1636	1635				2
AAYEAELGDARK	Unmodified	1292.64	0.636079	3550;5768	P02545;Q5I6Y5;Q8N519;W5X314;W8QEH3	LMNA	Prelamin-A/C;Lamin-A/C	no	no	0	0	0	0	1	By MS/MS	By MS/MS	By MS/MS	2	2	2	25.859	25.625	2;3	0.00054726	25444	20220909_Exploris1_QC_PJ_JD_KBext_E103_Throncat3	69.03	55.63	39533000000	11910000000	12960000000	14664000000			592	3550;5768	487	1792;1793;1794;1795;1796;1797	1637;1638;1639;1640	1639				2
AAYFGIYDTAK	Threonine5	1223.6	0.602544	3567	P05141;Q6NVC0	SLC25A5	ADP/ATP translocase 2;ADP/ATP translocase 2, N-terminally processed	yes	no	0	0	0	1	0	By MS/MS	By MS/MS	By MS/MS	1	1	1	59.456	58.955	2	0.00093454	66368	20220909_Exploris1_QC_PJ_JD_KBext_E103_Throncat3	89.029	68.127	5130000000	1803800000	1558300000	1767900000			593	3567	488	1798;1799;1800	1641;1642;1643	1643			13882	3
AAYFGIYDTAK	Unmodified	1218.59	0.592089	3567	P05141;Q6NVC0	SLC25A5	ADP/ATP translocase 2;ADP/ATP translocase 2, N-terminally processed	yes	no	0	0	0	0	0	By MS/MS	By MS/MS	By MS/MS	1	1	1	59.459	58.957	2	0.0022844	66335	20220909_Exploris1_QC_PJ_JD_KBext_E103_Throncat3	85.29	55.45	8420400000	2999900000	2415700000	3004800000			594	3567	488	1801;1802;1803	1644;1645;1646;1647;1648;1649	1649				6
AAYFGVYDTAK	Unmodified	1204.58	0.576439	3633;1325	Q6I9V5;P12236;Q59EI9;A0A0S2Z3H3;P12235;A8K787;V9GYG0;A0A0S2Z3C4;Q59EP7	SLC25A6;SLC25A4	ADP/ATP translocase 3;ADP/ATP translocase 3, N-terminally processed;ADP/ATP translocase 1	no	no	0	0	0	0	0	By matching	By matching	By MS/MS	1	1	1	52.141	51.673	2	0.046268	57434	20220909_Exploris1_QC_PJ_JD_KBext_E103_Throncat3	52.725	39.706	4129100000	1255300000	1432700000	1441100000			595	3633;1325	489	1804;1805;1806	1650	1650				1
AAYLQETGKPLDETLK	2 Threonine5	1785.95	0.951439	3556	Q5TZZ9;P04083;B5BU38;Q5T3N1;Q5T3N0	ANXA1	Annexin;Annexin A1	yes	no	0	0	0	2	1	By MS/MS	By MS/MS	By MS/MS	1	1	1	49.311	48.876	3	4.5985e-06	53303	20220909_Exploris1_QC_PJ_JD_KBext_E103_Throncat2	125.67	97.352	3186000000	885580000	1008100000	1292300000			596	3556	490	1807;1808;1809	1651;1652;1653;1654	1653			13725;13726	4
AAYLQETGKPLDETLK	Unmodified	1775.93	0.93053	3556	Q5TZZ9;P04083;B5BU38;Q5T3N1;Q5T3N0	ANXA1	Annexin;Annexin A1	yes	no	0	0	0	0	1	By MS/MS	By MS/MS	By MS/MS	1	1	1	49.335	48.9	2	4.6037e-28	54093	20220909_Exploris1_QC_PJ_JD_KBext_E103_Throncat3	236.42	188.13	1327600000	384440000	439450000	503750000			597	3556	490	1810;1811;1812	1655;1656;1657	1657				3
AAYLQETGKPLDETLKK	Unmodified	1904.03	0.0254931	3556	Q5TZZ9;P04083;B5BU38;Q5T3N1;Q5T3N0	ANXA1	Annexin;Annexin A1	yes	no	0	0	0	0	2	By MS/MS	By MS/MS	By MS/MS	2	2	2	39.655	39.321	3;4	0.00053425	42361	20220909_Exploris1_QC_PJ_JD_KBext_E103_Throncat3	83.418	73.496	7348400000	2365300000	2506100000	2477000000			598	3556	491	1813;1814;1815;1816;1817;1818	1658;1659;1660	1660				3
AAYLQETGKPLDETLKK	2 Threonine5	1914.05	0.0464015	3556	Q5TZZ9;P04083;B5BU38;Q5T3N1;Q5T3N0	ANXA1	Annexin;Annexin A1	yes	no	0	0	0	2	2	By matching	By MS/MS	By matching	1	1	1	39.647	39.313	3	4.0997e-06	41753	20220909_Exploris1_QC_PJ_JD_KBext_E103_Throncat2	122.31	104.41	3071700000	986860000	1034300000	1050600000			599	3556	491	1819;1820;1821	1661	1661			13725;13726	1
AAYNLVK	Unmodified	777.438	0.438489	145	A0A024R0Y5;P08237;A0A0S2Z4A1;Q96I60;A0A0S2Z4I1;F8VX13;F8VNX2;F8VZQ1;F8VSL1;F8VW30;F8VZI0	PFKM	ATP-dependent 6-phosphofructokinase;ATP-dependent 6-phosphofructokinase, muscle type	yes	no	0	0	0	0	0	By MS/MS	By MS/MS	By matching	1	1	1	27.438	27.237	2	0.036791	27002	20220909_Exploris1_QC_PJ_JD_KBext_E103_Throncat1	72.021	38.47	570170000	189380000	204480000	176310000			600	145	492	1822;1823;1824	1662;1663	1662				2
AAYNLVR	Unmodified	805.445	0.444637	4236	Q14019	COTL1	Coactosin-like protein	yes	yes	0	0	0	0	0	By MS/MS	By MS/MS	By MS/MS	1	1	1	29.161	28.961	2	0.014653	29387	20220909_Exploris1_QC_PJ_JD_KBext_E103_Throncat3	107.55	72.847	2314200000	813540000	805930000	694760000			601	4236	493	1825;1826;1827	1664;1665;1666	1666				3
AAYNPGQAVPWNAVK	Unmodified	1584.8	0.804876	2246	B3KTJ9;Q8N163;E5RFJ3;H0YC69;E5RGU7;H0YC58	CCAR2	Cell cycle and apoptosis regulator protein 2	yes	no	0	0	0	0	0	By matching	By MS/MS	By MS/MS	1	1	1	63.823	63.322	2	8.5181e-06	70902	20220909_Exploris1_QC_PJ_JD_KBext_E103_Throncat2	175.43	157.69	1372600000	506940000	404140000	461480000			602	2246	494	1828;1829;1830	1667;1668	1667				2
AAYNQVK	Unmodified	792.413	0.413003	3701	P22695;H3BRG4	UQCRC2	Cytochrome b-c1 complex subunit 2, mitochondrial	yes	no	0	0	0	0	0	By matching	By MS/MS	By matching	1	1	1	13.988	13.653	2	0.022863	10984	20220909_Exploris1_QC_PJ_JD_KBext_E103_Throncat2	86.935	49.841	166990000	75423000	56753000	34813000			603	3701	495	1831;1832;1833	1669	1669				1
AAYNVTLLNFMDPQK	Threonine5	1728.87	0.870796	1538	A0A1B0GUC3;A0A1B0GV98;A0A1B0GTC5;A0A1B0GU26;B3KU60;A0A1B0GTC3;A0A1B0GVH5;Q9C0B1;A0A1B0GTY1	FTO	Alpha-ketoglutarate-dependent dioxygenase FTO	yes	no	0	0	0	1	0		By MS/MS	By matching		1	1	105.64	104.89	2	0.004043	121230	20220909_Exploris1_QC_PJ_JD_KBext_E103_Throncat2	71.806	56.93	192990000	0	124480000	68506000			604	1538	496	1834;1835	1670	1670			6528	0
AAYPDLENPPLLVTPSQQAK	Unmodified	2151.12	0.121184	3934	P54136;E5RJM9	RARS	Arginine--tRNA ligase, cytoplasmic	yes	no	0	0	0	0	0	By MS/MS	By MS/MS	By MS/MS	2	1	1	83.829	83.328	2	7.8903e-09	95650	20220909_Exploris1_QC_PJ_JD_KBext_E103_Throncat3	129.17	108.33	808520000	237400000	285850000	285270000			605	3934	497	1836;1837;1838;1839	1671;1672;1673;1674;1675	1675				5
AAYSFYNVHTQTPLLDLMSDALVLAK	2 Threonine5	2890.49	0.494075	3763	Q96HI4;P30419;A4FU65	NMT1	Glycylpeptide N-tetradecanoyltransferase;Glycylpeptide N-tetradecanoyltransferase 1	yes	no	0	0	0	2	0	By MS/MS	By matching		1	1		112.08	112.01	3	3.8236e-08	129420	20220909_Exploris1_QC_PJ_JD_KBext_E103_Throncat1	98.491	85.562	579730000	317890000	261840000	0			606	3763	498	1840;1841	1676	1676			15340;15341	1
AAYSNFWCGMTSQGYYK	Threonine5	2037.86	0.855223	4823	Q8NBJ5;M0QYH0	COLGALT1	Procollagen galactosyltransferase 1	yes	no	0	0	0	1	0	By MS/MS	By matching	By MS/MS	1	1	2	83.201	83.026	2	3.6692e-15	95619	20220909_Exploris1_QC_PJ_JD_KBext_E103_Throncat3	152.4	131.56	139820000	73647000	66175000	0			607	4823	499	1842;1843;1844;1845	1677;1678;1679	1679			20448	3
AAYSYRPGPGAGPGPAAGAALPDQSFLWNVFQR	Acetyl (Protein N-term)	3430.68	0.684708	3448	O75340;Q53FC3;A0A087WZ38;E7EPW6;D6RA21;Q86W51	PDCD6	Programmed cell death protein 6	yes	no	1	0	0	0	1	By MS/MS	By MS/MS	By matching	1	2	1	111.15	111.01	3;4	3.538e-41	128287	20220909_Exploris1_QC_PJ_JD_KBext_E103_Throncat2	191.16	174.03	2062600000	500670000	1004500000	557440000			608	3448	500	1846;1847;1848;1849	1680;1681;1682	1681				2
AAYVLFYQR	Unmodified	1129.59	0.59203	5523	Q9Y4E8;B3KP28;B4DGK3;G5E9A6;Q6P453;P51784	USP15;USP11	Ubiquitin carboxyl-terminal hydrolase 15;Ubiquitin carboxyl-terminal hydrolase;Ubiquitin carboxyl-terminal hydrolase 11	no	no	0	0	0	0	0	By MS/MS	By MS/MS	By MS/MS	1	1	1	63.944	63.442	2	0.0045476	71947	20220909_Exploris1_QC_PJ_JD_KBext_E103_Throncat3	87.284	66.98	302040000	79857000	60362000	161830000			609	5523	501	1850;1851;1852	1683;1684;1685	1685				3
AAYWEEEPAEVRR	Unmodified	1604.76	0.75832	2163	B4DWG1;B3KM47;Q9Y6Y8;A0A0C4DH82;H7C0V8;H7C4C4	SEC23IP	SEC23-interacting protein	yes	no	0	0	0	0	1	By MS/MS	By MS/MS	By MS/MS	1	1	1	41.147	40.813	3	0.0004501	43713	20220909_Exploris1_QC_PJ_JD_KBext_E103_Throncat2	82.85	69.714	602130000	210090000	206550000	185490000			610	2163	502	1853;1854;1855	1686;1687;1688	1687				3
ACADAGLLDESFLR	Unmodified	1536.72	0.724242	3503	O95155;B4E2Y2	UBE4B	Ubiquitin conjugation factor E4 B	yes	no	0	0	0	0	0	By MS/MS	By MS/MS		1	1		85.239	85.064	2	0.00010221	96872	20220909_Exploris1_QC_PJ_JD_KBext_E103_Throncat1	122.7	103.95	150620000	83572000	67046000	0			611	3503	503	1856;1857	1689;1690	1689				2
ACADATLSQITNNIDPVGR	2 Threonine5	2025	0.995111	93	B2R6K4;A0A024R056;P62873;F6UT28;B1AKQ8	GNB1	Guanine nucleotide-binding protein G(I)/G(S)/G(T) subunit beta-1	yes	no	0	0	0	2	0	By MS/MS	By MS/MS	By MS/MS	2	2	2	83.323	82.822	2;3	6.0289e-48	95042	20220909_Exploris1_QC_PJ_JD_KBext_E103_Throncat3	245.4	206.76	2152000000	587290000	605930000	958790000			612	93	504	1858;1859;1860;1861;1862;1863	1691;1692;1693;1694	1694			356;357	4
ACADATLSQITNNIDPVGR	Unmodified	2014.97	0.974203	93	B2R6K4;A0A024R056;P62873;F6UT28;B1AKQ8	GNB1	Guanine nucleotide-binding protein G(I)/G(S)/G(T) subunit beta-1	yes	no	0	0	0	0	0	By MS/MS	By MS/MS	By MS/MS	1	1	1	83.35	82.849	2	4.5161e-31	94571	20220909_Exploris1_QC_PJ_JD_KBext_E103_Throncat2	283.66	245.64	499610000	144390000	143670000	211540000			613	93	504	1864;1865;1866	1695;1696;1697	1696				3
ACADATLSQITNNIDPVGR	Threonine5	2019.98	0.984657	93	B2R6K4;A0A024R056;P62873;F6UT28;B1AKQ8	GNB1	Guanine nucleotide-binding protein G(I)/G(S)/G(T) subunit beta-1	yes	no	0	0	0	1	0	By MS/MS	By MS/MS	By MS/MS	1	1	1	83.787	82.634	2	4.6708e-13	95280	20220909_Exploris1_QC_PJ_JD_KBext_E103_Throncat3	148.72	117.49	72657000	0	0	72657000			614	93	504	1867;1868;1869	1698;1699;1700	1700			356;357	3
ACAELHQNVNVK	Unmodified	1381.68	0.677233	5036	Q96QK1;Q53FR4;Q5HYM2	VPS35;DKFZp686O2462	Vacuolar protein sorting-associated protein 35	yes	no	0	0	0	0	0	By MS/MS	By MS/MS	By MS/MS	2	2	2	21.028	20.727	2;3	3.263e-44	19202	20220909_Exploris1_QC_PJ_JD_KBext_E103_Throncat1	267.29	226.29	4098500000	1251100000	1372800000	1474600000			615	5036	505	1870;1871;1872;1873;1874;1875	1701;1702;1703;1704	1701				1
ACALSIEESCRPGDK	Unmodified	1691.76	0.760704	27	A0A024QZ30;P31040;D6RFM5;B3KT34;A0A087X1I3;Q0QF12;B4DYN5;H0Y8X1	SDHA	Succinate dehydrogenase [ubiquinone] flavoprotein subunit, mitochondrial	yes	no	0	0	0	0	1	By MS/MS	By matching	By MS/MS	1	1	1	31.56	31.36	3	0.0011437	32561	20220909_Exploris1_QC_PJ_JD_KBext_E103_Throncat3	74.816	62.611	768780000	271740000	222680000	274350000			616	27	506	1876;1877;1878	1705;1706	1706				2
ACANPAAGSVILLENLR	Unmodified	1767.93	0.930153	3545	V9HWF4;P00558	HEL-S-68p;PGK1	Phosphoglycerate kinase;Phosphoglycerate kinase 1	yes	no	0	0	0	0	0	By MS/MS	By MS/MS	By MS/MS	2	2	2	93.658	93.157	2;3	5.5625e-20	106470	20220909_Exploris1_QC_PJ_JD_KBext_E103_Throncat1	203.2	178.27	51046000000	17991000000	17658000000	15397000000			617	3545	507	1879;1880;1881;1882;1883;1884	1707;1708;1709;1710;1711;1712;1713;1714;1715;1716;1717	1708				11
ACARPLISVYSEK	Acetyl (Protein N-term)	1534.78	0.781363	3805	P36578;B4DMJ6;Q53G74;B4DFI6;H3BTP7;H3BU31;B4DP82	RPL4	60S ribosomal protein L4	yes	no	1	0	0	0	1	By MS/MS	By MS/MS	By matching	1	1	1	61.254	60.753	2	2.506e-06	68267	20220909_Exploris1_QC_PJ_JD_KBext_E103_Throncat2	152.7	108.93	32421000000	9490200000	11568000000	11362000000			618	3805	508	1885;1886;1887	1718;1719	1719				1
ACDELVEEMEHYGK	Unmodified	1708.71	0.707272	2344	E7ETU9;B4DHG3;O00469;Q96AR9	PLOD2	Procollagen-lysine,2-oxoglutarate 5-dioxygenase 2	yes	no	0	0	0	0	0	By matching	By matching	By MS/MS	1	1	1	64.358	63.857	3	0.025844	72461	20220909_Exploris1_QC_PJ_JD_KBext_E103_Throncat3	41.401	30.357	409640000	112130000	104080000	193430000			619	2344	509	1888;1889;1890	1720	1720				1
ACDILAIDK	Unmodified	1017.52	0.516481	3324	Q53HN4;O00273;A0A024R4H5;K7ERT1	DFFA	DNA fragmentation factor subunit alpha	yes	no	0	0	0	0	0	By MS/MS	By MS/MS	By MS/MS	1	1	1	48.725	48.291	2	0.0014123	53337	20220909_Exploris1_QC_PJ_JD_KBext_E103_Throncat3	108.98	75.979	1617200000	580950000	523990000	512270000			620	3324	510	1891;1892;1893	1721;1722;1723;1724	1724				4
ACDLPAWVHFPDTER	Unmodified	1812.83	0.825353	3175	H7BXI1;A0A087WXU3;A0FGR8	ESYT2	Extended synaptotagmin-2	yes	no	0	0	0	0	0			By MS/MS			1	82.163	81.01	3	0.025109	93176	20220909_Exploris1_QC_PJ_JD_KBext_E103_Throncat3	48.216	37.731	70300000	0	0	70300000			621	3175	511	1894	1725	1725				0
ACEAITVGK	Threonine5	952.485	0.485071	869	Q0EFC6;B4DYK6;A0A1U9X7R2;A0A024RCR2;P36915;Q86Z07;A0A140T8Y2;Q96QB8;B7ZAS6;B4DNS8;Q6P458;B4DWZ0	HSR1;GNL1	Guanine nucleotide-binding protein-like 1	yes	no	0	0	0	1	0	By MS/MS	By MS/MS	By matching	1	1	1	23.571	23.303	2	0.00057274	22242	20220909_Exploris1_QC_PJ_JD_KBext_E103_Throncat1	116.37	75.45	298340000	99048000	106430000	92860000			622	869	512	1895;1896;1897	1726;1727	1726			3879	2
ACEFAGFQCQIQFGPHNEQK	Unmodified	2395.05	0.0473843	1568	A0A1S5UZ07;Q9Y490	TLN1	Talin-1	yes	no	0	0	0	0	0	By MS/MS	By MS/MS	By MS/MS	1	1	1	68.062	67.527	3	6.5079e-10	76975	20220909_Exploris1_QC_PJ_JD_KBext_E103_Throncat3	141.07	135.74	601210000	183120000	234260000	183830000			623	1568	513	1898;1899;1900	1728;1729;1730;1731;1732	1732				5
ACELFLR	Unmodified	907.459	0.458573	4771	Q8IYI6	EXOC8	Exocyst complex component 8	yes	yes	0	0	0	0	0	By MS/MS	By MS/MS	By MS/MS	1	1	1	48.124	47.69	2	0.022902	51620	20220909_Exploris1_QC_PJ_JD_KBext_E103_Throncat1	86.838	57.462	406360000	115310000	130620000	160430000			624	4771	514	1901;1902;1903	1733;1734;1735	1733				3
ACFHCETCK	Threonine5	1216.46	0.462638	191	A0A024R1S8;Q14847;A8K1D2;B4DIC4;B4DJI4;F6S2S5;K7ESD6	LASP1	LIM and SH3 domain protein 1	yes	no	0	0	0	1	0	By MS/MS	By MS/MS	By MS/MS	2	2	2	13.301	12.967	2;3	0.00046431	10532	20220909_Exploris1_QC_PJ_JD_KBext_E103_Throncat3	103.19	98.252	720840000	305350000	306290000	109190000			625	191	515	1904;1905;1906;1907;1908;1909	1736;1737;1738;1739	1739			824	3
ACFHCETCK	Unmodified	1211.45	0.452183	191	A0A024R1S8;Q14847;A8K1D2;B4DIC4;B4DJI4;F6S2S5;K7ESD6	LASP1	LIM and SH3 domain protein 1	yes	no	0	0	0	0	0	By MS/MS	By MS/MS	By MS/MS	1	1	1	13.297	12.963	3	0.0043005	10530	20220909_Exploris1_QC_PJ_JD_KBext_E103_Throncat3	70.908	61.954	490000000	217950000	190270000	81774000			626	191	515	1910;1911;1912	1740;1741;1742	1742				3
ACGADSYEMEEDGVRK	Unmodified	1815.74	0.740363	1954	Q2TTR7;A9CB80;P00533;A8K2T7;E7BSV0;B7Z2I3;E9PFD7;F2YGG7;Q504U8;Q59FL8;Q68GS6;Q147T7;A0A1W2PRR9;A2VCQ7	EGFR	Receptor protein-tyrosine kinase;Epidermal growth factor receptor	yes	no	0	0	0	0	1	By matching	By MS/MS	By MS/MS	1	1	1	27.858	27.633	3	0.00069883	27950	20220909_Exploris1_QC_PJ_JD_KBext_E103_Throncat3	74.141	68.598	128520000	49346000	0	79176000			627	1954	516	1913;1914;1915	1743;1744	1744				2
ACGDSTLTQITAGLDPVGR	3 Threonine5	1945.97	0.973203	4028	Q6FHM2;P62879;C9JIS1;C9JXA5;C9JZN1	GNB2	Guanine nucleotide-binding protein G(I)/G(S)/G(T) subunit beta-2	yes	no	0	0	0	3	0	By MS/MS	By MS/MS	By MS/MS	2	1	2	88.726	88.195	2;3	3.0332e-72	100948	20220909_Exploris1_QC_PJ_JD_KBext_E103_Throncat2	287.42	265.86	1510600000	541820000	462000000	506830000			628	4028	517	1916;1917;1918;1919;1920	1745;1746;1747;1748;1749	1747			16950;16951;16952	5
ACGDSTLTQITAGLDPVGR	Unmodified	1930.94	0.94184	4028	Q6FHM2;P62879;C9JIS1;C9JXA5;C9JZN1	GNB2	Guanine nucleotide-binding protein G(I)/G(S)/G(T) subunit beta-2	yes	no	0	0	0	0	0	By MS/MS	By MS/MS	By MS/MS	1	1	1	88.747	88.246	2	2.472e-10	101715	20220909_Exploris1_QC_PJ_JD_KBext_E103_Throncat3	191.63	170.79	532620000	179370000	211860000	141390000			629	4028	517	1921;1922;1923	1750;1751;1752	1752				3
ACGLIIFR	Unmodified	948.522	0.521507	3894	P50583	NUDT2	Bis(5'-nucleosyl)-tetraphosphatase [asymmetrical]	yes	yes	0	0	0	0	0	By MS/MS	By MS/MS	By MS/MS	1	1	1	67.091	66.556	2	0.024061	75883	20220909_Exploris1_QC_PJ_JD_KBext_E103_Throncat3	70.716	46.042	396750000	167910000	116830000	112000000			630	3894	518	1924;1925;1926	1753;1754;1755	1755				3
ACGLNFADLMAR	Unmodified	1337.62	0.622026	209	A0A024R1Z6;Q99536;K7ERT7	VAT1	Synaptic vesicle membrane protein VAT-1 homolog	yes	no	0	0	0	0	0	By MS/MS	By MS/MS	By MS/MS	1	1	1	87.015	86.514	2	4.0721e-05	99886	20220909_Exploris1_QC_PJ_JD_KBext_E103_Throncat3	162.88	133.07	5593500000	1693200000	1964000000	1936300000			631	209	519	1927;1928;1929	1756;1757;1758	1758				3
ACGLVASNLNLK	Acetyl (Protein N-term)	1300.68	0.680921	3600	P09382;F8WEI7	LGALS1	Galectin-1	yes	no	1	0	0	0	0	By MS/MS	By MS/MS	By MS/MS	1	1	1	83.768	83.267	2	9.1217e-05	94723	20220909_Exploris1_QC_PJ_JD_KBext_E103_Throncat1	147.2	122.68	2229500000	772280000	834150000	623040000			632	3600	520	1930;1931;1932	1759;1760;1761	1759				3
ACGLVASNLNLKPGECLR	Acetyl (Protein N-term)	2013.01	0.0135649	3600	P09382;F8WEI7	LGALS1	Galectin-1	yes	no	1	0	0	0	1	By MS/MS	By MS/MS	By MS/MS	2	2	2	81.429	80.927	2;3	4.589e-54	92065	20220909_Exploris1_QC_PJ_JD_KBext_E103_Throncat2	277.31	254.22	63306000000	21582000000	25164000000	16561000000			633	3600	521	1933;1934;1935;1936;1937;1938	1762;1763;1764;1765;1766;1767;1768;1769	1765				6
ACGNFGIPCELR	Unmodified	1392.63	0.62784	901	A0A024RD93;P22234;E9PBS1;D6RF62	PAICS	Multifunctional protein ADE2;Phosphoribosylaminoimidazole-succinocarboxamide synthase;Phosphoribosylaminoimidazole carboxylase	yes	no	0	0	0	0	0	By MS/MS	By MS/MS	By MS/MS	1	1	1	61.93	61.428	2	0.0001513	69231	20220909_Exploris1_QC_PJ_JD_KBext_E103_Throncat3	142.83	124.6	11417000000	4328900000	3590900000	3497400000			634	901	522	1939;1940;1941	1770;1771;1772;1773	1773				4
ACGNMFGLMHGTCPETSGGLLICLPR	Unmodified	2848.3	0.295101	3887	P49903;B4DLS1	SEPHS1	Selenide, water dikinase 1	yes	no	0	0	0	0	0	By MS/MS		By MS/MS	1		1	101.98	101.36	3	3.5805e-09	116411	20220909_Exploris1_QC_PJ_JD_KBext_E103_Throncat1	111.58	103.07	200650000	135530000	0	65119000			635	3887	523	1942;1943	1774;1775	1774				2
ACGVSRPVIACSVTIK	Unmodified	1716.9	0.901495	1980	Q6FHM6;B1AHD1;P55769	NHP2L1	NHP2-like protein 1;NHP2-like protein 1, N-terminally processed	yes	no	0	0	0	0	1	By MS/MS	By MS/MS	By MS/MS	2	2	2	43.054	42.687	2;3	7.8947e-05	45516	20220909_Exploris1_QC_PJ_JD_KBext_E103_Throncat1	100.04	84.276	5788700000	1872100000	2010700000	1906000000			636	1980	524	1944;1945;1946;1947;1948;1949	1776;1777;1778;1779	1776				4
ACGVSRPVIACSVTIK	Threonine5	1721.91	0.91195	1980	Q6FHM6;B1AHD1;P55769	NHP2L1	NHP2-like protein 1;NHP2-like protein 1, N-terminally processed	yes	no	0	0	0	1	1	By MS/MS	By MS/MS	By MS/MS	2	2	2	43.053	42.685	2;3	1.2776e-08	46597	20220909_Exploris1_QC_PJ_JD_KBext_E103_Throncat3	172.57	105.24	6360000000	2060900000	2217400000	2081800000			637	1980	524	1950;1951;1952;1953;1954;1955	1780;1781;1782;1783;1784;1785;1786;1787	1785			8178	8
ACIDSNEDGDLSK	Unmodified	1422.59	0.593288	2670	B7Z920;Q5VZU9;P29144	TPP2	Tripeptidyl-peptidase 2	yes	no	0	0	0	0	0	By MS/MS	By MS/MS	By MS/MS	1	1	1	25.804	25.537	2	0.00012925	25116	20220909_Exploris1_QC_PJ_JD_KBext_E103_Throncat1	121.61	98.536	305920000	102060000	102400000	101460000			638	2670	525	1956;1957;1958	1788;1789;1790	1788				3
ACIGDTLCQK	Threonine5	1169.54	0.537183	905	A0A024RDB0;A0AVT1;B3KSS1	UBE1L2;UBA6	Ubiquitin-like modifier-activating enzyme 6	yes	no	0	0	0	1	0		By matching	By MS/MS		1	1	30.441	30.14	2	0.0208	30933	20220909_Exploris1_QC_PJ_JD_KBext_E103_Throncat3	53.753	33.232	165630000	0	86254000	79375000			639	905	526	1959;1960	1791	1791			4002	1
ACILCVHPR	Unmodified	1124.56	0.558303	4261	Q14690;B4DH82;B4DES7	PDCD11	Protein RRP5 homolog	yes	no	0	0	0	0	0	By MS/MS	By MS/MS	By MS/MS	1	1	1	30.533	30.332	3	0.0048482	30877	20220909_Exploris1_QC_PJ_JD_KBext_E103_Throncat2	58.981	42.778	497440000	138440000	195540000	163450000			640	4261	527	1961;1962;1963	1792;1793;1794	1793				3
ACIPVGLLGK	Unmodified	1026.59	0.589587	2159	B7Z6D5;B3GQE6;Q96GQ7;A0A087X059	DDX27	Probable ATP-dependent RNA helicase DDX27	yes	no	0	0	0	0	0	By MS/MS	By matching	By MS/MS	1	1	1	64.691	64.189	2	0.015329	71645	20220909_Exploris1_QC_PJ_JD_KBext_E103_Throncat1	61.999	46.357	1953700000	1202700000	38551000	712520000			641	2159	528	1964;1965;1966	1795;1796	1795				2
ACLAFTSTEWMLESTV	Oxidation (M);Thr->BES;Threonine5	1875.82	0.822191	5374	Q9P244	LRFN1	Leucine-rich repeat and fibronectin type III domain-containing protein 1	yes	yes	0	1	1	1	0	By MS/MS	By MS/MS	By MS/MS	1	1	1	39.508	39.174	2	0.031122	41773	20220909_Exploris1_QC_PJ_JD_KBext_E103_Throncat2	44.425	21.199	1422800000	310930000	150840000	961000000			642	5374	529	1967;1968;1969	1797;1798;1799	1798	769		22125;22126;22127	3
ACLAFTSTEWMLESTV	Oxidation (M);Thr->BES;2 Threonine5	1880.83	0.832645	5374	Q9P244	LRFN1	Leucine-rich repeat and fibronectin type III domain-containing protein 1	yes	yes	0	1	1	2	0	By MS/MS	By matching	By MS/MS	1	1	1	39.498	39.164	2	0.040051	42053	20220909_Exploris1_QC_PJ_JD_KBext_E103_Throncat3	44.425	25.848	944550000	203170000	97652000	643730000			643	5374	529	1970;1971;1972	1800;1801	1801	769		22125;22126;22127	2
ACLDTAVENMPSLK	Unmodified	1547.73	0.732364	3874	P49327;A0A0U1RQF0;Q6PJJ3	FASN	Fatty acid synthase;[Acyl-carrier-protein] S-acetyltransferase;[Acyl-carrier-protein] S-malonyltransferase;3-oxoacyl-[acyl-carrier-protein] synthase;3-oxoacyl-[acyl-carrier-protein] reductase;3-hydroxyacyl-[acyl-carrier-protein] dehydratase;Enoyl-[acyl-carrier-protein] reductase;Oleoyl-[acyl-carrier-protein] hydrolase	yes	no	0	0	0	0	0	By MS/MS	By MS/MS	By MS/MS	1	1	1	66.961	66.426	2	1.0393e-12	74762	20220909_Exploris1_QC_PJ_JD_KBext_E103_Throncat2	199.19	142.62	2047400000	659450000	709680000	678310000			644	3874	530	1973;1974;1975	1802;1803;1804	1803				3
ACLDTAVENMPSLK	Threonine5	1552.74	0.742819	3874	P49327;A0A0U1RQF0;Q6PJJ3	FASN	Fatty acid synthase;[Acyl-carrier-protein] S-acetyltransferase;[Acyl-carrier-protein] S-malonyltransferase;3-oxoacyl-[acyl-carrier-protein] synthase;3-oxoacyl-[acyl-carrier-protein] reductase;3-hydroxyacyl-[acyl-carrier-protein] dehydratase;Enoyl-[acyl-carrier-protein] reductase;Oleoyl-[acyl-carrier-protein] hydrolase	yes	no	0	0	0	1	0	By MS/MS	By MS/MS		1	1		66.703	66.478	2	7.091e-20	74747	20220909_Exploris1_QC_PJ_JD_KBext_E103_Throncat2	227.81	209.54	767560000	409970000	357590000	0			645	3874	530	1976;1977	1805;1806	1806			16041	2
ACLDYPVTSVLPPASLCK	Threonine5	1995	0.000824121	1772	A8MZH8;A8MXQ1;A8K274;P53801	PTTG1IP	Pituitary tumor-transforming gene 1 protein-interacting protein	yes	no	0	0	0	1	0	By MS/MS	By MS/MS	By MS/MS	1	1	1	90.274	89.773	2	8.9027e-14	102723	20220909_Exploris1_QC_PJ_JD_KBext_E103_Throncat2	166.62	134.56	411040000	108820000	157400000	144810000			646	1772	531	1978;1979;1980	1807;1808;1809	1808			7316	3
ACLDYPVTSVLPPASLCK	Unmodified	1989.99	0.99037	1772	A8MZH8;A8MXQ1;A8K274;P53801	PTTG1IP	Pituitary tumor-transforming gene 1 protein-interacting protein	yes	no	0	0	0	0	0	By MS/MS	By MS/MS	By MS/MS	1	1	1	90.283	89.782	2	1.2625e-05	102416	20220909_Exploris1_QC_PJ_JD_KBext_E103_Throncat1	144.27	117.64	313380000	74555000	125870000	112950000			647	1772	531	1981;1982;1983	1810;1811;1812	1810				3
ACLENLGLK	Unmodified	1016.53	0.532466	232	A0A024R2B6;P36952;B4DWS9	SERPINB5	Serpin B5	yes	no	0	0	0	0	0	By MS/MS	By MS/MS	By MS/MS	1	1	1	47.363	46.929	2	0.011408	50672	20220909_Exploris1_QC_PJ_JD_KBext_E103_Throncat1	73.26	45.555	5416900000	2414700000	1754100000	1248000000			648	232	532	1984;1985;1986	1813;1814;1815	1813				2
ACLFVPSIDVLNQNTLR	Threonine5	1964.04	0.0352358	2825	Q6NUL1;D3DR24;Q93063	EXT2	Exostosin-2	yes	no	0	0	0	1	0	By MS/MS			1			106.66	106.66	2	0.0022711	122950	20220909_Exploris1_QC_PJ_JD_KBext_E103_Throncat1	64.121	46.91	78795000	78795000	0	0			649	2825	533	1987	1816	1816			10900	1
ACLISLGYDIGNDPQGEAEFAR	Unmodified	2395.11	0.111424	462	A0A024R694;P12814	ACTN1	Alpha-actinin-1	yes	no	0	0	0	0	0	By MS/MS	By MS/MS	By MS/MS	2	2	2	95.096	94.595	2;3	5.3089e-272	108740	20220909_Exploris1_QC_PJ_JD_KBext_E103_Throncat2	441.47	415.35	2179000000	739550000	709080000	730400000			650	462	534	1988;1989;1990;1991;1992;1993	1817;1818;1819;1820;1821;1822	1820				6
ACLISLGYDVENDR	Unmodified	1623.76	0.756271	1323	A0A0S2Z3G9;O43707;Q96BG6;F5GXS2;A0A0S2Z3X3	ACTN4	Alpha-actinin-4	yes	no	0	0	0	0	0	By MS/MS	By MS/MS	By MS/MS	1	1	1	76.814	76.28	2	6.166e-05	86699	20220909_Exploris1_QC_PJ_JD_KBext_E103_Throncat2	125.72	102.12	489000000	145460000	219510000	124020000			651	1323	535	1994;1995;1996	1823;1824;1825;1826	1824				4
ACLISLGYDVENDRQGEAEFNR	Unmodified	2555.17	0.171064	1323	A0A0S2Z3G9;O43707;Q96BG6;F5GXS2;A0A0S2Z3X3	ACTN4	Alpha-actinin-4	yes	no	0	0	0	0	1	By MS/MS	By MS/MS	By MS/MS	2	2	2	74.856	74.321	2;3	1.48e-38	85177	20220909_Exploris1_QC_PJ_JD_KBext_E103_Throncat3	275.07	242.8	8840000000	2503700000	3180400000	3155800000			652	1323	536	1997;1998;1999;2000;2001;2002	1827;1828;1829;1830	1830				4
ACLLCSLVK	Unmodified	1062.56	0.556572	4042	P63272;J3KSQ6;J3QR04	SUPT4H1	Transcription elongation factor SPT4	yes	no	0	0	0	0	0	By MS/MS	By matching	By matching	1	1	1	65.819	65.284	2	0.017333	72827	20220909_Exploris1_QC_PJ_JD_KBext_E103_Throncat1	66.351	37.928	2564200000	916520000	1039100000	608620000			653	4042	537	2003;2004;2005	1831	1831				1
ACLNFLK	Unmodified	864.453	0.452759	2230	B3KRR4;Q32Q83;Q6P392;Q8WUA2	PPIL4	Peptidyl-prolyl cis-trans isomerase-like 4	yes	no	0	0	0	0	0	By MS/MS	By MS/MS	By matching	1	1	1	50.54	50.072	2	0.014653	54475	20220909_Exploris1_QC_PJ_JD_KBext_E103_Throncat1	107.55	76.249	554650000	193660000	197530000	163460000			654	2230	538	2006;2007;2008	1832;1833	1832				2
ACLQPSQDPQMR	Unmodified	1429.64	0.644218	4735	Q86Y56;H0Y650;B3KU91;B3KPE2;E9PGY2;A0A024R803;B3KNN3	DNAAF5;FLJ20397	Dynein assembly factor 5, axonemal	yes	no	0	0	0	0	0	By MS/MS	By MS/MS	By MS/MS	1	2	1	28.892	28.705	2	0.00015754	28980	20220909_Exploris1_QC_PJ_JD_KBext_E103_Throncat3	135.71	76.731	289440000	64135000	118830000	106480000			655	4735	539	2009;2010;2011;2012	1834;1835;1836	1836				3
ACLWGTGCVAGVLLQPSGAK	Threonine5	2049.03	0.0338556	967;3962	A0A075B730;A0A087X1U6;P58107	EPPK1	Epiplakin	no	no	0	0	0	1	0	By MS/MS	By MS/MS	By MS/MS	1	1	1	96.587	96.053	2	5.7507e-10	111481	20220909_Exploris1_QC_PJ_JD_KBext_E103_Throncat3	143.05	120.86	356820000	111050000	132220000	113550000			656	967;3962	540	2013;2014;2015	1837;1838;1839;1840	1839			4215	4
ACMPFGLHR	Unmodified	1087.51	0.50554	2684	B9ZVN9;B7ZKR9;O95602;B7Z284;B7Z8X7;Q53T12	POLR1A	DNA-directed RNA polymerase;DNA-directed RNA polymerase I subunit RPA1	yes	no	0	0	0	0	0	By MS/MS		By MS/MS	1		1	41.831	41.455	3	0.0063582	45142	20220909_Exploris1_QC_PJ_JD_KBext_E103_Throncat3	63.419	53.638	169470000	70761000	0	98704000			657	2684	541	2016;2017	1841;1842	1842				2
ACMTYFPR	Threonine5	1049.46	0.462561	1831	A8K548;Q8IZL8;C9JFV4;B4DR36;E7EV54;B4DEX7;O15451;I3L445;I3L4P1	PELP1	Proline-, glutamic acid- and leucine-rich protein 1	yes	no	0	0	0	1	0	By MS/MS	By MS/MS	By MS/MS	1	1	1	43.655	43.254	2	0.020758	46353	20220909_Exploris1_QC_PJ_JD_KBext_E103_Throncat1	60.972	44.425	259030000	63145000	84909000	110970000			658	1831	542	2018;2019;2020	1843;1844;1845	1843			7555	3
ACNCLLLK	Unmodified	990.499	0.499057	3644;3598	P13929;D3DTL4;Q9NPL4;U3KQQ1;Q6FHV6;P09104;A8K3B0;F5H0C8	ENO3;ENO2	Beta-enolase;Enolase;Gamma-enolase	no	no	0	0	0	0	0	By MS/MS	By matching	By MS/MS	1	1	1	36.241	35.974	2	0.01113	37548	20220909_Exploris1_QC_PJ_JD_KBext_E103_Throncat1	88.029	53.136	2773200000	986440000	877700000	909100000			659	3644;3598	543	2021;2022;2023	1846;1847	1846				2
ACNPQPNGENAISAR	Unmodified	1597.73	0.726702	4855	Q8NHP8	PLBD2	Putative phospholipase B-like 2;Putative phospholipase B-like 2 32 kDa form;Putative phospholipase B-like 2 45 kDa form	yes	yes	0	0	0	0	0	By MS/MS	By MS/MS	By MS/MS	1	1	1	25.241	24.974	2	1.3648e-09	24515	20220909_Exploris1_QC_PJ_JD_KBext_E103_Throncat2	176.78	149.45	350370000	94691000	99115000	156560000			660	4855	544	2024;2025;2026	1848;1849;1850	1849				3
ACNQLGQFLQHR	Unmodified	1470.71	0.715015	3529;2647	O95782;B4DXJ6;B7Z5S9;O94973;A0A0G2JS82;A0A0G2JQM1;Q8N2F8	AP2A1;AP2A2	AP-2 complex subunit alpha-1;AP-2 complex subunit alpha-2	no	no	0	0	0	0	0	By MS/MS	By MS/MS	By MS/MS	1	1	1	47.162	46.728	3	5.2784e-05	51732	20220909_Exploris1_QC_PJ_JD_KBext_E103_Throncat3	105.46	84.998	945290000	257910000	299410000	387970000			661	3529;2647	545	2027;2028;2029	1851;1852;1853	1853				3
ACPLDQAIGLLVAIFHK	Acetyl (Protein N-term)	1907.03	0.0338897	3578	P06703;R4GN98;B2R577	S100A6	Protein S100-A6;Protein S100	yes	no	1	0	0	0	0	By MS/MS	By MS/MS	By MS/MS	4	5	5	114.53	114.41	2;3	0.00039904	130021	20220909_Exploris1_QC_PJ_JD_KBext_E103_Throncat3	61.732	51.535	18939000000	11586000	82347000	18845000000			662	3578	546	2030;2031;2032;2033;2034;2035;2036;2037;2038;2039;2040;2041;2042;2043	1854;1855;1856;1857;1858;1859;1860;1861;1862;1863;1864;1865	1862				8
ACPPGTAACLVR	Threonine5	1276.62	0.621916	3629;4453	P11717;Q59EZ3	IGF2R	Cation-independent mannose-6-phosphate receptor	no	no	0	0	0	1	0	By MS/MS	By MS/MS	By MS/MS	1	1	1	34.632	34.398	2	0.00029489	35546	20220909_Exploris1_QC_PJ_JD_KBext_E103_Throncat1	98.249	81.223	677840000	228830000	209850000	239170000			663	3629;4453	547	2044;2045;2046	1866;1867;1868	1866			14287	3
ACPPGTAACLVR	Unmodified	1271.61	0.611461	3629;4453	P11717;Q59EZ3	IGF2R	Cation-independent mannose-6-phosphate receptor	no	no	0	0	0	0	0	By matching	By MS/MS	By MS/MS	1	1	1	34.633	34.399	2	0.027028	35732	20220909_Exploris1_QC_PJ_JD_KBext_E103_Throncat2	55.461	33.375	247890000	72104000	84561000	91229000			664	3629;4453	547	2047;2048;2049	1869;1870	1869				2
ACPRPEGLNFQDLK	Unmodified	1643.81	0.808975	2058	B2R7E8;P15927;B4DQD9;B4DL94;Q5TEJ0;B4DUL2	RPA2	Replication protein A 32 kDa subunit	yes	no	0	0	0	0	1	By matching	By MS/MS	By MS/MS	2	2	1	50.137	49.806	2;3	0.0071326	54579	20220909_Exploris1_QC_PJ_JD_KBext_E103_Throncat2	44.925	28.453	2780100000	1148900000	1292600000	338620000			665	2058	548	2050;2051;2052;2053;2054	1871;1872	1871				2
ACQALGAMLSK	Unmodified	1148.57	0.568199	3091	X6RLT1;H0UI80;Q8IXH7	NELFCD;TH1L	Negative elongation factor C/D	yes	no	0	0	0	0	0	By MS/MS	By MS/MS	By matching	1	1	1	45.896	45.47	2	0.00015764	49338	20220909_Exploris1_QC_PJ_JD_KBext_E103_Throncat2	115.78	67.933	340340000	203230000	0	137100000			666	3091	549	2055;2056;2057	1873;1874;1875	1875				3
ACQIFVR	Unmodified	892.459	0.458907	3916	P52272;A0A087X0X3;Q59ES8;Q7KYM9;Q6P2D7;M0R2I7;M0QY96	HNRNPM;ORF;HNRPM	Heterogeneous nuclear ribonucleoprotein M	yes	no	0	0	0	0	0	By MS/MS	By MS/MS	By MS/MS	1	1	1	32.241	32.007	2	0.00053785	32857	20220909_Exploris1_QC_PJ_JD_KBext_E103_Throncat1	168.62	122.27	8430700000	3029500000	2934000000	2467200000			667	3916	550	2058;2059;2060	1876;1877;1878	1876				3
ACQSIYPLHDVFVR	Unmodified	1703.85	0.845361	3986	Q6NXR8;P61247;A8K4W0;D6RAT0;D6RG13;H0Y9Y4;D6RB09;D6R9B6	RPS3A	40S ribosomal protein S3a	yes	no	0	0	0	0	0	By MS/MS	By MS/MS	By MS/MS	2	2	2	68.308	67.774	2;3	9.5782e-05	77204	20220909_Exploris1_QC_PJ_JD_KBext_E103_Throncat3	102.73	96.823	15990000000	5576100000	5521600000	4892500000			668	3986	551	2061;2062;2063;2064;2065;2066	1879;1880;1881;1882;1883;1884;1885;1886	1885				7
ACQSIYPLHDVFVRK	Unmodified	1831.94	0.940324	3986	Q6NXR8;P61247;A8K4W0;D6RAT0;D6RG13;H0Y9Y4;D6RB09;D6R9B6	RPS3A	40S ribosomal protein S3a	yes	no	0	0	0	0	1	By MS/MS	By MS/MS	By MS/MS	2	2	3	53.968	53.388	2;3;4	2.0955e-11	60040	20220909_Exploris1_QC_PJ_JD_KBext_E103_Throncat3	181.67	153.5	25660000000	9220400000	8480100000	7959000000			669	3986	552	2067;2068;2069;2070;2071;2072;2073	1887;1888;1889;1890;1891;1892;1893	1893				5
ACQVYIQHMR	Unmodified	1304.61	0.611796	4178	Q13045;B4DIX0;Q59H95	FLII	Protein flightless-1 homolog	yes	no	0	0	0	0	0	By MS/MS	By MS/MS	By MS/MS	1	1	1	26.722	26.489	3	0.0020346	26123	20220909_Exploris1_QC_PJ_JD_KBext_E103_Throncat1	59.153	49.641	670370000	229420000	190290000	250650000			670	4178	553	2074;2075;2076	1894;1895;1896	1894				3
ACTELGIR	Unmodified	918.459	0.459301	404	A0A024R5C5;P11498;E9PRE7	PC	Pyruvate carboxylase;Pyruvate carboxylase, mitochondrial	yes	no	0	0	0	0	0	By MS/MS	By matching	By MS/MS	1	1	1	28.772	28.571	2	0.014393	28971	20220909_Exploris1_QC_PJ_JD_KBext_E103_Throncat3	79.116	48.504	650280000	205670000	239280000	205320000			671	404	554	2077;2078;2079	1897;1898	1898				2
ACTILLR	Threonine5	850.49	0.489762	2277	B3KX11;P49368;Q59H77;B4DUR8;Q2TU64	CCT3	T-complex protein 1 subunit gamma	yes	no	0	0	0	1	0	By MS/MS	By MS/MS	By MS/MS	1	1	1	37.01	36.742	2	0.011916	38400	20220909_Exploris1_QC_PJ_JD_KBext_E103_Throncat1	89.427	46.361	4095200000	1685100000	1203600000	1206600000			672	2277	555	2080;2081;2082	1899;1900;1901	1899			9309	2
ACTILLR	Unmodified	845.479	0.479308	2277	B3KX11;P49368;Q59H77;B4DUR8;Q2TU64	CCT3	T-complex protein 1 subunit gamma	yes	no	0	0	0	0	0		By matching	By MS/MS		1	1	37.173	36.772	2	0.017917	39131	20220909_Exploris1_QC_PJ_JD_KBext_E103_Throncat3	99.384	60.166	2597400000	0	1380000000	1217400000			673	2277	555	2083;2084	1902	1902				1
ACTQLVDNLVEHILK	Threonine5	1756.93	0.934459	4576	Q6IEH8;Q6KC79	NIPBL	Nipped-B-like protein	yes	no	0	0	0	1	0	By MS/MS	By MS/MS	By MS/MS	1	1	1	104.25	103.75	3	4.7061e-05	119583	20220909_Exploris1_QC_PJ_JD_KBext_E103_Throncat2	109.79	98.418	691740000	197250000	188100000	306380000			674	4576	556	2085;2086;2087	1903;1904;1905	1904			19693	3
ACTQLVDNLVEHILK	Unmodified	1751.92	0.924005	4576	Q6IEH8;Q6KC79	NIPBL	Nipped-B-like protein	yes	no	0	0	0	0	0	By MS/MS	By matching	By MS/MS	1	1	1	104.27	103.77	3	0.00010369	120995	20220909_Exploris1_QC_PJ_JD_KBext_E103_Throncat3	94.45	82.682	181720000	64511000	40447000	76758000			675	4576	556	2088;2089;2090	1906;1907	1907				2
ACVMMQGR	Unmodified	951.409	0.408862	3544	V9HWH6;Q8N7G1;P00491;G3V5M2;G3V2H3	HEL-S-156an;PNP	Purine nucleoside phosphorylase	yes	no	0	0	0	0	0	By MS/MS	By MS/MS	By matching	1	1	1	22.722	22.421	2	0.0089863	21204	20220909_Exploris1_QC_PJ_JD_KBext_E103_Throncat1	93.883	69.21	965510000	398390000	360400000	206730000			676	3544	557	2091;2092;2093	1908;1909	1908				2
ACVVHGSDLK	Unmodified	1084.53	0.533529	3564;1332	P05023;B7Z3V1;B7Z1N5;B3KX35;H0Y7C1;B4DIQ8;Q58I23;B3KRI1;B1AKY9;B2RAQ4;A0A0S2Z3W6;P50993;B3KW93	ATP1A1;ATP1A2	Sodium/potassium-transporting ATPase subunit alpha-1;Sodium/potassium-transporting ATPase subunit alpha-2	no	no	0	0	0	0	0	By MS/MS	By MS/MS	By MS/MS	2	2	2	17.364	16.996	2;3	0.00056492	14507	20220909_Exploris1_QC_PJ_JD_KBext_E103_Throncat1	148.14	102.81	3798400000	1558000000	1463000000	777380000			677	3564;1332	558	2094;2095;2096;2097;2098;2099	1910;1911;1912	1910				3
ACWVLHYFCEVK	Unmodified	1610.74	0.73739	3516	O95373;B3KQG6	IPO7	Importin-7	yes	no	0	0	0	0	0		By MS/MS			1		79.439	78.988	2	0.021179	89954	20220909_Exploris1_QC_PJ_JD_KBext_E103_Throncat2	81.263	54.477	85995000	0	85995000	0			678	3516	559	2100	1913	1913				0
ACYALENFVENLGPK	Unmodified	1723.82	0.823956	2212	B3KQ33;Q8TEX9;Q59FI4;H0YN14;D3DS63;B3KTB3;B3KT38;B3KPS9;B3KPY9;Q6I9Y8;B3KSQ4;Q59H62;B4DXR7	IPO4	Importin-4	yes	no	0	0	0	0	0	By MS/MS	By MS/MS	By MS/MS	2	2	2	103.21	102.64	2;3	3.15e-08	119478	20220909_Exploris1_QC_PJ_JD_KBext_E103_Throncat3	189.13	164.28	1852100000	570830000	791240000	490060000			679	2212	560	2101;2102;2103;2104;2105;2106	1914;1915;1916;1917;1918	1917				4
ACYGVLR	Unmodified	837.417	0.416708	3706	P23396;Q53G83;E9PL09;Q9NQS8;H0YEU2;A7E2S3	RPS3	40S ribosomal protein S3	yes	no	0	0	0	0	0	By MS/MS	By MS/MS	By MS/MS	1	1	1	29.599	29.398	2	0.015505	29749	20220909_Exploris1_QC_PJ_JD_KBext_E103_Throncat1	105.42	66.397	3770800000	1305300000	1280300000	1185200000			680	3706	561	2107;2108;2109	1919;1920;1921	1919				3
ADAASSLTVDVTPPTAK	3 Threonine5	1657.87	0.872743	2309	B4DEI4;B4DNR1;Q9H8Y8;B4DQF1	GORASP2	Golgi reassembly-stacking protein 2	yes	no	0	0	0	3	0			By MS/MS			1	58.66	57.607	2	0.0077039	64924	20220909_Exploris1_QC_PJ_JD_KBext_E103_Throncat3	50.659	26.91	93261000	0	0	93261000			681	2309	562	2110	1922	1922			9464;9465;9466	0
ADAEGESDLENSRK	Unmodified	1519.67	0.675044	1568	A0A1S5UZ07;Q9Y490	TLN1	Talin-1	yes	no	0	0	0	0	1	By MS/MS	By MS/MS	By MS/MS	2	2	2	17.093	16.726	2;3	6.4097e-126	15287	20220909_Exploris1_QC_PJ_JD_KBext_E103_Throncat3	352.27	301.11	895740000	290630000	428330000	176780000			682	1568	563	2111;2112;2113;2114;2115;2116	1923;1924;1925	1925				3
ADAETLRK	Unmodified	902.482	0.482145	3597	V9HWE0;P08758;E9PHT9;D6RBE9;B4DNG6;D6RCN3	HEL-S-7;ANXA5	Annexin;Annexin A5	yes	no	0	0	0	0	1	By MS/MS	By MS/MS		1	1		11.19	11.065	2	0.012842	7478	20220909_Exploris1_QC_PJ_JD_KBext_E103_Throncat1	148.04	74.068	334190000	208660000	125530000	0			683	3597	564	2117;2118	1926;1927	1926				0
ADAETLRK	Threonine5	907.493	0.492599	3597	V9HWE0;P08758;E9PHT9;D6RBE9;B4DNG6;D6RCN3	HEL-S-7;ANXA5	Annexin;Annexin A5	yes	no	0	0	0	1	1		By MS/MS	By matching		1	1	11.385	10.984	2	0.039155	7709	20220909_Exploris1_QC_PJ_JD_KBext_E103_Throncat2	103.35	49.149	205380000	0	124110000	81266000			684	3597	564	2119;2120	1928	1928			14093	0
ADAEVIILPK	Unmodified	1067.62	0.622661	3437	O60832;C9IYT0;U5UA77;U5U7S7;U5U768	DKC1	H/ACA ribonucleoprotein complex subunit 4	yes	no	0	0	0	0	0	By MS/MS	By MS/MS	By MS/MS	1	2	1	23.928	23.665	3	0.014972	23000	20220909_Exploris1_QC_PJ_JD_KBext_E103_Throncat2	39.848	8.3544	701610000	193870000	282950000	224790000			685	3437	565	2121;2122;2123;2124	1929;1930;1931	1930				3
ADAEVIILPK	Acetyl (Protein N-term)	1109.63	0.633226	3437	O60832;C9IYT0;U5UA77;U5U7S7;U5U768	DKC1	H/ACA ribonucleoprotein complex subunit 4	yes	no	1	0	0	0	0	By MS/MS	By MS/MS	By MS/MS	1	1	1	90.566	90.065	2	0.00017628	102822	20220909_Exploris1_QC_PJ_JD_KBext_E103_Throncat1	155.07	138.61	1118800000	357160000	342130000	419500000			686	3437	565	2125;2126;2127	1932;1933;1934	1932				3
ADAEVIILPKK	Acetyl (Protein N-term)	1237.73	0.728189	3437	O60832;C9IYT0;U5UA77;U5U7S7;U5U768	DKC1	H/ACA ribonucleoprotein complex subunit 4	yes	no	1	0	0	0	1		By MS/MS	By MS/MS		1	1	66.601	65.799	2	0.0011573	74075	20220909_Exploris1_QC_PJ_JD_KBext_E103_Throncat2	103.7	91.464	151260000	0	84309000	66955000			687	3437	566	2128;2129	1935;1936	1935				2
ADAEYYAAHK	Unmodified	1137.51	0.509088	2826	D3DR65;O75477;B2RDK6;B4DPN7;B0QZ43	SPFH1;ERLIN1	Erlin-1	yes	no	0	0	0	0	0	By MS/MS	By matching	By matching	1	1	1	18.18	17.812	2	0.0005286	15589	20220909_Exploris1_QC_PJ_JD_KBext_E103_Throncat1	110.55	70.907	338530000	124130000	122130000	92275000			688	2826	567	2130;2131;2132	1937	1937				1
ADAHLGSSSVALPK	Unmodified	1351.71	0.709579	656	A0A024R957;Q8NFQ8	TOR1AIP2	Torsin-1A-interacting protein 2	yes	no	0	0	0	0	0	By matching	By MS/MS	By matching	1	1	1	35.432	35.165	2	0.0042415	36702	20220909_Exploris1_QC_PJ_JD_KBext_E103_Throncat2	91.549	66.705	212520000	72185000	86499000	53840000			689	656	568	2133;2134;2135	1938	1938				1
ADAIFQEGIQQK	Unmodified	1346.68	0.68303	3429	O60566	BUB1B	Mitotic checkpoint serine/threonine-protein kinase BUB1 beta	yes	yes	0	0	0	0	0			By MS/MS			1	47.571	46.619	2	0.042904	51475	20220909_Exploris1_QC_PJ_JD_KBext_E103_Throncat3	48.998	32.8	108370000	0	0	108370000			690	3429	569	2136	1939	1939				1
ADALQAGASQFETSAAK	Threonine5	1669.81	0.811033	4320;3057	Q6FGG2;Q15836;K7ENK9;K7EKX0;J3QRU4;F8WCA0;L7N2F9;P63027	VAMP3;VAMP2	Vesicle-associated membrane protein 3;Vesicle-associated membrane protein 2	no	no	0	0	0	1	0		By MS/MS			1		51.558	51.107	2	0.021795	56431	20220909_Exploris1_QC_PJ_JD_KBext_E103_Throncat2	44.193	20.444	143110000	0	143110000	0			691	4320;3057	570	2137	1940	1940			11703	1
ADALQLSVEEFVER	Unmodified	1604.8	0.804601	1311	B2WTI3;B2WTI4;K7EJU9;A0A0S2PZM4;Q6NYC1	JMJD6	Bifunctional arginine demethylase and lysyl-hydroxylase JMJD6	yes	no	0	0	0	0	0	By MS/MS	By MS/MS	By MS/MS	1	1	1	102.97	102.52	2	8.3376e-05	117890	20220909_Exploris1_QC_PJ_JD_KBext_E103_Throncat1	107.97	67.377	79235000	0	79235000	0			692	1311	571	2138;2139;2140	1941;1942;1943	1941				3
ADALYPVVSAASICAK	Unmodified	1634.83	0.833793	3471	Q6UQL6;Q6IBG3;O75792	RNASEH2A;JUNB	Ribonuclease;Ribonuclease H2 subunit A	yes	no	0	0	0	0	0	By MS/MS	By MS/MS		1	1		75.182	74.956	2	0.0047714	85106	20220909_Exploris1_QC_PJ_JD_KBext_E103_Throncat2	80.522	56.14	206260000	122220000	84039000	0			693	3471	572	2141;2142	1944;1945	1945				2
ADAPVALVVHMAPASVLVDSR	Unmodified	2117.13	0.130309	1405	B4DT15;A0A0S2Z5M8;Q9BQ52;G5E9D5;B3KT00;B3KSU9;H7C2I4	ELAC2	Zinc phosphodiesterase ELAC protein 2	yes	no	0	0	0	0	0	By MS/MS	By MS/MS	By MS/MS	1	1	1	98.918	98.35	3	4.5527e-05	112828	20220909_Exploris1_QC_PJ_JD_KBext_E103_Throncat1	80.061	71.014	1298400000	440240000	445930000	412240000			694	1405	573	2143;2144;2145	1946;1947;1948	1946				3
ADARQEEDSYEIFICHANVIR	Unmodified	2535.18	0.181235	5004	Q96HS1;F5GXG4	PGAM5	Serine/threonine-protein phosphatase PGAM5, mitochondrial	yes	no	0	0	0	0	1		By MS/MS	By MS/MS		1	1	74.088	73.286	3	7.3555e-07	84024	20220909_Exploris1_QC_PJ_JD_KBext_E103_Throncat3	120.23	108.15	308820000	0	157810000	151010000			695	5004	574	2146;2147	1949;1950	1950				2
ADATNVNNWHWTER	2 Threonine5	1722.79	0.786439	3519	O95433;G3V3W9	AHSA1	Activator of 90 kDa heat shock protein ATPase homolog 1	yes	no	0	0	0	2	0	By MS/MS	By MS/MS		1	1		48.119	47.944	3	0.00024158	52359	20220909_Exploris1_QC_PJ_JD_KBext_E103_Throncat2	87.083	77.801	1018800000	419400000	599430000	0			696	3519	575	2148;2149	1951;1952	1952			13468;13469	2
ADATNVNNWHWTER	Unmodified	1712.77	0.76553	3519	O95433;G3V3W9	AHSA1	Activator of 90 kDa heat shock protein ATPase homolog 1	yes	no	0	0	0	0	0	By MS/MS	By MS/MS	By matching	1	1	1	48.361	47.926	3	0.00050619	52391	20220909_Exploris1_QC_PJ_JD_KBext_E103_Throncat2	79.337	64.735	828180000	273600000	308460000	246120000			697	3519	575	2150;2151;2152	1953;1954	1954				2
ADAVQDSEMVELVELEIR	Unmodified	2045	0.998686	3875	P49411	TUFM	Elongation factor Tu, mitochondrial	yes	yes	0	0	0	0	0			By MS/MS			1	110.69	110.44	2	0.0043094	127804	20220909_Exploris1_QC_PJ_JD_KBext_E103_Throncat3	82.529	64.744	90324000	0	0	90324000			698	3875	576	2153	1955	1955				1
ADAWEEIRR	Acetyl (Protein N-term)	1186.57	0.573085	3494	O94874	UFL1	E3 UFM1-protein ligase 1	yes	yes	1	0	0	0	1	By MS/MS	By MS/MS	By MS/MS	1	1	1	58.189	57.688	2	0.0016199	64346	20220909_Exploris1_QC_PJ_JD_KBext_E103_Throncat2	126.41	95.338	1264500000	484830000	373970000	405710000			699	3494	577	2154;2155;2156	1956;1957;1958	1957				3
ADCILYYGFGDIFR	Unmodified	1708.79	0.791928	763	A0A024RAV2;P46063	RECQL	ATP-dependent DNA helicase Q1	yes	no	0	0	0	0	0	By MS/MS	By matching	By MS/MS	1	1	1	110.89	110.76	2	0.0079494	127953	20220909_Exploris1_QC_PJ_JD_KBext_E103_Throncat1	74.76	59.388	740860000	182710000	278530000	279630000			700	763	578	2157;2158;2159	1959;1960	1959				2
ADCLMGEFK	Unmodified	1069.46	0.457252	5359	Q9NZM1	MYOF	Myoferlin	yes	yes	0	0	0	0	0	By matching	By matching	By MS/MS	1	1	1	50.872	50.405	2	0.0353	56022	20220909_Exploris1_QC_PJ_JD_KBext_E103_Throncat3	57.249	46.028	665950000	181930000	216080000	267940000			701	5359	579	2160;2161;2162	1961	1961				1
ADDADEFGYSR	Unmodified	1244.49	0.49456	1501	A0A140VK49;Q7KZF4;B2R5U1;Q59FF0;B4E299;B3KU67	SND1	Staphylococcal nuclease domain-containing protein 1	yes	no	0	0	0	0	0	By MS/MS	By MS/MS	By MS/MS	1	1	1	35.254	35.02	2	0.0003647	36870	20220909_Exploris1_QC_PJ_JD_KBext_E103_Throncat3	163.88	153.97	289040000	69951000	89759000	129330000			702	1501	580	2163;2164;2165	1962;1963;1964	1964				3
ADDGRPFPQVIK	Unmodified	1341.7	0.704099	3554	V9HWN7;P04075;J3KPS3;H3BQN4;H3BPS8;H3BUH7;H3BR04;H3BMQ8;H3BU78	HEL-S-87p;ALDOA	Fructose-bisphosphate aldolase;Fructose-bisphosphate aldolase A	yes	no	0	0	0	0	1	By MS/MS	By MS/MS	By MS/MS	3	3	3	42.657	42.301	2;3	0.0027529	46479	20220909_Exploris1_QC_PJ_JD_KBext_E103_Throncat1	123.51	89.425	30230000000	9881500000	10045000000	10304000000			703	3554	581	2166;2167;2168;2169;2170;2171;2172;2173;2174	1965;1966;1967;1968;1969;1970;1971	1966				5
ADDIDIEAMLEAPYKK	Acetyl (Protein N-term)	1862.9	0.897181	2448	B4DRA0;Q14498;G3XAC6;Q5QP23;Q5QP22;F8WF24;F2Z2Z5;A8MYG5;F2Z3E6;F8WF73	RBM39	RNA-binding protein 39	yes	no	1	0	0	0	1	By MS/MS	By MS/MS	By MS/MS	1	1	1	109.3	109.13	2	1.4559e-08	126287	20220909_Exploris1_QC_PJ_JD_KBext_E103_Throncat3	158.2	117.15	1342600000	469510000	369400000	503680000			704	2448	582	2175;2176;2177	1972;1973;1974;1975	1975				4
ADDIDIEAMLEAPYKKDENK	Acetyl (Protein N-term)	2349.1	0.104608	2448	B4DRA0;Q14498;G3XAC6;Q5QP23;Q5QP22;F8WF24;F2Z2Z5;A8MYG5	RBM39	RNA-binding protein 39	yes	no	1	0	0	0	2		By MS/MS	By matching		1	1	98.315	97.463	3	0.0092121	112283	20220909_Exploris1_QC_PJ_JD_KBext_E103_Throncat2	44.441	32.995	164740000	0	79272000	85467000			705	2448	583	2178;2179	1976	1976				1
ADDLDFETGDAGASATFPMQCSALRK	Acetyl (Protein N-term);Oxidation (M);2 Threonine5	2841.26	0.258732	4040	P63241;I3L397;I3L504;Q6IS14	EIF5A;EIF5AL1	Eukaryotic translation initiation factor 5A-1;Eukaryotic translation initiation factor 5A;Eukaryotic translation initiation factor 5A-1-like	yes	no	1	1	0	2	1	By MS/MS	By MS/MS	By MS/MS	1	1	1	82.179	81.678	3	0.00071206	93183	20220909_Exploris1_QC_PJ_JD_KBext_E103_Throncat2	62.051	55.253	465610000	113710000	144640000	207250000			706	4040	584	2180;2181;2182	1977;1978;1979;1980;1981	1980	674		16989;16990	5
ADDLDFETGDAGASATFPMQCSALRK	Acetyl (Protein N-term)	2815.24	0.242909	4040	P63241;I3L397;I3L504;Q6IS14	EIF5A;EIF5AL1	Eukaryotic translation initiation factor 5A-1;Eukaryotic translation initiation factor 5A;Eukaryotic translation initiation factor 5A-1-like	yes	no	1	0	0	0	1	By MS/MS	By MS/MS	By MS/MS	1	1	1	93.096	92.595	3	1.742e-12	106189	20220909_Exploris1_QC_PJ_JD_KBext_E103_Throncat2	135.58	131.93	4751200000	1256600000	1715700000	1778800000			707	4040	584	2183;2184;2185	1982;1983;1984;1985	1984				4
ADDLDFETGDAGASATFPMQCSALRK	Acetyl (Protein N-term);2 Threonine5	2825.26	0.263817	4040	P63241;I3L397;I3L504;Q6IS14	EIF5A;EIF5AL1	Eukaryotic translation initiation factor 5A-1;Eukaryotic translation initiation factor 5A;Eukaryotic translation initiation factor 5A-1-like	yes	no	1	0	0	2	1	By MS/MS	By MS/MS	By MS/MS	1	1	1	93.086	92.584	3	7.0909e-42	105975	20220909_Exploris1_QC_PJ_JD_KBext_E103_Throncat1	203.66	194.2	4590200000	1321100000	1464600000	1804400000			708	4040	584	2186;2187;2188	1986;1987;1988;1989;1990	1988			16989;16990	5
ADDLLPLGDQTQDGDFGSR	Threonine5	2023.93	0.928582	3388	O43290;B4DDH9;B4DP43	SART1	U4/U6.U5 tri-snRNP-associated protein 1	yes	no	0	0	0	1	0	By MS/MS	By MS/MS	By MS/MS	1	1	1	78.792	78.257	2	5.6668e-09	89178	20220909_Exploris1_QC_PJ_JD_KBext_E103_Throncat2	131.53	104.91	258530000	77153000	102540000	78833000			709	3388	585	2189;2190;2191	1991;1992;1993	1992			12647	3
ADDPSAADRNVEIWK	Acetyl (Protein N-term)	1727.81	0.811478	4020	P62495;D6RCB3	ETF1	Eukaryotic peptide chain release factor subunit 1	yes	no	1	0	0	0	1	By MS/MS	By MS/MS	By MS/MS	1	1	1	62.374	61.873	2	2.3984e-08	69713	20220909_Exploris1_QC_PJ_JD_KBext_E103_Throncat3	158.53	121.11	4446100000	1487800000	1249900000	1708400000			710	4020	586	2192;2193;2194	1994;1995;1996	1996				3
ADDPYAHLSK	Unmodified	1115.52	0.524738	1572	A0A1U9X609;Q8NE71;B4DNU2;Q5STZ8	ABCF1	ATP-binding cassette sub-family F member 1	yes	no	0	0	0	0	0	By MS/MS	By MS/MS	By MS/MS	2	2	2	23.775	23.508	2;3	0.017356	22533	20220909_Exploris1_QC_PJ_JD_KBext_E103_Throncat1	42.689	23.131	837520000	284990000	277280000	275250000			711	1572	587	2195;2196;2197;2198;2199;2200	1997;1998;1999;2000	1997				3
ADDTSAATIEK	2 Threonine5	1130.55	0.545706	765	B4DMD3;B4DY34;A0A024RAW9;Q9Y2W2	WBP11	WW domain-binding protein 11	yes	no	0	0	0	2	0	By matching	By MS/MS	By matching	1	1	1	19.798	19.498	2	0.0082741	17995	20220909_Exploris1_QC_PJ_JD_KBext_E103_Throncat2	60.167	26.37	100760000	30334000	41908000	28518000			712	765	588	2201;2202;2203	2001	2001			3361;3362	1
ADEALFLLLHNEMVSGVYK	Acetyl (Protein N-term)	2190.1	0.103091	2322	G3V4C3;B4DFZ8;G3V2H7;Q86SZ2	TRAPPC6B	Trafficking protein particle complex subunit 6B	yes	no	1	0	0	0	0		By MS/MS			1		112.35	112.2	2	1.099e-21	129734	20220909_Exploris1_QC_PJ_JD_KBext_E103_Throncat2	188.31	159.33	115270000	0	115270000	0			713	2322	589	2204	2002	2002				1
ADEASELACPTPK	Unmodified	1387.63	0.628945	3874	P49327;A0A0U1RQF0	FASN	Fatty acid synthase;[Acyl-carrier-protein] S-acetyltransferase;[Acyl-carrier-protein] S-malonyltransferase;3-oxoacyl-[acyl-carrier-protein] synthase;3-oxoacyl-[acyl-carrier-protein] reductase;3-hydroxyacyl-[acyl-carrier-protein] dehydratase;Enoyl-[acyl-carrier-protein] reductase;Oleoyl-[acyl-carrier-protein] hydrolase	yes	no	0	0	0	0	0	By MS/MS	By MS/MS	By MS/MS	1	1	1	32.271	32.037	2	0.00015372	32935	20220909_Exploris1_QC_PJ_JD_KBext_E103_Throncat2	119.6	88.916	356770000	74753000	153130000	128890000			714	3874	590	2205;2206;2207	2003;2004;2005	2004				3
ADEASELACPTPK	Threonine5	1392.64	0.639399	3874	P49327;A0A0U1RQF0	FASN	Fatty acid synthase;[Acyl-carrier-protein] S-acetyltransferase;[Acyl-carrier-protein] S-malonyltransferase;3-oxoacyl-[acyl-carrier-protein] synthase;3-oxoacyl-[acyl-carrier-protein] reductase;3-hydroxyacyl-[acyl-carrier-protein] dehydratase;Enoyl-[acyl-carrier-protein] reductase;Oleoyl-[acyl-carrier-protein] hydrolase	yes	no	0	0	0	1	0		By MS/MS			1		32.16	32.01	2	0.00052966	32923	20220909_Exploris1_QC_PJ_JD_KBext_E103_Throncat2	89.548	50.4	133310000	0	133310000	0			715	3874	590	2208	2006	2006			16042	1
ADEAYLIGR	Unmodified	1006.51	0.50836	404	A0A024R5C5;P11498;E9PRE7	PC	Pyruvate carboxylase;Pyruvate carboxylase, mitochondrial	yes	no	0	0	0	0	0	By MS/MS	By matching		1	1		42.585	42.46	2	0.0013275	45297	20220909_Exploris1_QC_PJ_JD_KBext_E103_Throncat1	110.12	66.003	504060000	249470000	254600000	0			716	404	591	2209;2210	2007	2007				1
ADEDPALFQSVK	Unmodified	1318.64	0.640496	1167	A0A0A0MSW4;P48739;B2R7P6;B3KYB6	PITPNB	Phosphatidylinositol transfer protein beta isoform	yes	no	0	0	0	0	0		By MS/MS	By MS/MS		1	1	53.602	52.9	2	0.011126	59054	20220909_Exploris1_QC_PJ_JD_KBext_E103_Throncat3	62.166	23.416	157330000	0	79666000	77665000			717	1167	592	2211;2212	2008;2009	2009				2
ADEDPIMGFHQMFLLK	Unmodified	1890.9	0.900827	497	A0A024R6Y2;P61970;H3BRV9	NUTF2	Nuclear transport factor 2	yes	no	0	0	0	0	0	By MS/MS	By MS/MS	By MS/MS	2	2	2	102.83	102.26	2;3	7.8724e-08	117656	20220909_Exploris1_QC_PJ_JD_KBext_E103_Throncat1	169.62	127.06	4635700000	1728500000	1659300000	1247900000			718	497	593	2213;2214;2215;2216;2217;2218	2010;2011;2012;2013;2014;2015;2016	2012				5
ADEEKLPPGWEK	Acetyl (Protein N-term)	1439.69	0.69326	4210	Q13526;K7EMU7;B3KUM4;Q8NFL2;O15428	PIN1;PIN1P1	Peptidyl-prolyl cis-trans isomerase NIMA-interacting 1;Putative PIN1-like protein	yes	no	1	0	0	0	1	By MS/MS			1			51.36	51.36	2	0.00010519	56154	20220909_Exploris1_QC_PJ_JD_KBext_E103_Throncat1	105.25	74.455	0	0	0	0			719	4210	594	2219	2017	2017				1
ADEELEALRR	Acetyl (Protein N-term)	1242.62	0.620429	3345	O14737;K7ESJ4;Q3HM38;X6R2P6	PDCD5	Programmed cell death protein 5	yes	no	1	0	0	0	1		By MS/MS			1		56.681	56.23	2	0.00017829	62394	20220909_Exploris1_QC_PJ_JD_KBext_E103_Throncat2	166.16	138.86	4755700000	0	4755700000	0			720	3345	595	2220	2018	2018				1
ADEGISFR	Unmodified	893.424	0.424296	4131	Q06830;A0A0A0MSI0;B2R4P2	PRDX1	Peroxiredoxin-1	yes	no	0	0	0	0	0	By matching	By matching	By MS/MS	2	2	2	34.92	34.67	2	0.00063694	35406	20220909_Exploris1_QC_PJ_JD_KBext_E103_Throncat3	156.4	92.759	35115000000	9512500000	12392000000	13211000000			721	4131	596	2221;2222;2223;2224;2225;2226	2019;2020	2019				2
ADEVLEILK	Unmodified	1028.58	0.575377	3468	O75643;A4FU77	SNRNP200	U5 small nuclear ribonucleoprotein 200 kDa helicase	yes	no	0	0	0	0	0	By MS/MS	By MS/MS		1	1		72.368	71.917	2	0.016007	81499	20220909_Exploris1_QC_PJ_JD_KBext_E103_Throncat2	67.897	40.063	34421000	0	34421000	0			722	3468	597	2227;2228	2021;2022	2022				2
ADEVVWVR	Unmodified	972.503	0.50288	1480	A0A140VJW5;P14868;D3DP78;Q53R85;C9J7S3;C9JLC1;H7C278;C9JQM9	DARS	Aspartate--tRNA ligase, cytoplasmic	yes	no	0	0	0	0	0	By MS/MS	By MS/MS	By MS/MS	1	1	1	45.993	45.592	2	0.0017301	50157	20220909_Exploris1_QC_PJ_JD_KBext_E103_Throncat3	139.31	83.872	1782800000	509220000	494810000	778780000			723	1480	598	2229;2230;2231	2023;2024;2025	2025				3
ADEWLMK	Unmodified	891.416	0.416039	182;3795	A0A024R1N1;P35579;A0A0U4BW16;Q86XU5;B4E3S1;P35580	MYH9;MYH10	Myosin-9;Myosin-10	no	no	0	0	0	0	0	By MS/MS	By matching	By MS/MS	1	1	1	45.742	45.341	2	0.041081	49766	20220909_Exploris1_QC_PJ_JD_KBext_E103_Throncat3	69.383	41.277	2315600000	678960000	768400000	868290000			724	182;3795	599	2232;2233;2234	2026;2027	2027				2
ADFAQACQDAGVR	Unmodified	1407.62	0.620112	404	A0A024R5C5;P11498;E9PRE7	PC	Pyruvate carboxylase;Pyruvate carboxylase, mitochondrial	yes	no	0	0	0	0	0	By MS/MS	By MS/MS	By MS/MS	1	1	1	36.018	35.751	2	3.5874e-05	37448	20220909_Exploris1_QC_PJ_JD_KBext_E103_Throncat2	162	146.8	1213000000	383880000	423880000	405260000			725	404	600	2235;2236;2237	2028;2029;2030	2029				3
ADFCIIHYAGK	Unmodified	1293.62	0.617593	182;3795	A0A024R1N1;P35579;A0A0U4BW16;Q86XU5;B4E3S1;P35580	MYH9;MYH10	Myosin-9;Myosin-10	no	no	0	0	0	0	0	By MS/MS	By matching	By MS/MS	2	2	2	53.533	53.031	2;3	0.022956	58084	20220909_Exploris1_QC_PJ_JD_KBext_E103_Throncat1	89.029	78.572	6502300000	2191400000	2116600000	2194300000			726	182;3795	601	2238;2239;2240;2241;2242;2243	2031;2032	2031				1
ADFDDRVSDEEK	Acetyl (Protein N-term)	1466.62	0.616132	111	A0A024R0E5;P52907;A8K0T9	CAPZA1	F-actin-capping protein subunit alpha-1	yes	no	1	0	0	0	1	By MS/MS	By MS/MS	By MS/MS	1	1	1	41.749	41.415	2	2.3319e-17	44119	20220909_Exploris1_QC_PJ_JD_KBext_E103_Throncat1	224.66	204.35	2872000000	867300000	938190000	1066600000			727	111	602	2244;2245;2246	2033;2034;2035	2033				3
ADFDNTVAIHPTSSEELVTLR	3 Threonine5	2329.18	0.175467	3542	V9HW90;P00390	HEL-75;GSR	Glutathione reductase, mitochondrial	yes	no	0	0	0	3	0	By MS/MS	By MS/MS		1	1		75.188	74.963	3	0.0072586	84613	20220909_Exploris1_QC_PJ_JD_KBext_E103_Throncat1	42.941	29.21	1546000000	748280000	797710000	0			728	3542	603	2247;2248	2036;2037	2036			13584;13585;13586	2
ADFDNTVAIHPTSSEELVTLR	Unmodified	2314.14	0.144105	3542	V9HW90;P00390	HEL-75;GSR	Glutathione reductase, mitochondrial	yes	no	0	0	0	0	0	By MS/MS	By MS/MS	By MS/MS	1	1	1	75.471	74.936	3	7.6846e-12	85784	20220909_Exploris1_QC_PJ_JD_KBext_E103_Throncat3	119.06	97.709	1738700000	561820000	600060000	576780000			729	3542	603	2249;2250;2251	2038;2039;2040	2040				3
ADFDTYDDRAYSSFGGGR	Acetyl (Protein N-term);Threonine5	2045.86	0.855417	4281	Q15056;Q75MU1;B4DMV6;Q75MU2	EIF4H;WBSCR1	Eukaryotic translation initiation factor 4H	yes	no	1	0	0	1	1	By MS/MS	By MS/MS	By MS/MS	1	1	1	74.925	74.39	2	1.2294e-07	84930	20220909_Exploris1_QC_PJ_JD_KBext_E103_Throncat3	134.37	123.53	939730000	252530000	379930000	307270000			730	4281	604	2252;2253;2254	2041;2042;2043	2043			18548	3
ADFDTYDDRAYSSFGGGR	Acetyl (Protein N-term)	2040.85	0.844963	4281	Q15056;Q75MU1;B4DMV6;Q75MU2	EIF4H;WBSCR1	Eukaryotic translation initiation factor 4H	yes	no	1	0	0	0	1	By MS/MS		By MS/MS	1		1	74.941	74.365	2	1.7016e-42	85028	20220909_Exploris1_QC_PJ_JD_KBext_E103_Throncat3	256.57	242.13	193030000	104270000	0	88764000			731	4281	604	2255;2256	2044;2045	2045				2
ADFFEDENGQR	Unmodified	1326.55	0.547658	346	B3KN05;B2RBE0;A0A024R497;O95573;B3KMA6	ACSL3	Long-chain-fatty-acid--CoA ligase 3	yes	no	0	0	0	0	0	By MS/MS	By MS/MS	By MS/MS	1	1	1	42.013	41.678	2	0.0027978	44758	20220909_Exploris1_QC_PJ_JD_KBext_E103_Throncat2	81.915	42.953	327650000	106190000	86098000	135360000			732	346	605	2257;2258;2259	2046;2047;2048	2047				3
ADFPAGIPECGTDALR	Threonine5	1693.79	0.793274	864	A0A1U9X9B9;A0A1U9X9B5;A0A1U9X9A8;A0A1U9X992;A0A1U9X990;A0A024RCN6;P26640;A0A1U9X9A2;A0A1U9X994;A0A140T936;B4DT32;H0Y426	VARS	Valine--tRNA ligase	yes	no	0	0	0	1	0	By MS/MS	By MS/MS		1	1		71.324	71.098	2	0.0018625	79893	20220909_Exploris1_QC_PJ_JD_KBext_E103_Throncat1	70.622	46.278	353750000	176760000	176990000	0			733	864	606	2260;2261	2049;2050	2049			3862	2
ADFPAGIPECGTDALR	Unmodified	1688.78	0.78282	864	A0A1U9X9B9;A0A1U9X9B5;A0A1U9X9A8;A0A1U9X992;A0A1U9X990;A0A024RCN6;P26640;A0A1U9X9A2;A0A1U9X994;A0A140T936;B4DT32;H0Y426	VARS	Valine--tRNA ligase	yes	no	0	0	0	0	0	By matching		By MS/MS	1		1	71.588	71.011	2	0.054125	81360	20220909_Exploris1_QC_PJ_JD_KBext_E103_Throncat3	52.821	30.347	426600000	237740000	0	188860000			734	864	606	2262;2263	2051	2051				1
ADFQGISPER	Unmodified	1118.54	0.535637	3003	F5GXX5;P61803	DAD1	Dolichyl-diphosphooligosaccharide--protein glycosyltransferase subunit DAD1	yes	no	0	0	0	0	0			By MS/MS			1	38.319	37.566	2	0.055973	40368	20220909_Exploris1_QC_PJ_JD_KBext_E103_Throncat3	76.17	47.996	256240000	0	0	256240000			735	3003	607	2264	2052	2052				0
ADFSGMSQTDLSLSK	Unmodified	1585.73	0.729387	81	A0A024QZX3;A0A024QZX5;A0A087X1N8;P35237;Q8IXH2;A0A024QZT8	SERPINB6	Serpin B6	yes	no	0	0	0	0	0	By MS/MS			1			63.003	63.003	2	1.7446e-06	70248	20220909_Exploris1_QC_PJ_JD_KBext_E103_Throncat1	142.76	124.43	90789000	90789000	0	0			736	81	608	2265	2053	2053				1
ADFSGMSQTDLSLSK	Threonine5	1590.74	0.739842	81	A0A024QZX3;A0A024QZX5;A0A087X1N8;P35237;Q8IXH2;A0A024QZT8	SERPINB6	Serpin B6	yes	no	0	0	0	1	0		By MS/MS	By MS/MS		1	1	63.637	62.885	2	0.00011342	70705	20220909_Exploris1_QC_PJ_JD_KBext_E103_Throncat2	106.11	85.906	137580000	0	57287000	80295000			737	81	608	2266;2267	2054;2055	2054			317	2
ADFSPFGNSQGPSR	Unmodified	1465.66	0.658606	5193	Q9H2M9	RAB3GAP2	Rab3 GTPase-activating protein non-catalytic subunit	yes	yes	0	0	0	0	0	By MS/MS	By MS/MS	By matching	1	1	1	51.471	51.003	2	0.0010494	56186	20220909_Exploris1_QC_PJ_JD_KBext_E103_Throncat2	117.45	98.191	482700000	204700000	112550000	165450000			738	5193	609	2268;2269;2270	2056;2057;2058	2058				3
ADGELNVDSLITR	Acetyl (Protein N-term)	1443.72	0.720537	4001	V9HW04;P62140;C9JP48;C9J9S3	HEL-S-80p;PPP1CB	Serine/threonine-protein phosphatase;Serine/threonine-protein phosphatase PP1-beta catalytic subunit	yes	no	1	0	0	0	0	By MS/MS	By MS/MS		1	1		98.006	97.78	2	0.00039073	112219	20220909_Exploris1_QC_PJ_JD_KBext_E103_Throncat1	93.839	76.371	302810000	146450000	156360000	0			739	4001	610	2271;2272	2059;2060	2059				2
ADGGTQVIDTK	Unmodified	1103.55	0.545867	502	B4DFL1;A0A024R713;P09622;E9PEX6;B4DMK9	DLD	Dihydrolipoyl dehydrogenase;Dihydrolipoyl dehydrogenase, mitochondrial	yes	no	0	0	0	0	0	By MS/MS	By MS/MS		1	1		21.119	20.994	2	0.01323	19540	20220909_Exploris1_QC_PJ_JD_KBext_E103_Throncat1	62.005	21.432	322760000	119280000	203480000	0			740	502	611	2273;2274	2061;2062	2061				2
ADGILVPGGFGIR	Unmodified	1270.7	0.703371	835	A0A024RC00;Q9NRF8	CTPS2	CTP synthase;CTP synthase 2	yes	no	0	0	0	0	0	By matching	By MS/MS	By matching	1	1	1	84.646	84.145	2	0.046866	95945	20220909_Exploris1_QC_PJ_JD_KBext_E103_Throncat2	46.001	18.887	714780000	259540000	219870000	235370000			741	835	612	2275;2276;2277	2063	2063				1
ADGIVPETWIDGPK	Threonine5	1501.76	0.761563	4946	Q96A35	MRPL24	39S ribosomal protein L24, mitochondrial	yes	yes	0	0	0	1	0	By MS/MS	By MS/MS		1	1		80.073	80.073	2	0.0023067	90884	20220909_Exploris1_QC_PJ_JD_KBext_E103_Throncat1	71.896	35.124	142530000	142530000	0	0			742	4946	613	2278;2279	2064;2065	2064			20882	2
ADGIVPETWIDGPK	Unmodified	1496.75	0.751109	4946	Q96A35	MRPL24	39S ribosomal protein L24, mitochondrial	yes	yes	0	0	0	0	0	By MS/MS	By MS/MS	By MS/MS	1	1	1	80.535	80	2	0.0029181	90898	20220909_Exploris1_QC_PJ_JD_KBext_E103_Throncat1	83.226	32.421	757250000	284150000	235730000	237370000			743	4946	613	2280;2281;2282	2066;2067;2068	2066				1
ADGPPGPHDGGDRPSAEAR	Unmodified	1857.84	0.835401	4382	Q4KMP7	TBC1D10B	TBC1 domain family member 10B	yes	yes	0	0	0	0	1	By matching	By MS/MS	By MS/MS	1	1	1	16.458	16.09	4	0.0019579	14401	20220909_Exploris1_QC_PJ_JD_KBext_E103_Throncat3	57.989	52.409	139790000	37827000	52298000	49667000			744	4382	614	2283;2284;2285	2069;2070	2070				2
ADGQMPFSCHYPSR	Acetyl (Protein N-term)	1693.7	0.69771	5433	Q9UJY1	HSPB8	Heat shock protein beta-8	yes	yes	1	0	0	0	0		By MS/MS	By MS/MS		1	2	57.943	57.191	2	0.00017105	63555	20220909_Exploris1_QC_PJ_JD_KBext_E103_Throncat2	110.38	86.088	371950000	0	199790000	172170000			745	5433	615	2286;2287;2288	2071;2072;2073	2071				2
ADGQVAELLLR	Acetyl (Protein N-term)	1225.67	0.666651	4573	Q6IBR2;Q9Y285;K7ER16;K7EK06	FARSLA;FARSA	Phenylalanine--tRNA ligase alpha subunit	yes	no	1	0	0	0	0	By MS/MS	By MS/MS	By MS/MS	2	2	2	107.62	107.44	2	4.4345e-05	124416	20220909_Exploris1_QC_PJ_JD_KBext_E103_Throncat1	197.21	168.05	4263800000	1506300000	1543400000	1214100000			746	4573	616	2289;2290;2291;2292;2293;2294	2074;2075;2076;2077;2078	2075				5
ADGVPVYLK	Unmodified	960.528	0.528032	3338	Q6FGA0;O14548	COX7A2L	Cytochrome c oxidase subunit 7A-related protein, mitochondrial	yes	no	0	0	0	0	0	By matching	By MS/MS	By matching	1	1	1	44.826	44.425	2	0.035916	47917	20220909_Exploris1_QC_PJ_JD_KBext_E103_Throncat2	57.047	32.845	633050000	183990000	227570000	221490000			747	3338	617	2295;2296;2297	2079	2079				1
ADGYEPPVQESV	Unmodified	1289.58	0.577561	3986	Q6NXR8;P61247;D6RAT0;H0Y9Y4;D6R9B6	RPS3A	40S ribosomal protein S3a	yes	no	0	0	0	0	0	By MS/MS	By matching	By matching	1	1	1	54.959	54.457	2	0.036115	60031	20220909_Exploris1_QC_PJ_JD_KBext_E103_Throncat1	51.762	40.611	1262300000	405130000	419570000	437600000			748	3986	618	2298;2299;2300	2080	2080				1
ADGYVLEGK	Unmodified	950.471	0.470911	4003	Q5JR94;P62241;Q5JR95;Q9BS10	RPS8	40S ribosomal protein S8	yes	no	0	0	0	0	0	By MS/MS	By MS/MS	By MS/MS	1	1	2	29.603	29.34	2	0.0054816	29127	20220909_Exploris1_QC_PJ_JD_KBext_E103_Throncat2	83.783	56.987	4549700000	1505800000	1492100000	1551700000			749	4003	619	2301;2302;2303;2304	2081;2082;2083;2084	2082				3
ADHDFVVQEDFMK	Unmodified	1579.7	0.697693	1096	A0A087X2I1;P62333;V9HW24	PSMC6;HEL-S-73	26S protease regulatory subunit 10B	yes	no	0	0	0	0	0	By matching	By MS/MS	By MS/MS	2	2	2	61.017	60.516	2;3	1.6362e-05	67692	20220909_Exploris1_QC_PJ_JD_KBext_E103_Throncat2	182.71	157.5	2087200000	657060000	610440000	819670000			750	1096	620	2305;2306;2307;2308;2309;2310	2085;2086;2087	2086				3
ADHGEPIGR	Unmodified	950.457	0.456993	897	A0A024RD80;P08238;Q6PK50	HSP90AB1	Heat shock protein HSP 90-beta	yes	no	0	0	0	0	0	By MS/MS	By MS/MS	By MS/MS	1	1	1	12.444	12.177	2	7.3889e-24	9272	20220909_Exploris1_QC_PJ_JD_KBext_E103_Throncat3	240.41	188.98	1864600000	1087400000	514180000	262970000			751	897	621	2311;2312;2313	2088;2089;2090	2090				3
ADHQPLTEASYVNLPTIALCNTDSPLR	Unmodified	2995.47	0.470935	255	C9J9K3;A0A024R2P0;A0A0C4DG17;P08865;A0A024R7P5	RPSA;LOC388524	40S ribosomal protein SA	yes	no	0	0	0	0	0	By MS/MS	By MS/MS	By MS/MS	2	2	2	97.83	97.261	3;4	1.313e-13	111362	20220909_Exploris1_QC_PJ_JD_KBext_E103_Throncat1	143.08	143.08	9318600000	2466900000	3092500000	3759100000			752	255	622	2314;2315;2316;2317;2318;2319	2091;2092;2093;2094;2095;2096;2097;2098	2091				7
ADHQPLTEASYVNLPTIALCNTDSPLR	3 Threonine5	3010.5	0.502298	255	C9J9K3;A0A024R2P0;A0A0C4DG17;P08865;A0A024R7P5	RPSA;LOC388524	40S ribosomal protein SA	yes	no	0	0	0	3	0	By MS/MS	By matching		1	1		97.451	97.225	3	4.1846e-10	111523	20220909_Exploris1_QC_PJ_JD_KBext_E103_Throncat1	119.28	106.34	2693000000	1103300000	1589700000	0			753	255	622	2320;2321	2099;2100	2099			1106;1107;1108	2
ADHQPLTEASYVNLPTIALCNTDSPLR	2 Threonine5	3005.49	0.491843	255	C9J9K3;A0A024R2P0;A0A0C4DG17;P08865;A0A024R7P5	RPSA;LOC388524	40S ribosomal protein SA	yes	no	0	0	0	2	0	By MS/MS			1			97.315	97.315	3	1.3101e-06	111624	20220909_Exploris1_QC_PJ_JD_KBext_E103_Throncat1	78.221	64.88	112830000	112830000	0	0			754	255	622	2322	2101	2101			1106;1107;1108	1
ADHSFSDGVPSDSVEAAK	Acetyl (Protein N-term)	1859.82	0.817351	857	A0A024RCC9;B7ZAK9;B7ZB83;Q99733;B7ZAC7;B4DS05;C9JZI7;C9J6D1;E9PNW0;E9PJJ2;E9PS34;E9PNJ7;E9PKT8;E9PP22;E9PKI2;C9J1B1	NAP1L4	Nucleosome assembly protein 1-like 4	yes	no	1	0	0	0	0	By MS/MS	By MS/MS	By MS/MS	1	1	1	49.866	49.431	2	2.122e-80	54540	20220909_Exploris1_QC_PJ_JD_KBext_E103_Throncat3	385.97	347.98	1548400000	449030000	561650000	537770000			755	857	623	2323;2324;2325	2102;2103;2104	2104				3
ADHVQSLAQLENLCK	Acetyl (Protein N-term)	1766.86	0.862133	1852	A8K607;Q9UIA9	XPO7	Exportin-7	yes	no	1	0	0	0	0	By MS/MS	By matching	By MS/MS	2	2	2	78.806	78.271	2;3	0.001718	88726	20220909_Exploris1_QC_PJ_JD_KBext_E103_Throncat1	96.469	68.988	1603700000	625170000	491760000	486820000			756	1852	624	2326;2327;2328;2329;2330;2331	2105;2106;2107	2105				2
ADIDISGPNVDVDVPDVNIEGPDAK	Unmodified	2563.23	0.228956	4150	Q09666	AHNAK	Neuroblast differentiation-associated protein AHNAK	yes	yes	0	0	0	0	0			By MS/MS			1	96.97	95.717	2	3.1758e-147	111158	20220909_Exploris1_QC_PJ_JD_KBext_E103_Throncat3	306.07	266.44	0	0	0	0			757	4150	625	2332	2108	2108				1
ADIDLTK	Threonine5	779.423	0.422788	4007	P62269	RPS18	40S ribosomal protein S18	yes	yes	0	0	0	1	0		By MS/MS	By MS/MS		1	1	27.165	26.814	2	0.012467	26954	20220909_Exploris1_QC_PJ_JD_KBext_E103_Throncat3	86.872	29.538	575380000	0	322340000	253040000			758	4007	626	2333;2334	2109;2110	2110			16862	2
ADIDNLPR	Acetyl (Protein N-term)	954.477	0.47706	3043	F8W543	NAP1L1		yes	yes	1	0	0	0	0	By matching		By MS/MS	1		1	59.624	59.097	2	0.0027966	66494	20220909_Exploris1_QC_PJ_JD_KBext_E103_Throncat3	117.16	95.074	306150000	146300000	0	159850000			759	3043	627	2335;2336	2111	2111				1
ADIDVSGPKVDIDTPDIDIHGPEGK	Threonine5	2607.29	0.286695	4150	Q09666;Q6ZQN2	AHNAK	Neuroblast differentiation-associated protein AHNAK	yes	no	0	0	0	1	1	By MS/MS	By matching	By MS/MS	1	1	1	73.202	72.668	3	9.8938e-09	83019	20220909_Exploris1_QC_PJ_JD_KBext_E103_Throncat3	110.89	91.169	507430000	159540000	208480000	139410000			760	4150	628	2337;2338;2339	2112;2113;2114	2114			17592	3
ADIDVSGPKVDIDTPDIDIHGPEGK	Unmodified	2602.28	0.276241	4150	Q09666;Q6ZQN2	AHNAK	Neuroblast differentiation-associated protein AHNAK	yes	no	0	0	0	0	1	By MS/MS	By matching	By MS/MS	1	1	1	73.237	72.702	3	5.5787e-05	82011	20220909_Exploris1_QC_PJ_JD_KBext_E103_Throncat1	66.696	40.486	304690000	91412000	108450000	104830000			761	4150	628	2340;2341;2342	2115;2116	2115				2
ADIDVSGPKVDVECPDVNIEGPEGK	Unmodified	2638.24	0.243226	4150	Q09666	AHNAK	Neuroblast differentiation-associated protein AHNAK	yes	yes	0	0	0	0	1	By MS/MS	By MS/MS	By matching	1	1	1	69.959	69.424	3	1.0872e-12	78459	20220909_Exploris1_QC_PJ_JD_KBext_E103_Throncat2	142.23	129.55	1142300000	356410000	333170000	452740000			762	4150	629	2343;2344;2345	2117;2118	2118				2
ADIDVSGPKVDVEVPDVSLEGPEGK	Unmodified	2550.27	0.270093	4150	Q09666	AHNAK	Neuroblast differentiation-associated protein AHNAK	yes	yes	0	0	0	0	1		By MS/MS	By MS/MS		1	1	84.824	83.671	3	1.1172e-06	96483	20220909_Exploris1_QC_PJ_JD_KBext_E103_Throncat3	92.819	53.781	418700000	0	0	418700000			763	4150	630	2346;2347	2119;2120;2121	2120				3
ADIEMPFDPSK	Unmodified	1248.57	0.569639	3451	O75369;A0A024R321;E7EN95;Q68CT4	FLNB;DKFZp686A1668	Filamin-B	yes	no	0	0	0	0	0	By MS/MS	By MS/MS	By MS/MS	1	1	1	69.902	69.367	2	0.0039021	78471	20220909_Exploris1_QC_PJ_JD_KBext_E103_Throncat2	106.29	84.205	3073200000	870540000	988720000	1213900000			764	3451	631	2348;2349;2350	2122;2123;2124	2123				0
ADIFMFDEPSSYLDVK	Oxidation (M)	1891.86	0.854982	3985	P61221;D6R9I9	ABCE1	ATP-binding cassette sub-family E member 1	yes	no	0	1	0	0	0	By MS/MS	By MS/MS	By MS/MS	1	1	1	103.75	103.22	2	0.00017474	120074	20220909_Exploris1_QC_PJ_JD_KBext_E103_Throncat3	109.84	77.782	376710000	100910000	129540000	146270000			765	3985	632	2351;2352;2353	2125;2126;2127;2128	2128	657			4
ADIFMFDEPSSYLDVK	Unmodified	1875.86	0.860067	3985	P61221;D6R9I9	ABCE1	ATP-binding cassette sub-family E member 1	yes	no	0	0	0	0	0	By MS/MS		By MS/MS	1		1	109.39	109.27	2	1.617e-08	125956	20220909_Exploris1_QC_PJ_JD_KBext_E103_Throncat1	147.87	107.28	996340000	537620000	0	458710000			766	3985	632	2354;2355	2129;2130	2129				2
ADIFVDPVLHTACALDIK	Threonine5	2002.04	0.0396525	4926	Q92896;Q6ZMF1	GLG1	Golgi apparatus protein 1	yes	no	0	0	0	1	0	By MS/MS	By MS/MS	By MS/MS	2	2	2	97.743	97.175	2;3	1.0388e-07	111529	20220909_Exploris1_QC_PJ_JD_KBext_E103_Throncat1	129.93	87.889	1216400000	438160000	453110000	325160000			767	4926	633	2356;2357;2358;2359;2360;2361	2131;2132;2133;2134	2132			20806	4
ADIIVSELLGSFADNELSPECLDGAQHFLK	Unmodified	3287.6	0.602009	3346	O14744;B2RDD7;B4DV00;H0YJD3	PRMT5	Protein arginine N-methyltransferase 5;Protein arginine N-methyltransferase 5, N-terminally processed;Protein arginine N-methyltransferase 5	yes	no	0	0	0	0	0	By MS/MS	By MS/MS	By matching	1	1	1	111.55	111.42	3	9.3305e-36	128788	20220909_Exploris1_QC_PJ_JD_KBext_E103_Throncat2	180.85	148.41	1181800000	309420000	401570000	470780000			768	3346	634	2362;2363;2364	2135;2136	2136				2
ADIIYPGHGPVIHNAEAK	Unmodified	1900.98	0.979546	568	A0A024R811;Q53H82	LACTB2	Beta-lactamase-like protein 2	yes	no	0	0	0	0	0	By MS/MS	By matching		1	1		36.909	36.784	4	0.048416	38708	20220909_Exploris1_QC_PJ_JD_KBext_E103_Throncat1	22.405	13.839	205090000	90252000	114830000	0			769	568	635	2365;2366	2137	2137				1
ADILEDK	Unmodified	802.407	0.407249	3916;3309	P52272;A0A087X0X3;Q59ES8;Q7KYM9;M0R019;B4DEG4;M0R2T0;M0R0N3;M0QYQ7;M0QZM1	HNRNPM;ORF	Heterogeneous nuclear ribonucleoprotein M	no	no	0	0	0	0	0	By matching	By MS/MS	By MS/MS	1	1	1	26.006	25.772	2	0.042051	25417	20220909_Exploris1_QC_PJ_JD_KBext_E103_Throncat2	68.787	33.894	531520000	210380000	175550000	145590000			770	3916;3309	636	2367;2368;2369	2138;2139	2138				2
ADILEDKDGK	Unmodified	1102.55	0.550618	3916;3309	P52272;A0A087X0X3;Q59ES8;Q7KYM9;M0R019;B4DEG4;M0R2T0;M0R0N3;M0QYQ7;M0QZM1	HNRNPM;ORF	Heterogeneous nuclear ribonucleoprotein M	no	no	0	0	0	0	1	By MS/MS	By MS/MS	By matching	1	2	1	20.231	19.943	2	0.0036517	18481	20220909_Exploris1_QC_PJ_JD_KBext_E103_Throncat2	114.4	86.577	442430000	131430000	159860000	151140000			771	3916;3309	637	2370;2371;2372;2373	2140;2141	2141				0
ADILQVGLR	Unmodified	983.576	0.57638	5175;101	A0A024R094;D6RJF2;Q9H074;D6REB4	PAIP1	Polyadenylate-binding protein-interacting protein 1	no	no	0	0	0	0	0	By MS/MS	By MS/MS	By MS/MS	1	1	1	61.092	60.591	2	0.0051004	67134	20220909_Exploris1_QC_PJ_JD_KBext_E103_Throncat1	85.212	49.963	2186000000	732600000	669320000	784050000			772	101;5175	638	2374;2375;2376	2142;2143;2144	2142				3
ADIPLPEGEASPPAPPLK	Unmodified	1797.95	0.951265	5520	Q9Y487;Q8TBM3	ATP6V0A2	V-type proton ATPase 116 kDa subunit a isoform 2;V-type proton ATPase subunit a	yes	no	0	0	0	0	0	By MS/MS	By MS/MS		1	1		72.473	72.247	2	0.0045422	81932	20220909_Exploris1_QC_PJ_JD_KBext_E103_Throncat2	77.078	53.842	206240000	103660000	102580000	0			773	5520	639	2377;2378	2145;2146;2147	2147				3
ADIQLLVYTIDDLIDK	Unmodified	1846.99	0.992796	5307	Q9NUJ1	ABHD10	Mycophenolic acid acyl-glucuronide esterase, mitochondrial	yes	yes	0	0	0	0	0			By MS/MS			1	112.49	112.24	2	0.0028286	129890	20220909_Exploris1_QC_PJ_JD_KBext_E103_Throncat3	82.515	35.81	0	0	0	0			774	5307	640	2379	2148	2148				1
ADIQMPFTCSVTYYGPSGQK	2 Threonine5	2259.03	0.0341987	4225	Q13740;F5GXJ9;B3KNN9;B4DX43;H7C543	ALCAM	CD166 antigen	yes	no	0	0	0	2	0	By MS/MS	By matching		1	1		85.127	84.952	2	1.831e-10	96735	20220909_Exploris1_QC_PJ_JD_KBext_E103_Throncat1	144.4	106.98	178900000	88305000	90597000	0			775	4225	641	2380;2381	2149	2149			17983;17984	1
ADIQTER	Acetyl (Protein N-term)	873.419	0.41921	4010	P62280;M0QZC5;M0R1H6	RPS11	40S ribosomal protein S11	yes	no	1	0	0	0	0	By MS/MS	By MS/MS	By matching	2	2	1	27.985	27.835	1;2	0.010246	27854	20220909_Exploris1_QC_PJ_JD_KBext_E103_Throncat2	122.74	64.456	814140000	270290000	338150000	205700000			776	4010	642	2382;2383;2384;2385;2386	2150;2151;2152	2151				3
ADISLDELIRK	Acetyl (Protein N-term)	1313.72	0.719081	2557	F6VRR5;B4E0L0;Q9BY77;Q8WUT1;F8WCX5;B4DSH9;Q6R954;F8WEE2	POLDIP3;PDIP46	Polymerase delta-interacting protein 3	yes	no	1	0	0	0	1	By MS/MS	By MS/MS	By MS/MS	1	1	1	91.286	90.784	2	0.00060842	104791	20220909_Exploris1_QC_PJ_JD_KBext_E103_Throncat3	112.3	88.446	1408300000	442350000	447370000	518610000			777	2557	643	2387;2388;2389	2153;2154;2155	2155				3
ADIWSFGITAIELATGAAPYHK	Unmodified	2331.19	0.189933	252	A0A024R2M7;O95747;C9JIG9	OXSR1	Serine/threonine-protein kinase OSR1	yes	no	0	0	0	0	0		By MS/MS			1		112.43	112.28	2	8.7537e-70	129820	20220909_Exploris1_QC_PJ_JD_KBext_E103_Throncat2	236.12	194.25	0	0	0	0			778	252	644	2390	2156	2156				1
ADIWSLGITAIELAK	Threonine5	1604.9	0.897663	2563	Q8NBY1;B4E0Y9;Q9P289;Q9NWX4;Q499L9;Q96SR7	STK26;MST4	Serine/threonine-protein kinase 26	no	no	0	0	0	1	0	By MS/MS	By MS/MS		1	1		111.97	111.9	2	0.0017795	129330	20220909_Exploris1_QC_PJ_JD_KBext_E103_Throncat2	72.937	55.538	288990000	126690000	162310000	0			779	2563	645	2391;2392	2157;2158	2158			10250	2
ADIWSLGITAIELAR	Threonine5	1632.9	0.903811	2446	B4DR80;Q6P0Y1;Q5U0E6;Q6FG81;B4DT57;Q9Y6E0;B4DMR0;H0Y630;Q5JV98	STK24;HEL-S-95	Serine/threonine-protein kinase 24;Serine/threonine-protein kinase 24 36 kDa subunit;Serine/threonine-protein kinase 24 12 kDa subunit	yes	no	0	0	0	1	0	By matching	By matching	By MS/MS	1	1	1	112.19	112.06	2	0.050767	129584	20220909_Exploris1_QC_PJ_JD_KBext_E103_Throncat3	46.643	33.215	435500000	121540000	145370000	168600000			780	2446	646	2393;2394;2395	2159	2159			9859	0
ADKMDMSLDDIIK	Acetyl (Protein N-term);Oxidation (M)	1551.72	0.716046	4713	Q86V81	ALYREF	THO complex subunit 4	yes	yes	1	1	0	0	1	By MS/MS	By MS/MS	By matching	1	1	1	77.486	76.951	2	0.0077175	87555	20220909_Exploris1_QC_PJ_JD_KBext_E103_Throncat2	60.161	38.789	269590000	85595000	126730000	57260000			781	4713	647	2396;2397;2398	2160;2161	2161	756			2
ADKMDMSLDDIIK	Acetyl (Protein N-term)	1535.72	0.721131	4713	Q86V81	ALYREF	THO complex subunit 4	yes	yes	1	0	0	0	1	By MS/MS	By MS/MS	By MS/MS	1	1	1	92.902	92.4	2	1.3661e-05	106815	20220909_Exploris1_QC_PJ_JD_KBext_E103_Throncat3	172.13	137.74	1990600000	685410000	708050000	597160000			782	4713	647	2399;2400;2401	2162;2163;2164	2164				3
ADKNEVAAEVAK	Unmodified	1243.64	0.64083	1807	A8K492;P56192;H0YIP0	MARS	Methionine--tRNA ligase, cytoplasmic	yes	no	0	0	0	0	1	By matching	By matching	By MS/MS	1	1	1	19.368	19.034	2	9.3596e-07	17882	20220909_Exploris1_QC_PJ_JD_KBext_E103_Throncat3	220.45	145.25	820050000	206430000	302110000	311520000			783	1807	648	2402;2403;2404	2165	2165				1
ADKPDMGEIASFDK	Acetyl (Protein N-term);Oxidation (M)	1580.7	0.702838	4043	P63313	TMSB10	Thymosin beta-10	yes	yes	1	1	0	0	1	By MS/MS	By MS/MS	By MS/MS	1	1	1	47.767	47.333	2	1.7418e-09	51644	20220909_Exploris1_QC_PJ_JD_KBext_E103_Throncat2	190.57	165.72	5104700000	1557500000	1909400000	1637700000			784	4043	649	2405;2406;2407	2166;2167;2168	2167	677			3
ADKPDMGEIASFDK	Acetyl (Protein N-term)	1564.71	0.707924	4043	P63313	TMSB10	Thymosin beta-10	yes	yes	1	0	0	0	1	By MS/MS	By MS/MS	By MS/MS	1	1	1	65.875	65.34	2	3.8117e-06	72938	20220909_Exploris1_QC_PJ_JD_KBext_E103_Throncat1	153.7	127.66	39693000000	11109000000	12189000000	16395000000			785	4043	649	2408;2409;2410	2169;2170;2171	2169				3
ADKRDPEFVFYDQLK	Unmodified	1869.93	0.926113	2097	B2RA56;Q969V3;K7EMW4;K7ELZ9;A0A0C4DGP7	NCLN	Nicalin	yes	no	0	0	0	0	2	By MS/MS	By MS/MS	By MS/MS	2	1	1	61.542	61.166	3;4	0.0037717	68321	20220909_Exploris1_QC_PJ_JD_KBext_E103_Throncat2	56.121	42.493	551920000	290420000	129690000	131810000			786	2097	650	2411;2412;2413;2414	2172;2173;2174;2175	2174				3
ADLAECNIK	Acetyl (Protein N-term)	1074.5	0.50156	3780;2829	D3DRX6;M1VKI9;M1VE89;M1V481;M1VPF7;M1VRN0;Q6P164;Q2TA90;Q66K46;V9HW29;P33176;M1VE91;C1PHA2;A8K048;M1VRN1;M1VKJ2;M1V490;M1VPF9;B4DS27	KIF5B;KIF5B-RET(NM_020630)_K16;R12;KIF5B-RET(NM_020975)_K16;R12;KIF5B-ALK_K17;A20;KIF5B-RET(NM_020630)_K15;R12;KIF5B-RET(NM_020975)_K15;R12;HEL-S-61;KIF5B-RET(NM_020630)_K24;R11;KIF5B-ALK;KIF5B-RET(NM_020630)_K23;R12;KIF5B-RET(NM_020975)_K23;R12;KIF5B-RET(NM_020630)_K22;R12;KIF5B-RET(NM_020975)_K22;R12	Kinesin-like protein;Kinesin-1 heavy chain	no	no	1	0	0	0	0	By matching	By matching	By MS/MS	1	1	1	52.075	51.608	2	0.026112	57262	20220909_Exploris1_QC_PJ_JD_KBext_E103_Throncat3	66.351	41.428	726950000	229100000	218620000	279230000			787	2829;3780	651	2415;2416;2417	2176	2176				1
ADLAEEYSK	Unmodified	1024.47	0.471305	168	A8K4W8;A0A024R1A4;P68036	UBE2L3	Ubiquitin-conjugating enzyme E2 L3	yes	no	0	0	0	0	0	By MS/MS	By matching	By matching	1	1	1	27.77	27.57	2	0.054898	27517	20220909_Exploris1_QC_PJ_JD_KBext_E103_Throncat1	50.834	35.172	147260000	53097000	36920000	57241000			788	168	652	2418;2419;2420	2177	2177				1
ADLANEEKPAIAPPVFVFQK	Acetyl (Protein N-term)	2225.17	0.17322	2661	B7Z7F3;Q53GE1;Q9H6Z4;Q308M8;K7ENJ2;K7EID7;K7ENB9;K7EPW1;B7Z664	RANBP3	Ran-binding protein 3	yes	no	1	0	0	0	1	By MS/MS	By MS/MS	By MS/MS	2	2	1	104.14	103.77	2;3	1.2099e-21	119488	20220909_Exploris1_QC_PJ_JD_KBext_E103_Throncat1	185.74	159.61	791950000	265460000	378410000	148070000			789	2661	653	2421;2422;2423;2424;2425	2178;2179;2180;2181;2182	2179				5
ADLATAPPHVTVVR	2 Threonine5	1455.82	0.819971	358	A0A024R4G1;Q8N1G4	LRRC47	Leucine-rich repeat-containing protein 47	yes	no	0	0	0	2	0	By matching	By MS/MS	By matching	1	1	1	41.591	41.257	2	0.0049545	44220	20220909_Exploris1_QC_PJ_JD_KBext_E103_Throncat2	69.721	49.73	233200000	80483000	74456000	78262000			790	358	654	2426;2427;2428	2183	2183			1563;1564	0
ADLDVSGPK	Unmodified	900.455	0.455261	4150	Q09666;Q6ZQN2;Q13727	AHNAK	Neuroblast differentiation-associated protein AHNAK	yes	no	0	0	0	0	0	By MS/MS	By MS/MS	By MS/MS	1	1	2	26.176	25.863	2	0.014548	25738	20220909_Exploris1_QC_PJ_JD_KBext_E103_Throncat1	69.598	0	2239900000	339060000	452850000	1448000000			791	4150	655	2429;2430;2431;2432	2184;2185;2186	2184				3
ADLDVSGPKVDIDVPDVNIEGPDAK	Unmodified	2577.28	0.280992	4150	Q09666;Q6ZQN2;Q13727	AHNAK	Neuroblast differentiation-associated protein AHNAK	yes	no	0	0	0	0	1		By MS/MS			1		86.999	86.648	3	3.5664e-06	98875	20220909_Exploris1_QC_PJ_JD_KBext_E103_Throncat2	86.871	3.8961	1467200000	0	1467200000	0			792	4150	656	2433	2187	2187				1
ADLDVSGPKVDIDVPDVNIEGPEGK	Unmodified	2577.28	0.280992	4150	Q09666	AHNAK	Neuroblast differentiation-associated protein AHNAK	yes	no	0	0	0	0	1	By MS/MS		By MS/MS	1		3	87.543	86.678	3	9.7755e-08	98631	20220909_Exploris1_QC_PJ_JD_KBext_E103_Throncat1	100.04	4.988	3252500000	1359900000	0	1892600000			793	4150	657	2434;2435;2436;2437	2188;2189;2190;2191	2188				3
ADLDVSGPKVDVDVPDVNIEGPDAK	Unmodified	2563.27	0.265342	4150	Q09666	AHNAK	Neuroblast differentiation-associated protein AHNAK	yes	no	0	0	0	0	1	By MS/MS	By MS/MS	By MS/MS	2	2	3	81.543	80.948	2;3	3.546e-47	93241	20220909_Exploris1_QC_PJ_JD_KBext_E103_Throncat3	295.84	0	3650000000	1054200000	1128100000	1467700000			794	4150	658	2438;2439;2440;2441;2442;2443;2444	2192;2193;2194;2195;2196;2197;2198	2197				7
ADLEAQRDVTYEEAK	Threonine5	1741.83	0.832162	578	A0A024R845;P61106;X6RFL8	RAB14	Ras-related protein Rab-14	yes	no	0	0	0	1	1	By MS/MS	By MS/MS	By MS/MS	2	2	1	31.068	30.917	2;3	7.3119e-07	32108	20220909_Exploris1_QC_PJ_JD_KBext_E103_Throncat3	147.39	97.035	812430000	346310000	338650000	127470000			795	578	659	2445;2446;2447;2448;2449	2199;2200;2201	2201			2532	3
ADLEAQRDVTYEEAK	Unmodified	1736.82	0.821708	578	A0A024R845;P61106;X6RFL8	RAB14	Ras-related protein Rab-14	yes	no	0	0	0	0	1	By matching	By MS/MS		1	1		30.98	30.905	3	0.00051739	31642	20220909_Exploris1_QC_PJ_JD_KBext_E103_Throncat2	61.165	43.465	302790000	134220000	168570000	0			796	578	659	2450;2451	2202	2202				1
ADLEEQLSDEEK	Acetyl (Protein N-term)	1446.64	0.636199	1662	Q53GE2;Q53GC7;A4D0V4;P47755;F8W9N7;C9JUG7;F8WED3	CAPZA2	F-actin-capping protein subunit alpha-2	yes	no	1	0	0	0	0	By MS/MS	By MS/MS	By MS/MS	1	1	1	73.153	72.618	2	0.00010731	81959	20220909_Exploris1_QC_PJ_JD_KBext_E103_Throncat1	132.25	115.53	690180000	217850000	251720000	220610000			797	1662	660	2452;2453;2454	2203;2204;2205	2203				3
ADLEMQIENLK	Oxidation (M)	1318.64	0.643867	2795;2811	CON__Q04695;Q04695;F5GWP8;Q14666;K7EPJ9;CON__Q9QWL7	KRT17	Keratin, type I cytoskeletal 17	no	no	0	1	0	0	0	By MS/MS	By MS/MS	By MS/MS	1	2	2	65.801	65.179	2	0.00029603	73648	20220909_Exploris1_QC_PJ_JD_KBext_E103_Throncat2	158.79	114.44	4869100000	833030000	2730400000	1305700000		+	798	2795;2811	661	2455;2456;2457;2458;2459	2206;2207;2208;2209;2210;2211	2209	391			6
ADLEMQIENLK	Unmodified	1302.65	0.648952	2795;2811	CON__Q04695;Q04695;F5GWP8;Q14666;K7EPJ9;CON__Q9QWL7	KRT17	Keratin, type I cytoskeletal 17	no	no	0	0	0	0	0	By MS/MS	By MS/MS	By MS/MS	2	1	2	69.425	68.873	2	2.1905e-07	78307	20220909_Exploris1_QC_PJ_JD_KBext_E103_Throncat3	190.02	136.05	20558000000	7813800000	6217600000	6526400000		+	799	2795;2811	661	2460;2461;2462;2463;2464	2212;2213;2214;2215;2216;2217;2218;2219;2220	2219				9
ADLEMQIENLKEELAYLK	Unmodified	2149.1	0.0976717	2795;2811	CON__Q04695;Q04695;F5GWP8;Q14666;K7EPJ9;CON__Q9QWL7	KRT17	Keratin, type I cytoskeletal 17	no	no	0	0	0	0	1	By MS/MS	By MS/MS	By MS/MS	2	2	2	110.17	110.03	2;3	3.5881e-52	127190	20220909_Exploris1_QC_PJ_JD_KBext_E103_Throncat3	262.39	211.17	14459000000	6589300000	4203200000	3666100000		+	800	2795;2811	662	2465;2466;2467;2468;2469;2470	2221;2222;2223	2223				3
ADLEMQIENLKEELAYLK	Oxidation (M)	2165.09	0.0925863	2795;2811	CON__Q04695;Q04695;F5GWP8;Q14666;K7EPJ9;CON__Q9QWL7	KRT17	Keratin, type I cytoskeletal 17	no	no	0	1	0	0	1	By MS/MS	By MS/MS	By MS/MS	1	1	1	110.29	110.16	3	6.67e-14	127212	20220909_Exploris1_QC_PJ_JD_KBext_E103_Throncat1	169.98	128.57	1428600000	428240000	523080000	477320000		+	801	2795;2811	662	2471;2472;2473	2224;2225;2226	2224	391			3
ADLEMQIENLKEELAYLKK	Unmodified	2277.19	0.192635	2795;2811	CON__Q04695;Q04695;F5GWP8;Q14666;K7EPJ9;CON__Q9QWL7	KRT17	Keratin, type I cytoskeletal 17	no	no	0	0	0	0	2	By MS/MS	By MS/MS	By MS/MS	1	1	1	101.95	101.38	4	1.4444e-09	117966	20220909_Exploris1_QC_PJ_JD_KBext_E103_Throncat3	140.28	126.4	1283500000	323640000	504060000	455790000		+	802	2795;2811	663	2474;2475;2476	2227;2228;2229	2229				3
ADLEMQIENLKEELAYLKK	Oxidation (M)	2293.19	0.187549	2795;2811	CON__Q04695;Q04695;F5GWP8;Q14666;K7EPJ9;CON__Q9QWL7	KRT17	Keratin, type I cytoskeletal 17	no	no	0	1	0	0	2		By matching	By MS/MS		1	1	103.09	102.24	4	0.013505	119137	20220909_Exploris1_QC_PJ_JD_KBext_E103_Throncat3	42.123	33.629	158740000	0	86314000	72428000		+	803	2795;2811	663	2477;2478	2230	2230	391			1
ADLEMQIESLTEELAYLK	Oxidation (M)	2111.03	0.0344028	2788	CON__P13645;P13645	KRT10	Keratin, type I cytoskeletal 10	yes	no	0	1	0	0	0	By MS/MS			1			112.39	112.39	2	0.055414	129825	20220909_Exploris1_QC_PJ_JD_KBext_E103_Throncat1	55.98	42.234	0	0	0	0		+	804	2788	664	2479	2231	2231				1
ADLESLLQTPGGKPR	Threonine5	1585.86	0.862674	2229	B3KRQ2;Q86XI2;Q9NXD3;H0Y6U5;B4DHE5;B4DXB7	NCAPG2	Condensin-2 complex subunit G2	yes	no	0	0	0	1	1	By MS/MS	By MS/MS	By matching	1	1	1	62.82	62.319	3	0.0174	69362	20220909_Exploris1_QC_PJ_JD_KBext_E103_Throncat1	43.798	32.184	533430000	236840000	191160000	105420000			805	2229	665	2480;2481;2482	2232;2233	2232			9157	2
ADLFPILMR	Unmodified	1074.59	0.589587	3470	O75691	UTP20	Small subunit processome component 20 homolog	yes	yes	0	0	0	0	0	By matching	By matching	By MS/MS	1	1	1	98.889	98.321	2	0.047282	114245	20220909_Exploris1_QC_PJ_JD_KBext_E103_Throncat3	60.59	32.167	313030000	119510000	120560000	72957000			806	3470	666	2483;2484;2485	2234	2234				1
ADLGVSGPK	Unmodified	842.45	0.449782	4150	Q09666	AHNAK	Neuroblast differentiation-associated protein AHNAK	yes	yes	0	0	0	0	0	By MS/MS			1			23.795	23.795	2	0.010515	22862	20220909_Exploris1_QC_PJ_JD_KBext_E103_Throncat1	74.301	42.173	162570000	162570000	0	0			807	4150	667	2486	2235	2235				1
ADLGVSGPKVDIDVPDVNLEAPEGK	Unmodified	2533.29	0.291163	4150	Q09666	AHNAK	Neuroblast differentiation-associated protein AHNAK	yes	yes	0	0	0	0	1	By MS/MS		By MS/MS	1		1	87.021	86.445	3	6.047e-06	98755	20220909_Exploris1_QC_PJ_JD_KBext_E103_Throncat1	80.847	67.116	922500000	334280000	0	588220000			808	4150	668	2487;2488	2236;2237;2238	2237				3
ADLIAYLK	Unmodified	905.522	0.522219	2741	C9JFR7;G4XXL9;P99999;Q6LER6	CYCS	Cytochrome c	yes	no	0	0	0	0	0	By MS/MS	By MS/MS	By MS/MS	1	1	1	71.172	70.637	2	0.010573	79739	20220909_Exploris1_QC_PJ_JD_KBext_E103_Throncat2	89.55	38.584	7316800000	2292700000	2280100000	2743900000			809	2741	669	2489;2490;2491	2239;2240;2241	2240				3
ADLINNLGTIAK	Threonine5	1246.71	0.708406	3287;897;4447	K9JA46;P07900;Q2VPJ6;Q8TBA7;B4DTA5;Q86SX1;Q14568;A0A024RD80;P08238;B4DMA2;B4DGL0;Q6PK50;O14942;Q58FF8	EL52;HSP90AA1;HSP90AA2P;HSP90AB1;HSP90AB2P	Heat shock protein HSP 90-alpha;Heat shock protein HSP 90-alpha A2;Heat shock protein HSP 90-beta;Putative heat shock protein HSP 90-beta 2	no	no	0	0	0	1	0	By MS/MS	By MS/MS	By MS/MS	1	1	1	68.752	68.217	2	0.0001621	76448	20220909_Exploris1_QC_PJ_JD_KBext_E103_Throncat1	109.79	54.113	49642000000	16895000000	21548000000	11199000000			810	3287;897;4447	670	2492;2493;2494	2242;2243;2244;2245	2242			3953	4
ADLINNLGTIAK	Unmodified	1241.7	0.697951	3287;897;4447	K9JA46;P07900;Q2VPJ6;Q8TBA7;B4DTA5;Q86SX1;Q14568;A0A024RD80;P08238;B4DMA2;B4DGL0;Q6PK50;O14942;Q58FF8	EL52;HSP90AA1;HSP90AA2P;HSP90AB1;HSP90AB2P	Heat shock protein HSP 90-alpha;Heat shock protein HSP 90-alpha A2;Heat shock protein HSP 90-beta;Putative heat shock protein HSP 90-beta 2	no	no	0	0	0	0	0	By MS/MS	By MS/MS	By MS/MS	1	1	1	68.806	68.271	2	0.00015768	77040	20220909_Exploris1_QC_PJ_JD_KBext_E103_Throncat1	135.56	91.208	61759000000	20574000000	27031000000	14154000000			811	3287;897;4447	670	2495;2496;2497	2246;2247;2248	2246				3
ADLINNLGTIAK	Thr->BES	1251.68	0.682301	3287;897;4447	K9JA46;P07900;Q2VPJ6;Q8TBA7;B4DTA5;Q86SX1;Q14568;A0A024RD80;P08238;B4DMA2;B4DGL0;Q6PK50;O14942;Q58FF8	EL52;HSP90AA1;HSP90AA2P;HSP90AB1;HSP90AB2P	Heat shock protein HSP 90-alpha;Heat shock protein HSP 90-alpha A2;Heat shock protein HSP 90-beta;Putative heat shock protein HSP 90-beta 2	no	no	0	0	1	0	0	By matching	By MS/MS	By matching	1	1	1	69.088	68.553	2	0.0039547	77385	20220909_Exploris1_QC_PJ_JD_KBext_E103_Throncat2	137.85	112.28	1312900000	386290000	629170000	297470000			812	3287;897;4447	670	2498;2499;2500	2249	2249		47		1
ADLITEVEQETLK	2 Threonine5	1497.79	0.792813	5573				yes	no	0	0	0	2	0	By MS/MS			2			67.864	67.864	2	0.03137	76210	20220909_Exploris1_QC_PJ_JD_KBext_E103_Throncat1	43.185	11.691	171250000	171250000	0	0	+		813	5573	671	2501;2502	2250	2250			22803;22804	1
ADLLLSTQPGREEGSPLELER	Threonine5	2314.2	0.196758	3008;2583	B4E2Z3;F5GZI0;F5GZS6;J3KPF3;P08195	SLC3A2	4F2 cell-surface antigen heavy chain	no	no	0	0	0	1	1	By MS/MS	By MS/MS	By MS/MS	1	1	1	73.55	73.016	3	1.1345e-09	82572	20220909_Exploris1_QC_PJ_JD_KBext_E103_Throncat2	130.25	99.563	26151000000	7304000000	9649100000	9197800000			814	2583;3008	672	2503;2504;2505	2251;2252;2253	2252			10312	3
ADLLLSTQPGREEGSPLELER	Unmodified	2309.19	0.186304	3008;2583	B4E2Z3;F5GZI0;F5GZS6;J3KPF3;P08195	SLC3A2	4F2 cell-surface antigen heavy chain	no	no	0	0	0	0	1	By MS/MS	By MS/MS	By MS/MS	1	1	1	73.55	73.016	3	6.8999e-07	82104	20220909_Exploris1_QC_PJ_JD_KBext_E103_Throncat1	120.75	100.49	13029000000	3889900000	4683300000	4455600000			815	2583;3008	672	2506;2507;2508	2254;2255;2256;2257	2254				4
ADLLLSTQPGREEGSPLELER	Thr->BES	2319.17	0.170654	3008;2583	B4E2Z3;F5GZI0;F5GZS6;J3KPF3;P08195	SLC3A2	4F2 cell-surface antigen heavy chain	no	no	0	0	1	0	1	By matching	By matching	By MS/MS	1	1	1	74.824	74.289	3	0.0014464	85144	20220909_Exploris1_QC_PJ_JD_KBext_E103_Throncat3	79.143	59.851	766560000	222540000	202600000	341420000			816	2583;3008	672	2509;2510;2511	2258	2258		100		1
ADLNIILSSPEQLELFLLAQQK	Unmodified	2482.37	0.368291	5069	Q9BQG0;I3L1L3;B4DZZ1	MYBBP1A	Myb-binding protein 1A	yes	no	0	0	0	0	0	By MS/MS	By MS/MS	By MS/MS	1	1	1	112.24	112.1	3	0.0014484	129646	20220909_Exploris1_QC_PJ_JD_KBext_E103_Throncat3	55.228	41.497	1438100000	360280000	506110000	571710000			817	5069	673	2512;2513;2514	2259;2260;2261	2261				3
ADLPEGVAVSGPSPAEFCR	Unmodified	1957.92	0.920376	4760	Q8IXI1;H3BU27	RHOT2	Mitochondrial Rho GTPase 2	yes	no	0	0	0	0	0	By MS/MS			1			72.327	72.327	2	0.00019091	81458	20220909_Exploris1_QC_PJ_JD_KBext_E103_Throncat1	93.716	72.085	70605000	70605000	0	0			818	4760	674	2515	2262	2262				1
ADLRDNYSPGWK	Unmodified	1420.67	0.673527	3587	P07814	EPRS	Bifunctional glutamate/proline--tRNA ligase;Glutamate--tRNA ligase;Proline--tRNA ligase	yes	yes	0	0	0	0	1	By MS/MS	By MS/MS	By matching	1	1	1	38.419	38.084	3	0.0054288	40094	20220909_Exploris1_QC_PJ_JD_KBext_E103_Throncat1	51.875	43.146	1379700000	417450000	524610000	437670000			819	3587	675	2516;2517;2518	2263;2264;2265	2263				3
ADLSLADALTEPSPDIEGEIKR	Acetyl (Protein N-term)	2381.2	0.1962	2939	E7EVA0;P27816;B4DM10;A0A024R2V2;A0A024R2S1;Q6NX68;Q05D06;H7C456;A0A0J9YVV8;A0A0J9YW37	MAP4	Microtubule-associated protein;Microtubule-associated protein 4	yes	no	1	0	0	0	1	By MS/MS	By MS/MS	By MS/MS	2	2	2	107.02	106.82	2;3	4.7387e-79	122641	20220909_Exploris1_QC_PJ_JD_KBext_E103_Throncat1	330.52	289.97	1673700000	483320000	610410000	579990000			820	2939	676	2519;2520;2521;2522;2523;2524	2266;2267;2268;2269;2270	2267				5
ADLSLADALTEPSPDIEGEIKR	Acetyl (Protein N-term);Threonine5	2386.21	0.206654	2939	E7EVA0;P27816;B4DM10;A0A024R2V2;A0A024R2S1;Q6NX68;Q05D06;H7C456;A0A0J9YVV8;A0A0J9YW37	MAP4	Microtubule-associated protein;Microtubule-associated protein 4	yes	no	1	0	0	1	1	By MS/MS	By matching	By matching	2	2	1	106.89	106.72	2;3	2.395e-54	122889	20220909_Exploris1_QC_PJ_JD_KBext_E103_Throncat1	248.23	212.42	2912600000	1264400000	1300500000	347630000			821	2939	676	2525;2526;2527;2528;2529	2271;2272;2273	2272			11310	2
ADLSLADALTEPSPDIEGEIKR	Acetyl (Protein N-term);Thr->BES	2391.18	0.18055	2939	E7EVA0;P27816;B4DM10;A0A024R2V2;A0A024R2S1;Q6NX68;Q05D06;H7C456;A0A0J9YVV8;A0A0J9YW37	MAP4	Microtubule-associated protein;Microtubule-associated protein 4	yes	no	1	0	1	0	1	By MS/MS	By MS/MS		1	1		106.94	106.82	2	0.0090904	123536	20220909_Exploris1_QC_PJ_JD_KBext_E103_Throncat2	57.973	38.368	0	0	0	0			822	2939	676	2530;2531	2274;2275	2275				2
ADLTAEMISAPLGDFR	Threonine5	1710.85	0.844975	2036	J3QQS6;J3QR93;J3KRZ9;B2R6D8;Q9H3Q1	CDC42EP4	Cdc42 effector protein 4	yes	no	0	0	0	1	0	By MS/MS	By MS/MS	By MS/MS	1	1	1	102.47	101.9	2	0.00014416	117259	20220909_Exploris1_QC_PJ_JD_KBext_E103_Throncat1	111.79	71.876	0	0	0	0			823	2036	677	2532;2533;2534	2276;2277;2278	2276			8388	3
ADLTALFLPR	Threonine5	1120.64	0.644349	4178	Q13045;B4DIX0;Q59H95	FLII	Protein flightless-1 homolog	yes	no	0	0	0	1	0	By MS/MS	By MS/MS	By MS/MS	1	1	1	98.957	98.389	2	0.0003013	112768	20220909_Exploris1_QC_PJ_JD_KBext_E103_Throncat1	135.79	124.02	899540000	298840000	326610000	274090000			824	4178	678	2535;2536;2537	2279;2280;2281	2279			17752	3
ADLTALFLPR	Unmodified	1115.63	0.633895	4178	Q13045;B4DIX0;Q59H95	FLII	Protein flightless-1 homolog	yes	no	0	0	0	0	0	By MS/MS	By MS/MS	By MS/MS	1	1	1	98.971	98.403	2	0.00041917	113244	20220909_Exploris1_QC_PJ_JD_KBext_E103_Throncat2	169.12	127.01	603720000	216120000	212240000	175360000			825	4178	678	2538;2539;2540	2282;2283;2284	2283				3
ADLTEYLSTHYK	2 Threonine5	1449.71	0.714168	3769	P31930;B4DUL5	UQCRC1	Cytochrome b-c1 complex subunit 1, mitochondrial	yes	no	0	0	0	2	0	By MS/MS	By MS/MS	By MS/MS	1	1	1	60.425	59.923	3	0.0017893	67567	20220909_Exploris1_QC_PJ_JD_KBext_E103_Throncat3	69.602	48.356	1850500000	627130000	656280000	567100000			826	3769	679	2541;2542;2543	2285;2286;2287;2288	2288			15381;15382	4
ADLTEYLSTHYK	Unmodified	1439.69	0.69326	3769	P31930;B4DUL5	UQCRC1	Cytochrome b-c1 complex subunit 1, mitochondrial	yes	no	0	0	0	0	0	By MS/MS	By MS/MS	By MS/MS	2	2	2	60.46	59.959	2;3	3.0257e-05	67650	20220909_Exploris1_QC_PJ_JD_KBext_E103_Throncat3	166.93	113.25	2954100000	1044600000	1007800000	901700000			827	3769	679	2544;2545;2546;2547;2548;2549	2289;2290;2291;2292	2292				4
ADLVPYLLK	Unmodified	1030.61	0.606283	3443	O75165;B3KN02;Q0D2M7	DNAJC13	DnaJ homolog subfamily C member 13	yes	no	0	0	0	0	0	By MS/MS	By MS/MS	By matching	1	1	1	82.336	81.835	2	0.029202	93270	20220909_Exploris1_QC_PJ_JD_KBext_E103_Throncat2	59.245	37.498	361800000	150760000	130230000	80811000			828	3443	680	2550;2551;2552	2293;2294	2294				2
ADMETLQR	Threonine5	967.46	0.459584	3727;2146	B2RDX5;Q53GX7;P26639;Q5M7Z9;B4DKZ9;B3KTN2	TARS	Threonine--tRNA ligase, cytoplasmic	no	no	0	0	0	1	0	By MS/MS	By MS/MS	By MS/MS	1	1	1	24.987	24.719	2	0.0058596	24390	20220909_Exploris1_QC_PJ_JD_KBext_E103_Throncat3	89.046	53.553	1751000000	589610000	593560000	567850000			829	2146;3727	681	2553;2554;2555	2295;2296;2297	2297			8768	3
ADMETLQR	Unmodified	962.449	0.44913	3727;2146	B2RDX5;Q53GX7;P26639;Q5M7Z9;B4DKZ9;B3KTN2	TARS	Threonine--tRNA ligase, cytoplasmic	no	no	0	0	0	0	0	By matching	By matching	By MS/MS	1	1	1	24.974	24.707	2	0.027922	24454	20220909_Exploris1_QC_PJ_JD_KBext_E103_Throncat3	108.09	70.994	1082700000	345850000	380790000	356020000			830	2146;3727	681	2556;2557;2558	2298	2298				0
ADMGGAATICSAIVSAAK	Unmodified	1692.82	0.817491	3743	V9HW38;P28838;B4DQG5;H0Y9Q1	HEL-S-106;LAP3	Cytosol aminopeptidase	yes	no	0	0	0	0	0	By MS/MS	By MS/MS	By MS/MS	1	1	1	80.013	79.478	2	0.0012747	91398	20220909_Exploris1_QC_PJ_JD_KBext_E103_Throncat3	74.789	58.9	310140000	86819000	122990000	100330000			831	3743	682	2559;2560;2561	2299;2300;2301;2302	2302				4
ADMQNLVER	Acetyl (Protein N-term)	1116.52	0.523358	2822;2415	D3DPU2;Q01518;B2RDY9;B4DNW7;B4DUZ8;Q5T0R1;Q5T0R4;Q5T0R3;Q5T0R2;Q5T0R7;Q5T0R6;Q5T0R5;Q5T0S3;Q5T0R8;B4DNA3	CAP1	Adenylyl cyclase-associated protein;Adenylyl cyclase-associated protein 1	no	no	1	0	0	0	0	By MS/MS	By MS/MS	By MS/MS	2	2	2	66.248	65.713	1;2	0.00046324	74005	20220909_Exploris1_QC_PJ_JD_KBext_E103_Throncat2	127.4	107.61	3368300000	1232300000	1286800000	849130000			832	2822;2415	683	2562;2563;2564;2565;2566;2567	2303;2304;2305;2306;2307	2305				3
ADMQNLVERLER	Acetyl (Protein N-term)	1514.75	0.751126	2822;2415	D3DPU2;Q01518;B2RDY9;B4DNW7;B4DUZ8;Q5T0R1;Q5T0R4;Q5T0R3;Q5T0R2;Q5T0R7;Q5T0R6;Q5T0R5;Q5T0S3;Q5T0R8;B4DNA3	CAP1	Adenylyl cyclase-associated protein;Adenylyl cyclase-associated protein 1	no	no	1	0	0	0	1	By MS/MS	By MS/MS	By MS/MS	1	1	1	94.719	94.218	2	0.00024275	108194	20220909_Exploris1_QC_PJ_JD_KBext_E103_Throncat2	113.38	82.829	1186700000	381710000	384270000	420710000			833	2822;2415	684	2568;2569;2570	2308;2309;2310	2309				3
ADMVETQQLMR	Threonine5	1325.63	0.62706	139	B4DLA1;A0A024R0S6;Q9NZN4;Q8NCJ3	EHD2	EH domain-containing protein 2	yes	no	0	0	0	1	0	By MS/MS			1			47.689	47.689	2	0.0088661	51720	20220909_Exploris1_QC_PJ_JD_KBext_E103_Throncat1	78.816	57.914	0	0	0	0			834	139	685	2571	2311	2311			563	1
ADMVIEAVFEDLSLK	Unmodified	1678.85	0.848774	2946	E9KL44;P40939;B4DRH6;B4DDZ5	HADHA	Trifunctional enzyme subunit alpha, mitochondrial;Long-chain enoyl-CoA hydratase;Long chain 3-hydroxyacyl-CoA dehydrogenase	yes	no	0	0	0	0	0	By MS/MS		By MS/MS	1		1	112.19	112.06	2	9.525e-09	129533	20220909_Exploris1_QC_PJ_JD_KBext_E103_Throncat1	165.7	139.02	603420000	228020000	0	375400000			835	2946	686	2572;2573	2312;2313	2312				2
ADNFEYSDPVDGSISR	Unmodified	1770.77	0.769672	3806	P36871;B4DFP1;B7Z6C2;B4DDQ8	PGM1	Phosphoglucomutase-1	yes	no	0	0	0	0	0	By MS/MS	By MS/MS	By MS/MS	1	1	1	59.25	58.748	2	8.4113e-05	65893	20220909_Exploris1_QC_PJ_JD_KBext_E103_Throncat3	135.04	121.08	777200000	278040000	183370000	315790000			836	3806	687	2574;2575;2576	2314;2315;2316	2316				3
ADPDVLTEVPAALK	Acetyl (Protein N-term);Threonine5	1484.79	0.792529	3744	Q53F88;P29083;E9PER7;C9J329;Q05DN6	GTF2E1	General transcription factor IIE subunit 1	yes	no	1	0	0	1	0	By MS/MS	By MS/MS	By MS/MS	1	1	1	105.75	105.51	2	0.028285	121255	20220909_Exploris1_QC_PJ_JD_KBext_E103_Throncat1	52.693	36.061	256690000	84523000	100710000	71459000			837	3744	688	2577;2578;2579	2317;2318;2319	2317			15219	3
ADPEELFTK	Threonine5	1053.52	0.518145	2446	B4DR80;Q6P0Y1;Q5U0E6;Q6FG81;B4DT57;Q9Y6E0;B4DMR0	STK24;HEL-S-95	Serine/threonine-protein kinase 24;Serine/threonine-protein kinase 24 36 kDa subunit;Serine/threonine-protein kinase 24 12 kDa subunit	yes	no	0	0	0	1	0	By MS/MS			1			51.519	51.519	2	0.046413	56347	20220909_Exploris1_QC_PJ_JD_KBext_E103_Throncat1	59.153	27.282	0	0	0	0			838	2446	689	2580	2320	2320			9860	1
ADPFSFEGPEIVDCDGCTIDWKK	Unmodified	2685.17	0.172704	857	A0A024RCC9;B7ZAK9;B7ZB83;Q99733;B7ZAC7;C9JZI7;E9PP22;H0YCI4	NAP1L4	Nucleosome assembly protein 1-like 4	yes	no	0	0	0	0	1	By MS/MS	By MS/MS	By MS/MS	2	1	1	93.161	92.66	3	2.6004e-05	107141	20220909_Exploris1_QC_PJ_JD_KBext_E103_Throncat3	77.641	64.32	327550000	98772000	97639000	131140000			839	857	690	2581;2582;2583;2584	2321;2322;2323;2324;2325	2325				5
ADPFSFEGPEIVDCDGCTIDWKK	Threonine5	2690.18	0.183158	857	A0A024RCC9;B7ZAK9;B7ZB83;Q99733;B7ZAC7;C9JZI7;E9PP22;H0YCI4	NAP1L4	Nucleosome assembly protein 1-like 4	yes	no	0	0	0	1	1	By MS/MS	By MS/MS		1	1		92.87	92.694	3	1.3436e-05	106433	20220909_Exploris1_QC_PJ_JD_KBext_E103_Throncat2	79.935	67.381	209300000	95786000	113510000	0			840	857	690	2585;2586	2326;2327;2328	2328			3826	3
ADPSHFELLK	Unmodified	1155.59	0.592424	2954	E9PGT3;Q15418;B7Z2K7;E9PAN7	RPS6KA1	Ribosomal protein S6 kinase;Ribosomal protein S6 kinase alpha-1	yes	no	0	0	0	0	0	By matching	By MS/MS	By MS/MS	1	1	1	45.762	45.336	3	0.009826	49702	20220909_Exploris1_QC_PJ_JD_KBext_E103_Throncat3	57.174	38.502	146280000	28419000	0	117860000			841	2954	691	2587;2588;2589	2329;2330	2330				2
ADPSLLGFSVNASSER	Unmodified	1648.81	0.805664	348	A0A024R4A5;I1E4Y6;Q6Y7W6	TNRC15;GIGYF2	PERQ amino acid-rich with GYF domain-containing protein 2	yes	no	0	0	0	0	0	By matching	By matching	By MS/MS	1	1	1	77.578	77.043	2	2.7624e-05	88424	20220909_Exploris1_QC_PJ_JD_KBext_E103_Throncat3	122.46	94.978	350990000	103810000	152010000	95178000			842	348	692	2590;2591;2592	2331	2331				1
ADPSLNPEQLK	Unmodified	1210.62	0.619367	4564	Q6FIA3;Q9UNF0;A0A0U1RR22;A0A024R4X1	PACSIN2	Protein kinase C and casein kinase substrate in neurons protein 2	yes	no	0	0	0	0	0	By MS/MS	By MS/MS	By MS/MS	1	1	1	41.847	41.513	2	0.0049424	44424	20220909_Exploris1_QC_PJ_JD_KBext_E103_Throncat2	93.098	36.051	787020000	252880000	255410000	278720000			843	4564	693	2593;2594;2595	2332;2333;2334	2333				3
ADPSQFELLK	Unmodified	1146.59	0.592089	3910	P51812;B4DG22;B7ZB17;B4DKZ2;B1AXG1;F2Z2J1;Q15349;B1AXG2;D6RA62;D6RE03	RPS6KA3;RPS6KA2	Ribosomal protein S6 kinase alpha-3;Ribosomal protein S6 kinase;Ribosomal protein S6 kinase alpha-2	yes	no	0	0	0	0	0	By matching	By matching	By MS/MS	1	1	1	64.027	63.526	2	0.050981	71715	20220909_Exploris1_QC_PJ_JD_KBext_E103_Throncat3	60.828	45.213	698460000	264240000	260560000	173670000			844	3910	694	2596;2597;2598	2335	2335				1
ADPTVESEEAFK	Threonine5	1326.61	0.61423	2275	B4DXQ8;B3KWX6;Q53EY5;B3KX14;Q15014;Q5JXX1;Q5JXX2;A0A0A0MT59	MORF4L2	Mortality factor 4-like protein 2	yes	no	0	0	0	1	0	By MS/MS	By MS/MS	By MS/MS	1	1	1	39.151	38.817	2	0.00017772	41695	20220909_Exploris1_QC_PJ_JD_KBext_E103_Throncat3	108.43	84.909	572980000	163590000	181480000	227910000			845	2275	695	2599;2600;2601	2336;2337;2338	2338			9308	3
ADQDRLDLEERK	Unmodified	1486.74	0.737584	4259	Q14683;G8JLG1;Q6P2R1;A8K7A6;Q6MZR8;B7Z709;Q68EN4	SMC1A;DKFZp686L19178	Structural maintenance of chromosomes protein 1A;Structural maintenance of chromosomes protein	yes	no	0	0	0	0	2	By MS/MS	By MS/MS	By MS/MS	1	1	1	22.444	22.143	3	0.0047364	20915	20220909_Exploris1_QC_PJ_JD_KBext_E103_Throncat1	58.32	38.196	471610000	96497000	175200000	199910000			846	4259	696	2602;2603;2604	2339;2340;2341	2339				3
ADQFEYVMYGK	Unmodified	1349.6	0.596188	2745	C9JLU1;P52434	POLR2H	DNA-directed RNA polymerases I, II, and III subunit RPABC3	yes	no	0	0	0	0	0	By matching	By MS/MS	By matching	1	1	1	62.896	62.395	2	0.02907	70102	20220909_Exploris1_QC_PJ_JD_KBext_E103_Throncat2	66.273	32.829	313960000	119540000	86091000	108330000			847	2745	697	2605;2606;2607	2342	2342				0
ADQIETQQLMR	Unmodified	1331.65	0.650349	2026	B2R5U3;Q9H4M9;A0A024R571;B4DTR4;B4DMV9;B4DR44;B4DZH9;C9JC03;C9J2Z4;Q9NZN3;C9JDQ8	EHD1;EHD3	EH domain-containing protein 1;EH domain-containing protein 3	yes	no	0	0	0	0	0		By MS/MS			1		41.387	41.137	2	9.8297e-06	44047	20220909_Exploris1_QC_PJ_JD_KBext_E103_Throncat2	125.48	77.197	0	0	0	0			848	2026	698	2608	2343	2343				1
ADQLDYENFR	Unmodified	1269.56	0.56258	4857	Q8NI27;A0A0C4DG98;H0Y815;Q6P441	THOC2	THO complex subunit 2	yes	no	0	0	0	0	0	By MS/MS	By matching	By matching	1	1	1	50.176	49.741	2	0.031845	54224	20220909_Exploris1_QC_PJ_JD_KBext_E103_Throncat1	56.013	34.55	397380000	129920000	116520000	150940000			849	4857	699	2609;2610;2611	2344	2344				1
ADQLTEEQIAEFK	Acetyl (Protein N-term);Thr->BES	1572.73	0.730768	2144	Q9BRL5;P0DP25;P0DP24;P0DP23;B4DJ51;B2RDW0;H0Y7A7;F8WBR5;M0QZ52;G3V479	CALM3;CALM2;CALM1		yes	no	1	0	1	0	0	By MS/MS	By MS/MS	By MS/MS	1	1	1	86.035	85.534	2	0.00014402	97545	20220909_Exploris1_QC_PJ_JD_KBext_E103_Throncat1	101.35	83.453	336840000	113450000	133280000	90112000			850	2144	700	2612;2613;2614	2345;2346;2347	2345		82		3
ADQLTEEQIAEFK	Acetyl (Protein N-term)	1562.75	0.746418	2144	Q9BRL5;P0DP25;P0DP24;P0DP23;B4DJ51;B2RDW0;H0Y7A7;F8WBR5;M0QZ52;G3V479	CALM3;CALM2;CALM1		yes	no	1	0	0	0	0	By MS/MS	By MS/MS	By MS/MS	1	1	1	86.923	86.421	2	0.00016128	98778	20220909_Exploris1_QC_PJ_JD_KBext_E103_Throncat2	134.13	109.28	17929000000	5745800000	6569900000	5613500000			851	2144	700	2615;2616;2617	2348;2349;2350;2351	2349				4
ADQLTEEQIAEFK	Acetyl (Protein N-term);Threonine5	1567.76	0.756872	2144	Q9BRL5;P0DP25;P0DP24;P0DP23;B4DJ51;B2RDW0;H0Y7A7;F8WBR5;M0QZ52;G3V479	CALM3;CALM2;CALM1		yes	no	1	0	0	1	0	By MS/MS	By MS/MS	By MS/MS	2	2	1	86.884	86.382	2	2.0517e-12	98904	20220909_Exploris1_QC_PJ_JD_KBext_E103_Throncat2	205.56	182.92	19071000000	5898000000	7222400000	5950200000			852	2144	700	2618;2619;2620;2621;2622	2352;2353;2354;2355;2356;2357;2358;2359	2356			8756	8
ADQPKPISPLK	Acetyl (Protein N-term)	1234.69	0.692138	3406	O43772;C9JPE1;F8WEF6	SLC25A20	Mitochondrial carnitine/acylcarnitine carrier protein	yes	no	1	0	0	0	1	By matching	By matching	By MS/MS	1	1	1	39.382	39.048	2	0.053333	41988	20220909_Exploris1_QC_PJ_JD_KBext_E103_Throncat3	60.754	32.058	995550000	268140000	352760000	374650000			853	3406	701	2623;2624;2625	2360	2360				1
ADQVDTQQLMR	Unmodified	1303.62	0.619049	694	A8K9B9;A0A024R9N6;Q9H223	EHD4	EH domain-containing protein 4	yes	no	0	0	0	0	0		By matching	By MS/MS		1	1	38.456	37.955	2	0.0062902	40738	20220909_Exploris1_QC_PJ_JD_KBext_E103_Throncat3	73.573	57.062	125950000	0	69030000	56917000			854	694	702	2626;2627	2361	2361				1
ADRDESSPYAAMLAAQDVAQR	Unmodified	2264.05	0.0491584	4006	P62263;E5RH77;H0YB22	RPS14	40S ribosomal protein S14	yes	no	0	0	0	0	1	By MS/MS	By MS/MS	By MS/MS	1	1	1	69.448	68.914	3	1.1663e-05	78015	20220909_Exploris1_QC_PJ_JD_KBext_E103_Throncat2	105.46	96.639	5458600000	1559200000	1588200000	2311200000			855	4006	703	2628;2629;2630	2362;2363;2364;2365	2364				4
ADRESRYEEEEEQSR	Unmodified	1911.82	0.819476	5535	Q9Y5B9	SUPT16H	FACT complex subunit SPT16	yes	yes	0	0	0	0	2	By MS/MS	By MS/MS	By MS/MS	2	2	2	15.775	15.407	3;4	0.00021569	13524	20220909_Exploris1_QC_PJ_JD_KBext_E103_Throncat3	91.006	79.238	350180000	48056000	123170000	178960000			856	5535	704	2631;2632;2633;2634;2635;2636	2366;2367;2368;2369	2369				3
ADSAVSQEQLRK	Unmodified	1330.68	0.684092	2823	D3DQR0;Q9UKS6;A0A0C4DGG1;B4DUI2;E9PIY1	PACSIN3	Protein kinase C and casein kinase substrate in neurons protein 3	yes	no	0	0	0	0	1	By MS/MS	By MS/MS	By MS/MS	1	2	2	17.524	17.083	2;3	0.0003704	15693	20220909_Exploris1_QC_PJ_JD_KBext_E103_Throncat3	122.51	72.973	586050000	97012000	205500000	283530000			857	2823	705	2637;2638;2639;2640;2641	2370;2371;2372	2372				3
ADSGLREPQEDSQK	Acetyl (Protein N-term)	1600.73	0.732893	656	A0A024R957;Q8NFQ8	TOR1AIP2	Torsin-1A-interacting protein 2	yes	no	1	0	0	0	1	By matching		By MS/MS	1		1	27.233	27.007	2	9.2591e-09	27173	20220909_Exploris1_QC_PJ_JD_KBext_E103_Throncat3	218.01	174.7	269230000	99045000	0	170180000			858	656	706	2642;2643	2373	2373				1
ADSGTAGGAALAAPAPGPGSGGPGPR	Acetyl (Protein N-term);Threonine5	2163.05	0.0507625	4964	Q96C90	PPP1R14B	Protein phosphatase 1 regulatory subunit 14B	yes	yes	1	0	0	1	0			By MS/MS			1	58.342	57.289	3	0.00046043	64591	20220909_Exploris1_QC_PJ_JD_KBext_E103_Throncat3	57.051	41.285	148760000	0	0	148760000			859	4964	707	2644	2374	2374			20925	1
ADSINKPFAQQCQDLVK	Unmodified	1960.97	0.967661	5336	Q9NXE4;H7BXF4;B1PBA3;C9J647;F8WF03;F2Z2I0;F2Z2W5	SMPD4	Sphingomyelin phosphodiesterase 4	yes	no	0	0	0	0	1	By MS/MS	By MS/MS	By MS/MS	1	1	1	44.962	44.535	3	0.00077171	48859	20220909_Exploris1_QC_PJ_JD_KBext_E103_Throncat3	74.812	59.619	226490000	112460000	0	114030000			860	5336	708	2645;2646;2647	2375;2376;2377	2377				3
ADSLLAVVK	Unmodified	914.544	0.543683	4240;1783	B7ZLP5;A8K329;Q15424;B7Z2Z1;B7Z5X3;B7Z1C7;B7Z2F6;Q14151;A0PJ47	SAFB;SAFB2	Scaffold attachment factor B1;Scaffold attachment factor B2	no	no	0	0	0	0	0	By MS/MS	By MS/MS	By MS/MS	2	2	2	56.177	55.676	1;2	0.0021929	61657	20220909_Exploris1_QC_PJ_JD_KBext_E103_Throncat2	98.458	76.53	2253200000	758240000	733770000	761150000			861	1783;4240	709	2648;2649;2650;2651;2652;2653	2378;2379;2380;2381	2379				3
ADSPSIDYAELLQHFEK	Unmodified	1961.94	0.937072	2406	B4DMP4;Q08AM6;Q9NW56;Q9NTB8	VAC14;DKFZp434J032	Protein VAC14 homolog	yes	no	0	0	0	0	0	By MS/MS	By MS/MS	By MS/MS	1	1	1	97.483	96.949	3	0.0014727	111175	20220909_Exploris1_QC_PJ_JD_KBext_E103_Throncat1	62.203	40.97	444640000	141820000	145340000	157480000			862	2406	710	2654;2655;2656	2382;2383;2384;2385;2386	2382				5
ADSTLLDK	Threonine5	866.455	0.454817	5754				yes	no	0	0	0	1	0	By MS/MS	By matching	By matching	2	1	1	89.776	89.4	2	0.01067	102130	20220909_Exploris1_QC_PJ_JD_KBext_E103_Throncat1	74.415	13.627	499580000	197520000	52939000	249120000	+		863	5754	711	2657;2658;2659;2660	2387	2387			23012	1
ADSVVVLLCR	Unmodified	1130.61	0.611779	543	A0A024R7L5;A0A024R7L8;Q92900	UPF1	Regulator of nonsense transcripts 1	yes	no	0	0	0	0	0			By MS/MS			1	67.465	66.312	2	0.047692	75533	20220909_Exploris1_QC_PJ_JD_KBext_E103_Throncat3	72.23	48.38	0	0	0	0			864	543	712	2661	2388	2388				1
ADSYYEYLLK	Unmodified	1263.6	0.60232	2443	H0YGV7;H0YG20;B4DR05;Q9UKM7;B3KQC5;Q9UFZ8;B3KXZ1	MAN1B1;DKFZp434I213	alpha-1,2-Mannosidase;Endoplasmic reticulum mannosyl-oligosaccharide 1,2-alpha-mannosidase	yes	no	0	0	0	0	0	By MS/MS	By MS/MS	By matching	1	1	1	74.426	73.891	2	0.0076826	83468	20220909_Exploris1_QC_PJ_JD_KBext_E103_Throncat1	73.233	49.465	541320000	215050000	160180000	166090000			865	2443	713	2662;2663;2664	2389;2390	2389				2
ADTEEEFLAFRK	Threonine5	1459.71	0.714613	3843	P46013	MKI67	Antigen KI-67	yes	yes	0	0	0	1	1	By MS/MS	By MS/MS	By MS/MS	1	1	1	55.602	55.101	3	0.0065069	61826	20220909_Exploris1_QC_PJ_JD_KBext_E103_Throncat3	55.04	45.507	363430000	132350000	145300000	85787000			866	3843	714	2665;2666;2667	2391;2392;2393	2393			15849	2
ADTLDPALLRPGR	Unmodified	1393.77	0.767762	1773	A8K2M0;P43686	PSMC4	26S protease regulatory subunit 6B	yes	no	0	0	0	0	1	By MS/MS	By MS/MS	By MS/MS	1	1	1	51.981	51.513	3	0.0034572	56775	20220909_Exploris1_QC_PJ_JD_KBext_E103_Throncat2	65.295	51.282	409430000	135110000	116150000	158170000			867	1773	715	2668;2669;2670	2394;2395;2396	2395				3
ADTLDPALLRPGRLDR	Unmodified	1777.98	0.97988	1773	A8K2M0;P43686	PSMC4	26S protease regulatory subunit 6B	yes	no	0	0	0	0	2	By MS/MS	By matching		1	1		54.711	54.485	4	0.026902	59848	20220909_Exploris1_QC_PJ_JD_KBext_E103_Throncat1	41.378	25.56	499790000	201010000	298790000	0			868	1773	716	2671;2672	2397	2397				1
ADTLTLEER	2 Threonine5	1056.55	0.545312	5413	Q9UHD8;A0A0S2Z5A5;A0A024R8V0;A0A024R8Q0;A0A0S2Z5W9;K7EL40	2009-09-01	Septin-9	yes	no	0	0	0	2	0	By matching	By MS/MS	By MS/MS	1	1	1	34.281	34.047	2	0.00029164	35322	20220909_Exploris1_QC_PJ_JD_KBext_E103_Throncat2	132.76	78.209	785100000	255490000	315070000	214550000			869	5413	717	2673;2674;2675	2398;2399	2398			22243;22244	2
ADTLTLEER	Unmodified	1046.52	0.524404	5413	Q9UHD8;A0A0S2Z5A5;A0A024R8V0;A0A024R8Q0;A0A0S2Z5W9;K7EL40	2009-09-01	Septin-9	yes	no	0	0	0	0	0	By matching	By MS/MS	By MS/MS	1	1	1	34.287	34.053	2	0.0049766	35834	20220909_Exploris1_QC_PJ_JD_KBext_E103_Throncat3	85.676	37.827	637080000	159520000	247690000	229870000			870	5413	717	2676;2677;2678	2400;2401	2401				2
ADTLTPEECQQFK	Unmodified	1565.7	0.703173	1692	B4DUD6;Q8TC62;E7ES33;Q3LIE9;A4GYY8;A8K3D0;E7EPK1;Q16181;B4DNE4;A0A024RA87;G3V1Q4;A0A023T695;B4DPQ6;Q59EY4;Q3B7A3;A0A0U1RRE1	SEPT7;Nbla02942;DKFZp686F17268	Septin-7	yes	no	0	0	0	0	0		By MS/MS			1		40.313	40.063	2	0.017268	42725	20220909_Exploris1_QC_PJ_JD_KBext_E103_Throncat2	67.334	42.496	49940000	0	49940000	0			871	1692	718	2679	2402	2402				0
ADTLTPEECQQFK	2 Threonine5	1575.72	0.724081	1692	B4DUD6;Q8TC62;E7ES33;Q3LIE9;A4GYY8;A8K3D0;E7EPK1;Q16181;B4DNE4;A0A024RA87;G3V1Q4;A0A023T695;B4DPQ6;Q59EY4;Q3B7A3;A0A0U1RRE1	SEPT7;Nbla02942;DKFZp686F17268	Septin-7	yes	no	0	0	0	2	0	By matching		By MS/MS	1		1	40.38	40.004	2	0.00018714	43260	20220909_Exploris1_QC_PJ_JD_KBext_E103_Throncat3	99.973	73.084	199270000	89703000	0	109570000			872	1692	718	2680;2681	2403	2403			7104;7105	1
ADTLTPEECQQFKK	2 Threonine5	1703.82	0.819044	1692	B4DUD6;Q8TC62;E7ES33;Q3LIE9;A4GYY8;A8K3D0;E7EPK1;Q16181;B4DNE4;A0A024RA87;G3V1Q4;A0A023T695;B4DPQ6;Q59EY4;Q3B7A3;A0A0U1RRE1	SEPT7;Nbla02942;DKFZp686F17268	Septin-7	yes	no	0	0	0	2	1			By MS/MS			1	30.163	29.712	3	0.0003693	30387	20220909_Exploris1_QC_PJ_JD_KBext_E103_Throncat3	78.529	50.885	280450000	0	0	280450000			873	1692	719	2682	2404	2404			7104;7105	1
ADTNGIIK	Threonine5	835.46	0.460236	5312	Q9NUU7;I3L0H8;B4DS24;H3BTB3;J3QRH0;H3BSL8	DDX19A	ATP-dependent RNA helicase DDX19A	yes	no	0	0	0	1	0	By MS/MS			1			60.69	60.69	2	0.0071309	67397	20220909_Exploris1_QC_PJ_JD_KBext_E103_Throncat1	82.671	7.3606	180510000	180510000	0	0			874	5312	720	2683	2405	2405			21925	1
ADTQTYQPYNK	2 Threonine5	1337.63	0.625353	468	A0A024R6D4;P84090	ERH	Enhancer of rudimentary homolog	yes	no	0	0	0	2	0	By MS/MS	By MS/MS	By MS/MS	1	1	1	22.852	22.551	2	2.5902e-24	21878	20220909_Exploris1_QC_PJ_JD_KBext_E103_Throncat3	236.03	199.69	1516400000	359900000	631650000	524880000			875	468	721	2684;2685;2686	2406;2407;2408	2408			2111;2112	3
ADTQTYQPYNK	Unmodified	1327.6	0.604445	468	A0A024R6D4;P84090	ERH	Enhancer of rudimentary homolog	yes	no	0	0	0	0	0	By MS/MS	By MS/MS	By MS/MS	1	1	1	22.85	22.549	2	4.7984e-33	21411	20220909_Exploris1_QC_PJ_JD_KBext_E103_Throncat1	251.43	217.68	995510000	222590000	458010000	314910000			876	468	721	2687;2688;2689	2409;2410;2411	2409				3
ADTQTYQPYNK	Threonine5	1332.61	0.614899	468	A0A024R6D4;P84090	ERH	Enhancer of rudimentary homolog	yes	no	0	0	0	1	0	By matching	By MS/MS		1	1		22.723	22.598	2	0.0026904	21649	20220909_Exploris1_QC_PJ_JD_KBext_E103_Throncat2	75.825	49.311	128590000	59910000	68675000	0			877	468	721	2690;2691	2412	2412			2111;2112	1
ADTSQEICSPR	Unmodified	1262.56	0.556114	3925	P52948;H7C3P6;A0A024RCC4	NUP98	Nuclear pore complex protein Nup98-Nup96;Nuclear pore complex protein Nup98;Nuclear pore complex protein Nup96	yes	no	0	0	0	0	0			By MS/MS			1	21.978	21.326	2	0.01485	20593	20220909_Exploris1_QC_PJ_JD_KBext_E103_Throncat3	70.929	50.229	0	0	0	0			878	3925	722	2692	2413	2413				1
ADTSSQGALVFLSK	Threonine5	1427.75	0.745913	4676	Q7Z417	NUFIP2	Nuclear fragile X mental retardation-interacting protein 2	yes	yes	0	0	0	1	0	By MS/MS		By MS/MS	1		1	69.229	68.076	2	2.1778e-05	76435	20220909_Exploris1_QC_PJ_JD_KBext_E103_Throncat1	114.72	87.606	117470000	0	0	117470000			879	4676	723	2693;2694	2414;2415	2414			20068	2
ADTSSQGALVFLSK	Unmodified	1422.74	0.735459	4676	Q7Z417	NUFIP2	Nuclear fragile X mental retardation-interacting protein 2	yes	yes	0	0	0	0	0			By MS/MS			1	69.226	68.072	2	0.040511	77659	20220909_Exploris1_QC_PJ_JD_KBext_E103_Throncat3	54.524	38.635	0	0	0	0			880	4676	723	2695	2416	2416				1
ADVDISGPK	Unmodified	900.455	0.455261	4150	Q09666;B4DTV0;Q8N274	AHNAK	Neuroblast differentiation-associated protein AHNAK	yes	no	0	0	0	0	0	By MS/MS	By MS/MS		1	1		25.64	25.515	2	0.029055	25080	20220909_Exploris1_QC_PJ_JD_KBext_E103_Throncat2	82.279	0	2104700000	979510000	1125200000	0			881	4150	724	2696;2697	2417;2418	2418				0
ADVDVQPYAFTTK	Unmodified	1453.71	0.70891	2816	Q8N4P8;Q53GS0;D2CFK9;Q9BZE4;B4DHR2;O60747	GTPBP4	Nucleolar GTP-binding protein 1	yes	no	0	0	0	0	0	By MS/MS	By matching	By MS/MS	1	1	1	58.234	57.732	2	0.00045603	63938	20220909_Exploris1_QC_PJ_JD_KBext_E103_Throncat1	113.69	79.726	577280000	246020000	178060000	153210000			882	2816	725	2698;2699;2700	2419;2420	2419				2
ADVDVQPYAFTTK	2 Threonine5	1463.73	0.729818	2816	Q8N4P8;Q53GS0;D2CFK9;Q9BZE4;B4DHR2;O60747	GTPBP4	Nucleolar GTP-binding protein 1	yes	no	0	0	0	2	0			By MS/MS			1	58.695	57.642	2	1.3906e-11	64940	20220909_Exploris1_QC_PJ_JD_KBext_E103_Throncat3	136.94	110.9	0	0	0	0			883	2816	725	2701	2421	2421			10865;10866	1
ADVDVSGPK	Unmodified	886.44	0.439611	4150	Q09666;Q8N274	AHNAK	Neuroblast differentiation-associated protein AHNAK	yes	no	0	0	0	0	0	By matching	By MS/MS	By matching	1	1	1	20.285	19.984	2	0.012752	18606	20220909_Exploris1_QC_PJ_JD_KBext_E103_Throncat2	71.692	51.77	499000000	202140000	183270000	113600000			884	4150	726	2702;2703;2704	2422	2422				1
ADVDVSGPKVDVEGPDVNIEGPEGK	Unmodified	2521.22	0.218392	4150	Q09666	AHNAK	Neuroblast differentiation-associated protein AHNAK	yes	yes	0	0	0	0	1			By MS/MS			1	66.805	65.652	3	7.6896e-09	74735	20220909_Exploris1_QC_PJ_JD_KBext_E103_Throncat3	112.34	89.165	0	0	0	0			885	4150	727	2705	2423	2423				1
ADVDVSGPKVDVEVPDVSLEGPEGK	Unmodified	2536.25	0.254443	4150	Q09666;Q8N274	AHNAK	Neuroblast differentiation-associated protein AHNAK	yes	no	0	0	0	0	1	By MS/MS	By matching	By MS/MS	1	1	1	80.311	79.776	3	7.2248e-05	91454	20220909_Exploris1_QC_PJ_JD_KBext_E103_Throncat3	62.7	42.978	735270000	242250000	229140000	263880000			886	4150	728	2706;2707;2708	2424;2425;2426	2426				3
ADVEEEFLALR	Unmodified	1290.65	0.645581	3843	P46013	MKI67	Antigen KI-67	yes	no	0	0	0	0	0	By MS/MS	By MS/MS	By MS/MS	1	1	1	86.211	85.709	2	0.009652	98067	20220909_Exploris1_QC_PJ_JD_KBext_E103_Throncat2	81.263	42.714	187210000	67176000	61263000	58768000			887	3843	729	2709;2710;2711	2427;2428;2429	2428				1
ADVEEEFLALRK	Unmodified	1418.74	0.740544	3843	P46013	MKI67	Antigen KI-67	yes	no	0	0	0	0	1	By MS/MS	By MS/MS	By MS/MS	1	1	1	67.455	66.921	3	4.5656e-05	74916	20220909_Exploris1_QC_PJ_JD_KBext_E103_Throncat1	116.01	95.915	1339200000	459200000	483130000	396900000			888	3843	730	2712;2713;2714	2430;2431;2432	2430				3
ADVEGELLACR	Unmodified	1231.59	0.586686	3843	P46013	MKI67	Antigen KI-67	yes	yes	0	0	0	0	0	By MS/MS	By MS/MS	By matching	1	1	1	54.452	53.951	2	0.04138	59799	20220909_Exploris1_QC_PJ_JD_KBext_E103_Throncat2	50.978	24.376	358420000	138430000	142360000	77618000			889	3843	731	2715;2716;2717	2433;2434	2434				1
ADVFHAYLSLLK	Unmodified	1375.75	0.749987	4717	Q86VP6;A8K8U1;A0A0C4DGH5;H0YH27	CAND1	Cullin-associated NEDD8-dissociated protein 1	yes	no	0	0	0	0	0	By MS/MS	By MS/MS	By MS/MS	2	2	2	102.85	102.28	2;3	0.00012913	117376	20220909_Exploris1_QC_PJ_JD_KBext_E103_Throncat1	89.629	67.998	6341700000	2266600000	2081000000	1994100000			890	4717	732	2718;2719;2720;2721;2722;2723	2435;2436;2437;2438	2435				4
ADVIQATGDAICIFR	Threonine5	1653.83	0.834745	381	A0A024R4Z6;Q08945;E9PMD4	SSRP1	FACT complex subunit SSRP1	yes	no	0	0	0	1	0	By MS/MS	By MS/MS	By MS/MS	1	1	1	94.494	93.993	2	2.6354e-08	107578	20220909_Exploris1_QC_PJ_JD_KBext_E103_Throncat1	151.78	107.58	1843400000	696060000	652170000	495190000			891	381	733	2724;2725;2726	2439;2440;2441	2439			1667	3
ADVLSEEAILK	Unmodified	1186.64	0.644519	720	B7Z4K8;E7ETZ4;A0A024RA42;Q9Y6E2;B3KM68;B5MCH7;B5MCE7;E9PFD4	BZW2	Basic leucine zipper and W2 domain-containing protein 2	yes	no	0	0	0	0	0	By MS/MS	By MS/MS	By MS/MS	1	1	1	64.57	64.069	2	0.026756	72503	20220909_Exploris1_QC_PJ_JD_KBext_E103_Throncat3	74.6	41.174	1588300000	461940000	756430000	369960000			892	720	734	2727;2728;2729	2442;2443;2444	2444				3
ADVLSVLR	Acetyl (Protein N-term)	913.523	0.523281	4596	Q6P1J9;A0A1B0GUB2;B4DV47	CDC73	Parafibromin	yes	no	1	0	0	0	0	By MS/MS	By MS/MS	By MS/MS	1	1	1	105.2	104.69	2	0.00042563	120372	20220909_Exploris1_QC_PJ_JD_KBext_E103_Throncat1	156.4	44.674	887670000	352920000	278020000	256730000			893	4596	735	2730;2731;2732	2445;2446;2447	2445				3
ADVLTTGAGNPVGDK	Unmodified	1413.71	0.709973	3553	P04040	CAT	Catalase	yes	yes	0	0	0	0	0	By MS/MS	By MS/MS	By matching	1	1	1	39.492	39.158	2	0.00018366	41679	20220909_Exploris1_QC_PJ_JD_KBext_E103_Throncat2	110.31	63.078	360620000	117650000	116140000	126830000			894	3553	736	2733;2734;2735	2448;2449	2449				2
ADVLTTGAGNPVGDK	2 Threonine5	1423.73	0.730881	3553	P04040	CAT	Catalase	yes	yes	0	0	0	2	0			By MS/MS			1	39.774	39.022	2	0.00010546	42146	20220909_Exploris1_QC_PJ_JD_KBext_E103_Throncat3	103.14	67.69	117390000	0	0	117390000			895	3553	736	2736	2450	2450			13690;13691	1
ADVQSIIGLQR	Unmodified	1198.67	0.666986	4193	Q13263;B2R8R5;M0R0K9	TRIM28	Transcription intermediary factor 1-beta	yes	no	0	0	0	0	0	By MS/MS	By MS/MS	By MS/MS	1	1	1	64.118	63.617	2	0.00031957	70930	20220909_Exploris1_QC_PJ_JD_KBext_E103_Throncat1	147.95	69.612	7081400000	2413500000	3136900000	1531000000			896	4193	737	2737;2738;2739	2451;2452;2453;2454	2452				4
ADVTRLPATIAR	2 Threonine5	1292.76	0.756642	1240	F5GWX5;A0A0C4DGG9;Q14839;B3KY63	CHD4	Chromodomain-helicase-DNA-binding protein 4	yes	no	0	0	0	2	1	By MS/MS	By MS/MS	By MS/MS	1	1	1	40.867	40.533	3	0.00012358	43864	20220909_Exploris1_QC_PJ_JD_KBext_E103_Throncat3	105	79.616	494600000	161630000	137880000	195100000			897	1240	738	2740;2741;2742	2455;2456;2457;2458	2457			5077;5078	4
ADVVESWIGEK	Unmodified	1231.61	0.608468	4226	Q13813;A0A0D9SGF6;A0A024R889;A0A0D9SF54;Q9UG16;Q14917	SPTAN1;DKFZp564P0562	Spectrin alpha chain, non-erythrocytic 1	yes	no	0	0	0	0	0	By MS/MS	By MS/MS	By MS/MS	1	1	1	66.669	66.134	2	0.00063056	75137	20220909_Exploris1_QC_PJ_JD_KBext_E103_Throncat3	147.95	115.11	2286700000	776080000	793770000	716820000			898	4226	739	2743;2744;2745	2459;2460;2461	2461				2
ADVVVSGPK	Unmodified	870.481	0.481082	4150	Q09666;Q8N274	AHNAK	Neuroblast differentiation-associated protein AHNAK	yes	no	0	0	0	0	0	By MS/MS	By MS/MS	By MS/MS	1	1	1	22.753	22.452	2	0.017041	21166	20220909_Exploris1_QC_PJ_JD_KBext_E103_Throncat1	66.692	46.905	2143000000	742660000	773660000	626720000			899	4150	740	2746;2747;2748	2462;2463;2464	2462				3
ADWKKTVETQK	Thr->BES	1342.69	0.688115	3681	P19474	TRIM21	E3 ubiquitin-protein ligase TRIM21	yes	yes	0	0	1	0	2	By MS/MS			1			17.202	17.202	2	0.020411	14906	20220909_Exploris1_QC_PJ_JD_KBext_E103_Throncat1	70.856	15.18	0	0	0	0			900	3681	741	2749	2465	2465				1
ADWLSHYWMPK	Oxidation (M)	1448.65	0.654706	3590;2529	B4DY32;P08243	ASNS	Asparagine synthetase [glutamine-hydrolyzing]	no	no	0	1	0	0	0	By MS/MS	By MS/MS	By MS/MS	1	1	1	72.025	71.49	3	0.0013016	80356	20220909_Exploris1_QC_PJ_JD_KBext_E103_Throncat1	77.64	58.909	318940000	114800000	120540000	83594000			901	2529;3590	742	2750;2751;2752	2466;2467;2468	2466	350			3
ADWLSHYWMPK	Unmodified	1432.66	0.659792	3590;2529	B4DY32;P08243	ASNS	Asparagine synthetase [glutamine-hydrolyzing]	no	no	0	0	0	0	0	By MS/MS	By MS/MS	By MS/MS	2	2	2	80.2	79.666	2;3	1.4944e-10	90363	20220909_Exploris1_QC_PJ_JD_KBext_E103_Throncat1	191.45	172.18	8786800000	3048300000	3188300000	2550200000			902	2529;3590	742	2753;2754;2755;2756;2757;2758	2469;2470;2471;2472;2473;2474	2470				3
ADWWTNTAHYNR	2 Threonine5	1543.7	0.695833	4601	Q6P2Q9;I3L0J9	PRPF8	Pre-mRNA-processing-splicing factor 8	yes	no	0	0	0	2	0	By MS/MS		By MS/MS	1		1	47.769	47.293	2	0.00015248	51186	20220909_Exploris1_QC_PJ_JD_KBext_E103_Throncat1	108.43	84.21	220650000	121580000	0	99074000			903	4601	743	2759;2760	2475;2476	2475			19778;19779	2
AEACFVNCVER	Unmodified	1353.58	0.580555	3415	O60220	TIMM8A	Mitochondrial import inner membrane translocase subunit Tim8 A	yes	yes	0	0	0	0	0	By MS/MS	By MS/MS	By MS/MS	1	1	1	40.863	40.529	2	0.00036304	43240	20220909_Exploris1_QC_PJ_JD_KBext_E103_Throncat2	163.64	148.49	1218300000	348660000	433950000	435650000			904	3415	744	2761;2762;2763	2477;2478;2479	2478				3
AEADAYIR	Unmodified	907.44	0.439946	755	A0A024RAM4;P46821;A2BDK6;Q5H9P1	MAP1B;DKFZp686F1345	Microtubule-associated protein 1B;MAP1B heavy chain;MAP1 light chain LC1	yes	no	0	0	0	0	0	By MS/MS	By MS/MS	By matching	1	1	1	26.461	26.235	2	0.016394	25842	20220909_Exploris1_QC_PJ_JD_KBext_E103_Throncat1	77.058	34.058	414170000	238230000	0	175940000			905	755	745	2764;2765;2766	2480;2481	2480				2
AEADEIFQELEK	Unmodified	1420.67	0.67219	3009	F5GZZ0;S4R3T5;F5H5X2;Q6NS38	ALKBH2	Alpha-ketoglutarate-dependent dioxygenase alkB homolog 2	yes	no	0	0	0	0	0	By matching	By MS/MS	By MS/MS	1	1	1	82.667	82.166	2	0.00016391	93865	20220909_Exploris1_QC_PJ_JD_KBext_E103_Throncat2	128.52	100.12	315150000	118570000	97684000	98890000			906	3009	746	2767;2768;2769	2482;2483	2482				1
AEADVSLPSMQGDLK	Unmodified	1559.75	0.750123	4746	Q8IVF2	AHNAK2	Protein AHNAK2	yes	yes	0	0	0	0	0	By MS/MS	By MS/MS		1	1		63.391	63.391	2	0.00023394	70754	20220909_Exploris1_QC_PJ_JD_KBext_E103_Throncat1	101.72	69.876	66210000	66210000	0	0			907	4746	747	2770;2771	2484;2485	2484				2
AEAEAGSPRPDPR	Unmodified	1351.65	0.648041	967;3962	A0A075B730;A0A087X1U6;P58107	EPPK1	Epiplakin	no	no	0	0	0	0	1	By MS/MS	By MS/MS	By matching	1	1	1	14.563	14.229	3	0.019006	11341	20220909_Exploris1_QC_PJ_JD_KBext_E103_Throncat1	62.408	31.222	2596900000	776610000	1074400000	745830000			908	967;3962	748	2772;2773;2774	2486;2487	2486				1
AEAEAQAEELSFPR	Unmodified	1546.73	0.726351	404	A0A024R5C5;P11498;E9PS68	PC	Pyruvate carboxylase;Pyruvate carboxylase, mitochondrial	yes	no	0	0	0	0	0	By MS/MS	By MS/MS	By MS/MS	1	1	1	55.214	54.713	2	8.198e-46	60643	20220909_Exploris1_QC_PJ_JD_KBext_E103_Throncat2	266.93	218.84	1345100000	390840000	449580000	504630000			909	404	749	2775;2776;2777	2488;2489;2490	2489				3
AEAEAWYQTK	Unmodified	1195.55	0.550953	2784;2802	CON__P08729;CON__Q9DCV7;A0A1W2PRP1;Q3KNV1;CON__Q3KNV1;P08729	KRT7	Keratin, type II cytoskeletal 7	no	no	0	0	0	0	0	By MS/MS	By MS/MS	By MS/MS	1	1	2	35.155	34.817	2	3.3998e-25	36006	20220909_Exploris1_QC_PJ_JD_KBext_E103_Throncat2	244.68	198.97	17193000000	5654000000	5796000000	5743200000		+	910	2784;2802	750	2778;2779;2780;2781	2491;2492;2493	2492				3
AEAEAWYQTK	Threonine5	1200.56	0.561407	2784;2802	CON__P08729;CON__Q9DCV7;A0A1W2PRP1;Q3KNV1;CON__Q3KNV1;P08729	KRT7	Keratin, type II cytoskeletal 7	no	no	0	0	0	1	0	By MS/MS	By MS/MS	By MS/MS	1	2	2	34.973	34.693	2	3.2823e-06	36095	20220909_Exploris1_QC_PJ_JD_KBext_E103_Throncat2	163.15	132.8	10961000000	3670700000	3646300000	3644000000		+	911	2784;2802	750	2782;2783;2784;2785;2786	2494;2495;2496;2497	2495			10825	2
AEAEAWYQTK	Thr->BES	1205.54	0.535303	2784;2802	CON__P08729;CON__Q9DCV7;A0A1W2PRP1;Q3KNV1;CON__Q3KNV1;P08729	KRT7	Keratin, type II cytoskeletal 7	no	no	0	0	1	0	0	By MS/MS	By MS/MS		1	1		35.16	35.085	2	0.02383	36617	20220909_Exploris1_QC_PJ_JD_KBext_E103_Throncat2	91.867	75.664	0	0	0	0		+	912	2784;2802	750	2787;2788	2498;2499	2499				2
AEAEGESLESWLNK	Acetyl (Protein N-term)	1603.74	0.736581	1861	J3QRS8;B7Z7R9;B7Z1E9;A8K6I6;Q9NZ52;B7Z9A2;A8K6M0	GGA3	ADP-ribosylation factor-binding protein GGA3	yes	no	1	0	0	0	0	By MS/MS	By MS/MS	By matching	1	1	1	102.46	101.89	2	0.00093618	117364	20220909_Exploris1_QC_PJ_JD_KBext_E103_Throncat1	100.93	87.975	163270000	58011000	68821000	36442000			913	1861	751	2789;2790;2791	2500;2501;2502	2501				3
AEAELLQQQK	Unmodified	1156.61	0.608802	4290	Q15149	PLEC	Plectin	yes	yes	0	0	0	0	0	By MS/MS	By MS/MS	By MS/MS	1	1	1	27.957	27.756	2	9.41e-11	28107	20220909_Exploris1_QC_PJ_JD_KBext_E103_Throncat3	196.95	110.12	2981000000	729470000	1023800000	1227800000			914	4290	752	2792;2793;2794	2503;2504;2505	2505				2
AEAERPEEQAEASGLKK	Unmodified	1841.91	0.91192	4107	Q02952;Q5CZB5	AKAP12;DKFZp686M0430	A-kinase anchor protein 12	yes	no	0	0	0	0	2	By matching	By MS/MS	By MS/MS	1	1	1	19.87	19.57	3	2.4995e-10	18379	20220909_Exploris1_QC_PJ_JD_KBext_E103_Throncat3	151.95	115.76	636290000	142820000	272270000	221200000			915	4107	753	2795;2796;2797	2506;2507	2507				2
AEAESLYQSK	Unmodified	1124.54	0.534968	3172;3173	H6VRG3;H6VRG0;H6VRF8;H6VRG1;P04264;H6VRF9;CON__P04264;H6VRG2	KRT1	Keratin, type II cytoskeletal 1	no	no	0	0	0	0	0	By MS/MS	By MS/MS	By MS/MS	1	1	1	24.446	24.17	2	0.00055235	23803	20220909_Exploris1_QC_PJ_JD_KBext_E103_Throncat3	121.64	84.797	186650000	101530000	0	85125000		+	916	3172;3173	754	2798;2799;2800	2508;2509;2510	2510				2
AEAESMYQIK	Oxidation (M)	1184.54	0.538339	2781;2768	CON__P05787;P05787;Q969I0;Q7L4M3;CON__Q9H552;CON__H-INV:HIT000292931	KRT8	Keratin, type II cytoskeletal 8	no	no	0	1	0	0	0	By MS/MS	By MS/MS	By matching	1	1	1	25.167	24.899	2	0.012653	24544	20220909_Exploris1_QC_PJ_JD_KBext_E103_Throncat2	75.043	33.595	282830000	123200000	80697000	78933000		+	917	2781;2768	755	2801;2802;2803	2511;2512	2512	365;376			2
AEAESMYQIK	Unmodified	1168.54	0.543425	2781;2768	CON__P05787;P05787;Q969I0;Q7L4M3;CON__Q9H552;CON__H-INV:HIT000292931	KRT8	Keratin, type II cytoskeletal 8	no	no	0	0	0	0	0	By matching	By MS/MS	By MS/MS	1	1	1	34.601	34.367	2	0.00060051	36012	20220909_Exploris1_QC_PJ_JD_KBext_E103_Throncat3	128.61	47.417	10474000000	3072000000	3753200000	3649300000		+	918	2781;2768	755	2804;2805;2806	2513;2514	2514				1
AEAESMYQIKYEELQSLAGK	Unmodified	2287.1	0.104214	2781;2768	CON__P05787;P05787;Q969I0;Q7L4M3;CON__H-INV:HIT000292931	KRT8	Keratin, type II cytoskeletal 8	no	no	0	0	0	0	1	By MS/MS	By matching	By matching	1	1	1	75.891	75.356	3	0.002937	85290	20220909_Exploris1_QC_PJ_JD_KBext_E103_Throncat1	60.621	52.783	2008800000	660480000	784350000	563970000		+	919	2781;2768	756	2807;2808;2809	2515	2515				0
AEAETLPSLSITK	2 Threonine5	1368.75	0.75022	3513	Q5TB52;O95340;B4DWB5	PAPSS2	Bifunctional 3'-phosphoadenosine 5'-phosphosulfate synthase 2;Sulfate adenylyltransferase;Adenylyl-sulfate kinase	yes	no	0	0	0	2	0		By MS/MS			1		61.91	61.459	2	0.021254	68812	20220909_Exploris1_QC_PJ_JD_KBext_E103_Throncat2	46.592	29.875	82919000	0	82919000	0			920	3513	757	2810	2516	2516			13431;13432	1
AEAGAGSATEFQFR	Unmodified	1440.66	0.663357	3849	P46783;Q59GE4;Q9NQ39	RPS10;RPS10P5	40S ribosomal protein S10;Putative 40S ribosomal protein S10-like	yes	no	0	0	0	0	0	By MS/MS	By MS/MS	By matching	1	1	1	48.401	47.967	2	0.000124	52024	20220909_Exploris1_QC_PJ_JD_KBext_E103_Throncat1	121.08	92.118	786020000	246970000	315420000	223620000			921	3849	758	2811;2812;2813	2517;2518	2517				2
AEAGAGSATEFQFR	Threonine5	1445.67	0.673811	3849	P46783;Q59GE4;Q9NQ39	RPS10;RPS10P5	40S ribosomal protein S10;Putative 40S ribosomal protein S10-like	yes	no	0	0	0	1	0	By MS/MS	By MS/MS	By MS/MS	1	1	1	48.386	47.951	2	5.2484e-09	53071	20220909_Exploris1_QC_PJ_JD_KBext_E103_Throncat3	180.66	145.94	524090000	172490000	203140000	148460000			922	3849	758	2814;2815;2816	2519;2520;2521	2521			15930	3
AEAGDNLGALVR	Unmodified	1184.61	0.61495	3875	P49411	TUFM	Elongation factor Tu, mitochondrial	yes	yes	0	0	0	0	0	By MS/MS	By MS/MS	By MS/MS	1	1	1	49.264	48.83	2	0.00019667	53958	20220909_Exploris1_QC_PJ_JD_KBext_E103_Throncat3	122.44	103.08	15277000000	4998400000	4870700000	5407800000			923	3875	759	2817;2818;2819	2522;2523;2524	2524				2
AEAGPEGVAPAPEGEK	Unmodified	1507.72	0.715452	1066	A0A087X054;Q9Y4L1;B7Z2N4;B3KXH0;B7Z766;B7Z602	HYOU1	Hypoxia up-regulated protein 1	yes	no	0	0	0	0	0	By MS/MS	By MS/MS	By MS/MS	1	1	1	28.362	28.162	2	1.6148e-15	28119	20220909_Exploris1_QC_PJ_JD_KBext_E103_Throncat1	198.52	158.5	895860000	258690000	326380000	310800000			924	1066	760	2820;2821;2822	2525;2526;2527	2525				3
AEAGVPAEFSIWTR	Threonine5	1537.77	0.772797	3691	P21333;Q60FE5;Q60FE6;Q5HY54;Q8TES4;Q6NXF2;Q96C61;B4E2F9;B4DTD5;H0Y5C6;Q2VP91	FLNA;FLJ00119	Filamin-A	yes	no	0	0	0	1	0	By MS/MS	By MS/MS	By MS/MS	1	1	1	87.631	87.129	2	3.118e-06	100473	20220909_Exploris1_QC_PJ_JD_KBext_E103_Throncat3	146.16	104.16	24953000000	9680600000	9965000000	5307000000			925	3691	761	2823;2824;2825	2528;2529;2530;2531	2530			14743	4
AEAGVPAEFSIWTR	Unmodified	1532.76	0.762343	3691	P21333;Q60FE5;Q60FE6;Q5HY54;Q8TES4;Q6NXF2;Q96C61;B4E2F9;B4DTD5;H0Y5C6;Q2VP91	FLNA;FLJ00119	Filamin-A	yes	no	0	0	0	0	0	By MS/MS	By MS/MS	By MS/MS	1	2	2	87.749	87.147	2;3	5.724e-06	100514	20220909_Exploris1_QC_PJ_JD_KBext_E103_Throncat3	146.16	111.63	21838000000	8456200000	8750000000	4631700000			926	3691	761	2826;2827;2828;2829;2830	2532;2533;2534;2535;2536	2535				4
AEAGVPAEFSIWTR	Thr->BES	1542.75	0.746692	3691	P21333;Q60FE5;Q60FE6;Q5HY54;Q8TES4;Q6NXF2;Q96C61;B4E2F9;B4DTD5;H0Y5C6;Q2VP91	FLNA;FLJ00119	Filamin-A	yes	no	0	0	1	0	0	By MS/MS	By MS/MS		1	1		89.333	89.158	2	0.010677	102147	20220909_Exploris1_QC_PJ_JD_KBext_E103_Throncat2	94.191	69.96	360880000	186340000	174550000	0			927	3691	761	2831;2832	2537;2538	2538				2
AEAHHAEL	Unmodified	876.409	0.40898	4575	Q6IBU4;Q99470	SDF2	Stromal cell-derived factor 2	yes	no	0	0	0	0	0	By MS/MS	By matching	By matching	1	1	1	11.833	11.566	2	0.0139	8090	20220909_Exploris1_QC_PJ_JD_KBext_E103_Throncat1	80.462	47.105	98053000	45718000	28231000	24104000			928	4575	762	2833;2834;2835	2539	2539				1
AEALASAIASTK	Threonine5	1136.62	0.624007	5322	Q9NVT9	ARMC1	Armadillo repeat-containing protein 1	yes	yes	0	0	0	1	0	By matching	By MS/MS		1	1		40.381	40.256	2	0.0030628	42935	20220909_Exploris1_QC_PJ_JD_KBext_E103_Throncat2	72.652	53.29	249570000	134180000	115390000	0			929	5322	763	2836;2837	2540	2540			21960	1
AEALEDLVGFK	Unmodified	1190.62	0.618304	3843	P46013	MKI67	Antigen KI-67	yes	yes	0	0	0	0	0	By MS/MS	By MS/MS	By MS/MS	1	1	1	81.485	80.983	2	0.0074654	93279	20220909_Exploris1_QC_PJ_JD_KBext_E103_Throncat3	71.614	55.732	385600000	148790000	143600000	93213000			930	3843	764	2838;2839;2840	2541;2542;2543	2543				1
AEALPLQR	Unmodified	896.508	0.507966	3703	P23229	ITGA6	Integrin alpha-6;Integrin alpha-6 heavy chain;Integrin alpha-6 light chain;Processed integrin alpha-6	yes	yes	0	0	0	0	0	By MS/MS	By MS/MS	By matching	1	1	1	32.739	32.505	2	0.0079942	33445	20220909_Exploris1_QC_PJ_JD_KBext_E103_Throncat1	97.602	58.81	338760000	117790000	124980000	95999000			931	3703	765	2841;2842;2843	2544;2545	2544				2
AEAPLHDPDLDFLEVAK	Unmodified	1878.94	0.936344	5144	Q9BY89	KIAA1671	Uncharacterized protein KIAA1671	yes	yes	0	0	0	0	0	By MS/MS		By MS/MS	1		1	85.574	84.997	3	0.047408	98066	20220909_Exploris1_QC_PJ_JD_KBext_E103_Throncat3	25.158	7.6689	136430000	81179000	0	55247000			932	5144	766	2844;2845	2546;2547	2547				2
AEAPLLTQTR	2 Threonine5	1108.62	0.624231	5132	Q9BWG6	SCNM1	Sodium channel modifier 1	yes	yes	0	0	0	2	0	By matching		By MS/MS	1		1	34.98	34.704	2	0.017841	36651	20220909_Exploris1_QC_PJ_JD_KBext_E103_Throncat3	53.756	37.554	147550000	54544000	0	93001000			933	5132	767	2846;2847	2548	2548			21383;21384	1
AEAQIAAK	Unmodified	800.439	0.439217	494	A0A024R6W0;P00505;B3KUZ8;A8K482;B4DY39	GOT2	Aspartate aminotransferase;Aspartate aminotransferase, mitochondrial	yes	no	0	0	0	0	0	By MS/MS	By MS/MS	By MS/MS	1	1	1	13.606	13.272	2	0.010639	10218	20220909_Exploris1_QC_PJ_JD_KBext_E103_Throncat1	89.369	44.396	1349800000	532970000	569980000	246890000			934	494	768	2848;2849;2850	2549;2550;2551	2549				3
AEAQQVEALPGPSLDQWHR	Unmodified	2131.04	0.0446654	1230	F5GYV5;H7BZV4;B2RE15;A0A0C4DG62;F8WCT1;Q8TEM4;Q66PJ3;F5H7X4	ARL6IP4;FLJ00169	ADP-ribosylation factor-like protein 6-interacting protein 4	yes	no	0	0	0	0	0	By MS/MS	By MS/MS	By MS/MS	1	1	1	65.57	65.035	3	6.9518e-05	73128	20220909_Exploris1_QC_PJ_JD_KBext_E103_Throncat2	91.64	76.446	897610000	235470000	348820000	313320000			935	1230	769	2851;2852;2853	2552;2553;2554	2553				3
AEASIQAGAGDGEWEESEVK	Unmodified	2061.91	0.912708	4150	Q09666;Q6ZQN2	AHNAK	Neuroblast differentiation-associated protein AHNAK	yes	no	0	0	0	0	0	By MS/MS	By MS/MS	By MS/MS	1	1	1	51.693	51.225	2	1.4198e-72	56827	20220909_Exploris1_QC_PJ_JD_KBext_E103_Throncat3	293.59	264.26	463670000	182170000	148250000	133260000			936	4150	770	2854;2855;2856	2555;2556;2557	2557				3
AEASQLGHK	Unmodified	939.477	0.477394	1568	A0A1S5UZ07;Q9Y490	TLN1	Talin-1	yes	no	0	0	0	0	0	By MS/MS	By MS/MS	By MS/MS	1	1	1	9.7516	9.5177	2	0.00097438	5922	20220909_Exploris1_QC_PJ_JD_KBext_E103_Throncat2	118.74	70.895	75977000	37416000	22018000	16543000			937	1568	771	2857;2858;2859	2558;2559;2560	2559				2
AEASSGDHPTDTEMK	Unmodified	1574.65	0.651865	4105	Q02790;B2R9U2	FKBP4	Peptidyl-prolyl cis-trans isomerase FKBP4;Peptidyl-prolyl cis-trans isomerase FKBP4, N-terminally processed	yes	no	0	0	0	0	0	By MS/MS	By MS/MS	By MS/MS	1	1	1	14.498	14.163	3	0.0013369	11629	20220909_Exploris1_QC_PJ_JD_KBext_E103_Throncat2	70.197	59.467	108900000	33132000	50473000	25297000			938	4105	772	2860;2861;2862	2561;2562;2563	2562				3
AEASSGDHPTDTEMK	2 Threonine5	1584.67	0.672774	4105	Q02790;B2R9U2	FKBP4	Peptidyl-prolyl cis-trans isomerase FKBP4;Peptidyl-prolyl cis-trans isomerase FKBP4, N-terminally processed	yes	no	0	0	0	2	0	By matching	By MS/MS	By MS/MS	1	1	1	14.488	14.154	3	0.00064912	11605	20220909_Exploris1_QC_PJ_JD_KBext_E103_Throncat2	74.89	69.275	103290000	32644000	43318000	27325000			939	4105	772	2863;2864;2865	2564;2565	2564			17372;17373	2
AEASSGDHPTDTEMKEEQK	Oxidation (M)	2104.89	0.885507	4105	Q02790;B2R9U2	FKBP4	Peptidyl-prolyl cis-trans isomerase FKBP4;Peptidyl-prolyl cis-trans isomerase FKBP4, N-terminally processed	yes	no	0	1	0	0	1	By MS/MS	By MS/MS	By MS/MS	1	1	1	10.284	10.016	4	0.00013942	6521	20220909_Exploris1_QC_PJ_JD_KBext_E103_Throncat2	82.877	73.831	46333000	15133000	22745000	8454600			940	4105	773	2866;2867;2868	2566;2567;2568	2567	705			3
AEASSGDHPTDTEMKEEQK	2 Threonine5	2098.91	0.911501	4105	Q02790;B2R9U2	FKBP4	Peptidyl-prolyl cis-trans isomerase FKBP4;Peptidyl-prolyl cis-trans isomerase FKBP4, N-terminally processed	yes	no	0	0	0	2	1	By MS/MS	By MS/MS	By MS/MS	2	2	2	14.662	14.327	3;4	4.7064e-18	11879	20220909_Exploris1_QC_PJ_JD_KBext_E103_Throncat2	162.15	140.62	1896200000	521560000	728300000	646350000			941	4105	773	2869;2870;2871;2872;2873;2874	2569;2570;2571;2572	2571			17372;17373	4
AEASSGDHPTDTEMKEEQK	Unmodified	2088.89	0.890592	4105	Q02790;B2R9U2	FKBP4	Peptidyl-prolyl cis-trans isomerase FKBP4;Peptidyl-prolyl cis-trans isomerase FKBP4, N-terminally processed	yes	no	0	0	0	0	1	By MS/MS	By MS/MS	By MS/MS	2	2	2	14.668	14.334	3;4	1.3572e-06	11437	20220909_Exploris1_QC_PJ_JD_KBext_E103_Throncat1	120.31	115.31	1903600000	572020000	708290000	623290000			942	4105	773	2875;2876;2877;2878;2879;2880	2573;2574;2575;2576	2573				4
AEAVESAQAGDK	Unmodified	1174.55	0.546596	4254	Q14566;Q4ZG57	MCM6	DNA replication licensing factor MCM6	yes	no	0	0	0	0	0	By MS/MS	By MS/MS	By MS/MS	1	2	1	13.83	13.492	2	0.0001996	10555	20220909_Exploris1_QC_PJ_JD_KBext_E103_Throncat1	121.9	89.964	348220000	159040000	99916000	89259000			943	4254	774	2881;2882;2883;2884	2577;2578;2579	2577				3
AECLAMLGRYPEAQSVASDILR	Unmodified	2449.21	0.209364	4451	Q59EH7;Q99615;B7Z9W6;A8K4T2;B4DKK3;K7EPP7;K7ESP1;K7EIH8	DNAJC7	DnaJ homolog subfamily C member 7	yes	no	0	0	0	0	1		By MS/MS	By MS/MS		1	1	94.845	94.093	3	8.496e-07	108102	20220909_Exploris1_QC_PJ_JD_KBext_E103_Throncat2	111.97	84.701	283350000	0	128520000	154830000			944	4451	775	2885;2886	2580;2581	2580				2
AECRPAASENYMR	Unmodified	1553.67	0.671495	938	A0A024RDU9;P13984	GTF2F2	General transcription factor IIF subunit 2	yes	no	0	0	0	0	1	By MS/MS	By MS/MS	By MS/MS	1	1	1	22.323	22.022	3	0.0026837	20772	20220909_Exploris1_QC_PJ_JD_KBext_E103_Throncat1	69.224	49.215	432880000	109700000	153640000	169550000			945	938	776	2887;2888;2889	2582;2583;2584	2582				3
AEDAVEAIR	Unmodified	972.488	0.487624	5131	Q9BWF3;A8K9U0;E9PB51;Q9BQ04;D6R9K7;J3QRR5;E9PLB0;E9PM61;U3KQD5	RBM4;RBM4B	RNA-binding protein 4;RNA-binding protein 4B	yes	no	0	0	0	0	0	By MS/MS	By MS/MS	By MS/MS	1	1	1	28.443	28.242	2	0.00071844	28540	20220909_Exploris1_QC_PJ_JD_KBext_E103_Throncat3	126.62	72.867	419290000	101310000	156380000	161600000			946	5131	777	2890;2891;2892	2585;2586;2587	2587				3
AEDAVEAIRGLDNTEFQGK	Threonine5	2067.01	0.00716637	5131	Q9BWF3;A8K9U0;E9PB51;Q9BQ04	RBM4;RBM4B	RNA-binding protein 4;RNA-binding protein 4B	yes	no	0	0	0	1	1	By MS/MS	By MS/MS		1	1		69.047	68.822	3	1.1649e-06	77765	20220909_Exploris1_QC_PJ_JD_KBext_E103_Throncat2	122.22	89.401	218500000	86103000	132390000	0			947	5131	778	2893;2894	2588;2589;2590	2590			21376	3
AEDCWELQISPELLAHGR	Unmodified	2123.01	0.010588	448	B7Z9T5;A0A024R632;H3BRB3;Q14807;Q14985;O60846;Q14984	KIF22;OBP-2;A-328A3.5;OBP-1	Kinesin-like protein;Kinesin-like protein KIF22	yes	no	0	0	0	0	0	By matching		By MS/MS	1		1	90.307	89.73	3	0.049656	103767	20220909_Exploris1_QC_PJ_JD_KBext_E103_Throncat3	19.255	3.3126	148060000	79187000	0	68877000			948	448	779	2895;2896	2591	2591				1
AEDEVQRER	Unmodified	1130.53	0.531614	1274;1575	A8K5I0;A0A0G2JIW1;P0DMV9;P0DMV8;B4DFN9;B4DI39;B4E388;B4E1S9;B4DVU9;V9GZ37;B3KTT5;B4DNX1;B4E1T6;A0A1U9X7W4;B4DNT8;Q59EJ3;B4DWK5	HEL-S-103;HSPA1B;HSPA1A	Heat shock 70 kDa protein 1B;Heat shock 70 kDa protein 1A	no	no	0	0	0	0	1	By MS/MS	By matching		1	1		10.248	10.123	3	0.0078498	6394	20220909_Exploris1_QC_PJ_JD_KBext_E103_Throncat1	85.731	57.718	119790000	67632000	52154000	0			949	1274;1575	780	2897;2898	2592	2592				0
AEDFQIEGYNPHPTIK	Threonine5	1862.9	0.900182	1916	Q53Y97;Q53FB7;A8K9A5;P04818	TYMS	Thymidylate synthase	yes	no	0	0	0	1	0		By MS/MS	By MS/MS		1	1	54.374	53.622	3	0.014727	59356	20220909_Exploris1_QC_PJ_JD_KBext_E103_Throncat2	42.708	28.235	327180000	0	126530000	200640000			950	1916	781	2899;2900	2593;2594	2593			7899	2
AEDGATPSPSNETPK	2 Threonine5	1509.69	0.694889	3750	P29966;Q6NVI1	MARCKS	Myristoylated alanine-rich C-kinase substrate	yes	no	0	0	0	2	0	By MS/MS	By MS/MS	By MS/MS	1	1	1	20.253	19.952	2	1.7306e-09	18428	20220909_Exploris1_QC_PJ_JD_KBext_E103_Throncat2	173.6	131.25	401780000	84956000	120870000	195950000			951	3750	782	2901;2902;2903	2595;2596;2597	2596			15261;15262	3
AEDGATPSPSNETPK	Unmodified	1499.67	0.673981	3750	P29966;Q6NVI1	MARCKS	Myristoylated alanine-rich C-kinase substrate	yes	no	0	0	0	0	0			By MS/MS			1	20.493	19.841	2	0.00017526	18694	20220909_Exploris1_QC_PJ_JD_KBext_E103_Throncat3	149.94	97.665	174360000	0	0	174360000			952	3750	782	2904	2598	2598				1
AEDGATPSPSNETPKK	Unmodified	1627.77	0.768944	3750	P29966;Q6NVI1	MARCKS	Myristoylated alanine-rich C-kinase substrate	yes	no	0	0	0	0	1	By matching	By matching	By MS/MS	1	1	1	15.571	15.204	3	0.028304	13141	20220909_Exploris1_QC_PJ_JD_KBext_E103_Throncat3	38.661	22.396	158560000	40553000	46360000	71646000			953	3750	783	2905;2906;2907	2599;2600	2599				2
AEDGSVIDYELIDQDAR	Unmodified	1907.87	0.874866	443	A0A024R5Z7;P07355;V9HW65;H0YN42;H0YM50;H0YMD0;H0YMU9;B3KRQ1;H0YNP5;H0YN28;H0YL33;H0YNA0	ANXA2;HEL-S-270	Annexin;Annexin A2	yes	no	0	0	0	0	0	By MS/MS	By MS/MS	By MS/MS	2	2	2	78.839	78.304	2	2.5504e-80	88033	20220909_Exploris1_QC_PJ_JD_KBext_E103_Throncat2	308.74	271.56	6565300000	2250600000	2742300000	1572400000			954	443	784	2908;2909;2910;2911;2912;2913	2601;2602;2603;2604;2605	2602				5
AEDGSVIDYELIDQDARDLYDAGVK	Unmodified	2769.3	0.298099	443	A0A024R5Z7;P07355;V9HW65;H0YN42;H0YM50;H0YMD0;H0YMU9;B3KRQ1;H0YNP5;H0YN28;H0YL33	ANXA2;HEL-S-270	Annexin;Annexin A2	yes	no	0	0	0	0	1	By MS/MS	By MS/MS	By MS/MS	3	3	3	105.96	105.77	3	8.3228e-56	123110	20220909_Exploris1_QC_PJ_JD_KBext_E103_Throncat3	232.07	219.94	6673100000	2063800000	2074600000	2534800000			955	443	785	2914;2915;2916;2917;2918;2919;2920;2921;2922	2606;2607;2608;2609;2610;2611;2612	2611				6
AEDNADTLALVFEAPNQEK	Threonine5	2079	0.995933	3631	Q6FHF5;P12004;Q6FI35	PCNA	Proliferating cell nuclear antigen	yes	no	0	0	0	1	0	By MS/MS	By MS/MS	By MS/MS	1	1	1	90.063	89.562	2	2.7018e-102	103374	20220909_Exploris1_QC_PJ_JD_KBext_E103_Throncat3	315.73	299.51	1439300000	583920000	503490000	351870000			956	3631	786	2923;2924;2925	2613;2614;2615	2615			14332	3
AEDNADTLALVFEAPNQEK	Unmodified	2073.99	0.985479	3631	Q6FHF5;P12004;Q6FI35	PCNA	Proliferating cell nuclear antigen	yes	no	0	0	0	0	0	By MS/MS	By MS/MS	By MS/MS	1	1	1	90.079	89.578	2	2.7562e-31	103382	20220909_Exploris1_QC_PJ_JD_KBext_E103_Throncat3	292.63	263.29	1141100000	421740000	457750000	261580000			957	3631	786	2926;2927;2928	2616;2617;2618	2618				3
AEDNFEDIITKPPVRK	Unmodified	1870.98	0.978877	5555	Q9Y6G9;Q6MZE7;B3KM42;E9PHI6;B4DDM4	DYNC1LI1;DKFZp686A1525	Cytoplasmic dynein 1 light intermediate chain 1	yes	no	0	0	0	0	2	By matching	By matching	By MS/MS	1	1	1	53.185	52.718	4	0.037329	58827	20220909_Exploris1_QC_PJ_JD_KBext_E103_Throncat3	38.219	25.505	363460000	113470000	114180000	135810000			958	5555	787	2929;2930;2931	2619	2619				1
AEDSGEYHCVYHFVSAPK	Unmodified	2094.91	0.91054	5405	Q9UFM8;Q9Y639;Q9Y499	DKFZp566H1924;NPTN	Neuroplastin	yes	no	0	0	0	0	0		By MS/MS	By matching		1	1	44.834	44.233	3	0.046116	47850	20220909_Exploris1_QC_PJ_JD_KBext_E103_Throncat2	30.712	21.342	203090000	0	115990000	87095000			959	5405	788	2932;2933	2620	2620				1
AEDTISILPDDPR	Threonine5	1445.72	0.720092	464	H0YIM9;A0A0C4DGJ7;A0A024R6B7;Q8WUH1	CHURC1-FNTB;CHURC1	Protein Churchill	yes	no	0	0	0	1	0	By MS/MS		By matching	1		1	65.83	65.253	2	0.0014373	73098	20220909_Exploris1_QC_PJ_JD_KBext_E103_Throncat1	77.062	60.431	116170000	75409000	0	40760000			960	464	789	2934;2935	2621	2621			2094	1
AEEAQKTESVDNEGE	Unmodified	1634.69	0.690753	4308	Q15651	HMGN3	High mobility group nucleosome-binding domain-containing protein 3	yes	yes	0	0	0	0	1	By MS/MS	By matching	By MS/MS	1	1	1	16.75	16.383	2	4.8099e-172	14690	20220909_Exploris1_QC_PJ_JD_KBext_E103_Throncat3	381.8	362.34	115450000	21304000	37073000	57069000			961	4308	790	2936;2937;2938	2622;2623	2623				2
AEEAQKTESVDNEGE	Threonine5	1639.7	0.701208	4308	Q15651	HMGN3	High mobility group nucleosome-binding domain-containing protein 3	yes	yes	0	0	0	1	1		By matching	By MS/MS		1	1	16.902	16.351	2	7.4878e-60	14691	20220909_Exploris1_QC_PJ_JD_KBext_E103_Throncat3	286.75	268.12	67386000	0	23705000	43681000			962	4308	790	2939;2940	2624	2624			18813	1
AEEASHWLWSR	Unmodified	1370.64	0.636748	3360	O15031	PLXNB2	Plexin-B2	yes	yes	0	0	0	0	0	By matching	By matching	By MS/MS	1	1	1	52.355	51.887	3	0.00072867	58000	20220909_Exploris1_QC_PJ_JD_KBext_E103_Throncat3	81.92	59.445	283180000	90465000	110400000	82317000			963	3360	791	2941;2942;2943	2625	2625				1
AEEDEILNR	Unmodified	1087.51	0.514567	3737	P27824	CANX	Calnexin	yes	yes	0	0	0	0	0	By MS/MS	By MS/MS	By MS/MS	1	1	1	32.622	32.388	2	0.00035253	33863	20220909_Exploris1_QC_PJ_JD_KBext_E103_Throncat3	153.04	121.96	1205300000	286570000	329940000	588760000			964	3737	792	2944;2945;2946	2626;2627;2628;2629	2629				4
AEEDKIPLLVVGNK	Unmodified	1523.86	0.855909	741	A0A024RAG3;P11234;B4E364;C9J6B1;C9JQB3	RALB	Ras-related protein Ral-B	yes	no	0	0	0	0	1			By MS/MS			1	63.488	62.435	2	0.0037904	70732	20220909_Exploris1_QC_PJ_JD_KBext_E103_Throncat3	115.65	91.182	0	0	0	0			965	741	793	2947	2630	2630				1
AEEDKLEQIK	Unmodified	1201.62	0.619032	3642	Q5VSQ6;P13674	P4HA1	Prolyl 4-hydroxylase subunit alpha-1	yes	no	0	0	0	0	1	By MS/MS	By matching	By MS/MS	1	1	1	24.929	24.662	2	0.0030833	24012	20220909_Exploris1_QC_PJ_JD_KBext_E103_Throncat1	126.39	62.969	177150000	50707000	69579000	56869000			966	3642	794	2948;2949;2950	2631;2632;2633	2631				3
AEEDTQFNYHR	Threonine5	1413.61	0.611211	4259	Q14683;G8JLG1;Q6P2R1;A8K7A6;Q6MZR8;Q68EN4;H0Y7K8;Q5H934	SMC1A;DKFZp686L19178	Structural maintenance of chromosomes protein 1A;Structural maintenance of chromosomes protein	yes	no	0	0	0	1	0	By MS/MS	By matching	By MS/MS	2	2	2	24.901	24.634	2;3	0.001493	24310	20220909_Exploris1_QC_PJ_JD_KBext_E103_Throncat3	95.09	69.704	657820000	178390000	250440000	228990000			967	4259	795	2951;2952;2953;2954;2955;2956	2634;2635;2636	2636			18407	1
AEEDVEPECIMEK	Unmodified	1577.66	0.658925	5430	Q9UJU6;B4DXL9;B4DDD6;Q59FH4;H0Y5J4;B4DDU5;B4DKZ4;B4DUF9;B4DNX5	DBNL	Drebrin-like protein	yes	no	0	0	0	0	0	By MS/MS	By MS/MS	By MS/MS	1	1	1	49.509	49.075	2	0.0077471	53433	20220909_Exploris1_QC_PJ_JD_KBext_E103_Throncat1	65.842	49.952	523380000	175070000	148570000	199750000			968	5430	796	2957;2958;2959	2637;2638;2639	2637				3
AEEENEFQIPGR	Unmodified	1417.65	0.647372	941	A8K6Q9;A0A024RDV9;Q8N0X7;B4DXT5;B3KML8;B3KMI3	SPG20	Spartin	yes	no	0	0	0	0	0	By MS/MS	By MS/MS	By MS/MS	1	1	1	50.607	50.139	2	0.0010013	54752	20220909_Exploris1_QC_PJ_JD_KBext_E103_Throncat1	118.04	89.082	337730000	96802000	123830000	117100000			969	941	797	2960;2961;2962	2640;2641;2642	2640				3
AEEEVAKLEK	Acetyl (Protein N-term)	1186.61	0.608133	5382	Q9P2R3;B4DZ21;I3L3P8	ANKFY1	Rabankyrin-5	yes	no	1	0	0	0	1	By MS/MS			1			48.345	48.345	2	0.0010121	52539	20220909_Exploris1_QC_PJ_JD_KBext_E103_Throncat1	96.143	71.988	149440000	149440000	0	0			970	5382	798	2963	2643	2643				1
AEEGIAAGGVMDVNTALQEVLK	Acetyl (Protein N-term);Threonine5	2261.14	0.141217	3715	P25398	RPS12	40S ribosomal protein S12	yes	yes	1	0	0	1	0	By MS/MS	By MS/MS	By MS/MS	5	4	3	114.3	114.2	2;3	2.1008e-28	129805	20220909_Exploris1_QC_PJ_JD_KBext_E103_Throncat1	184	156.32	1247400000	432940000	323570000	490880000			971	3715	799	2964;2965;2966;2967;2968;2969;2970;2971;2972;2973;2974;2975	2644;2645;2646;2647;2648;2649;2650;2651;2652;2653;2654;2655	2644			15026	9
AEEGIAAGGVMDVNTALQEVLK	Acetyl (Protein N-term)	2256.13	0.130763	3715	P25398	RPS12	40S ribosomal protein S12	yes	yes	1	0	0	0	0	By MS/MS	By MS/MS	By MS/MS	10	10	11	115.1	115	2;3	1.9473e-05	129811	20220909_Exploris1_QC_PJ_JD_KBext_E103_Throncat2	124.5	105.67	892300000	172780000	563430000	156090000			972	3715	799	2976;2977;2978;2979;2980;2981;2982;2983;2984;2985;2986;2987;2988;2989;2990;2991;2992;2993;2994;2995;2996;2997;2998;2999;3000;3001;3002;3003;3004;3005;3006	2656;2657;2658;2659;2660;2661;2662;2663;2664;2665;2666;2667;2668;2669;2670;2671;2672;2673;2674;2675;2676;2677;2678;2679;2680;2681;2682;2683;2684;2685;2686;2687;2688;2689;2690;2691;2692;2693;2694;2695;2696	2668				38
AEEILEK	Unmodified	830.439	0.438549	4031	Q5VVD0;P62913;Q5VVC8;Q08ES8;Q5VVC9	RPL11	60S ribosomal protein L11	yes	no	0	0	0	0	0	By MS/MS	By matching		1	1		22.996	22.871	2	0.03797	21899	20220909_Exploris1_QC_PJ_JD_KBext_E103_Throncat1	71.296	21.271	2317900000	1193200000	1124700000	0			973	4031	800	3007;3008	2697	2697				1
AEELFLWVPR	Unmodified	1258.67	0.671008	477	A0A024R6K3;Q86TU7;Q6NXR6	SETD3	Histone-lysine N-methyltransferase setd3	yes	no	0	0	0	0	0	By MS/MS	By MS/MS	By MS/MS	1	1	1	101.75	101.18	2	0.00051101	117812	20220909_Exploris1_QC_PJ_JD_KBext_E103_Throncat3	133.23	102.98	232280000	99484000	75830000	56968000			974	477	801	3009;3010;3011	2698;2699;2700;2701	2701				4
AEELFLWVPRK	Unmodified	1386.77	0.765971	477	A0A024R6K3;Q86TU7;Q6NXR6	SETD3	Histone-lysine N-methyltransferase setd3	yes	no	0	0	0	0	1		By MS/MS	By matching		1	1	77.858	77.056	3	0.009903	87517	20220909_Exploris1_QC_PJ_JD_KBext_E103_Throncat2	53.569	35.982	137890000	0	83797000	54097000			975	477	802	3012;3013	2702	2702				1
AEELGLPILGVLR	Unmodified	1378.82	0.818401	251	B4DEN6;A0A024R2M6;P09110;Q8NCW8;C9JDE9;H7C131	ACAA1	3-ketoacyl-CoA thiolase, peroxisomal	yes	no	0	0	0	0	0	By MS/MS	By MS/MS	By MS/MS	1	1	1	110.77	110.63	2	7.1822e-05	127818	20220909_Exploris1_QC_PJ_JD_KBext_E103_Throncat2	126.31	98.3	718400000	245330000	240300000	232770000			976	251	803	3014;3015;3016	2703;2704;2705	2704				3
AEELGQELK	Unmodified	1015.52	0.51859	425;4270	A0A024R5M9;A0A087WY61;A0A024R5G4;Q59HB8;Q7Z757;Q96HN5;H0YFY6;Q4LE64;Q14980	NUMA1;NUMA1 variant protein	Nuclear mitotic apparatus protein 1	no	no	0	0	0	0	0	By matching	By matching	By MS/MS	1	1	1	30.251	30.05	2	0.053819	30476	20220909_Exploris1_QC_PJ_JD_KBext_E103_Throncat3	69.628	9.1501	1371800000	365110000	449020000	557620000			977	425;4270	804	3017;3018;3019	2706	2706				0
AEELLAEEK	Unmodified	1030.52	0.518256	3088	G8JLD5;O00429;D3DUW7;D3DUW6;B4DYR6;D3DUW5	DNM1L	Dynamin-1-like protein	yes	no	0	0	0	0	0	By matching	By matching	By MS/MS	1	1	1	30.248	30.048	2	0.0023729	30715	20220909_Exploris1_QC_PJ_JD_KBext_E103_Throncat3	96.034	56.371	629740000	209080000	171370000	249290000			978	3088	805	3020;3021;3022	2707	2707				1
AEELQPGFSK	Unmodified	1104.55	0.545139	696	A0A024R9P6;Q96TC7;B3KUI4;H0YMB1	FAM82C;RMDN3	Regulator of microtubule dynamics protein 3	yes	no	0	0	0	0	0	By matching	By matching	By MS/MS	1	1	1	32.193	31.959	2	0.017376	33430	20220909_Exploris1_QC_PJ_JD_KBext_E103_Throncat3	81.95	62.164	822650000	233650000	290220000	298780000			979	696	806	3023;3024;3025	2708	2708				0
AEELVLER	Acetyl (Protein N-term)	999.524	0.523675	2357	B4DIT7;V9HWG3;P21980;A2A299;A2A2A0	HEL-S-45;TGM2	Protein-glutamine gamma-glutamyltransferase 2	yes	no	1	0	0	0	0	By MS/MS	By MS/MS	By MS/MS	1	1	1	74.737	74.202	2	0.0015521	84192	20220909_Exploris1_QC_PJ_JD_KBext_E103_Throncat2	131.06	109.52	1280200000	552390000	433460000	294310000			980	2357	807	3026;3027;3028	2709;2710;2711	2710				3
AEENKKEPLCR	Unmodified	1372.68	0.676898	3161	H3BRL3;O14562;B3KW52;H3BUM8	UBFD1	Ubiquitin domain-containing protein UBFD1	yes	no	0	0	0	0	2	By MS/MS	By MS/MS	By MS/MS	1	1	2	10.879	10.541	3	0.00031086	7248	20220909_Exploris1_QC_PJ_JD_KBext_E103_Throncat2	106.67	86.205	76919000	38140000	20762000	18017000			981	3161	808	3029;3030;3031;3032	2712;2713;2714	2713				3
AEEQAVR	Unmodified	801.398	0.398081	4290	Q15149	PLEC	Plectin	yes	yes	0	0	0	0	0	By MS/MS	By MS/MS	By MS/MS	1	1	1	10.195	9.9408	2	0.015287	6433	20220909_Exploris1_QC_PJ_JD_KBext_E103_Throncat2	99.919	11.185	50932000	40016000	0	10916000			982	4290	809	3033;3034;3035	2715;2716;2717	2716				3
AEEQPQVELFVK	Acetyl (Protein N-term)	1457.74	0.74021	3325	Q5SRT3;Q53FB0;O00299	CLIC1	Chloride intracellular channel protein;Chloride intracellular channel protein 1	yes	no	1	0	0	0	0	By MS/MS	By MS/MS	By MS/MS	1	1	1	88.11	87.608	2	0.0007301	101198	20220909_Exploris1_QC_PJ_JD_KBext_E103_Throncat3	96.342	78.117	4491600000	1965100000	1443100000	1083400000			983	3325	810	3036;3037;3038	2718;2719;2720	2720				2
AEERAELSEGQVR	Unmodified	1472.72	0.721934	1293;2641	D9YZV5;A0A0K0K1I0;Q15657;H0YKX5;Q8TCG4;H0YL42;H0YK20;Q1ZYL5;F5H7S3;H7BYY1;B7Z596	TPM1		no	no	0	0	0	0	1	By MS/MS	By MS/MS	By matching	1	1	1	21.721	21.42	2	0.018791	20240	20220909_Exploris1_QC_PJ_JD_KBext_E103_Throncat2	75.736	46.678	294270000	90074000	104440000	99756000			984	1293;2641	811	3039;3040;3041	2721;2722	2722				2
AEERAEVSELK	Unmodified	1259.64	0.635745	4045;3276	K7ENT6;K7EPV9;V9HW56;P67936;B4DVY2;K7EMU5;K7EPB9	TPM4;HEL-S-108	Tropomyosin alpha-4 chain	no	no	0	0	0	0	1	By MS/MS	By MS/MS		1	2		20.867	20.7	3	0.0054422	19356	20220909_Exploris1_QC_PJ_JD_KBext_E103_Throncat1	50.149	26.777	1113600000	445260000	668370000	0			985	3276;4045	812	3042;3043;3044	2723;2724	2723				2
AEEVATFFAK	Threonine5	1116.57	0.56543	3625	P11387;B9EG90	TOP1	DNA topoisomerase 1	yes	no	0	0	0	1	0	By MS/MS	By matching	By MS/MS	1	1	1	58.359	57.857	2	0.0023623	65193	20220909_Exploris1_QC_PJ_JD_KBext_E103_Throncat3	78.149	52.412	1928400000	619590000	589300000	719500000			986	3625	813	3045;3046;3047	2725;2726;2727	2726			14211	3
AEEVSTLMKATVLMR	2 Oxidation (M);Threonine5	1714.88	0.879646	2732	E5RJR6;C9J758;Q969T7	NT5C3B	7-methylguanosine phosphate-specific 5'-nucleotidase	yes	no	0	2	0	1	1			By MS/MS			1	74.707	73.553	2	0.044385	84081	20220909_Exploris1_QC_PJ_JD_KBext_E103_Throncat3	41.54	21.881	142160000	0	0	142160000			987	2732	814	3048	2728	2728			10759	0
AEEVVSFVK	Unmodified	1006.53	0.533512	5133	Q9BWH2	FUNDC2	FUN14 domain-containing protein 2	yes	yes	0	0	0	0	0	By MS/MS	By MS/MS	By MS/MS	1	1	1	45.593	45.192	2	0.0035377	49689	20220909_Exploris1_QC_PJ_JD_KBext_E103_Throncat3	91.069	45.053	695600000	242440000	167240000	285920000			988	5133	815	3049;3050;3051	2729;2730;2731	2731				3
AEEYEFLTPVEEAPK	Unmodified	1750.83	0.830147	3919	V9HWE8;P52565;J3KTF8;J3QQX2;J3KRE2	HEL-S-47e;ARHGDIA	Rho GDP-dissociation inhibitor 1	yes	no	0	0	0	0	0	By MS/MS	By matching	By MS/MS	1	1	1	77.03	76.495	2	3.703e-09	86401	20220909_Exploris1_QC_PJ_JD_KBext_E103_Throncat1	173.6	140.65	8852400000	3285400000	3130000000	2437100000			989	3919	816	3052;3053;3054	2732;2733	2732				2
AEEYEFLTPVEEAPK	Threonine5	1755.84	0.840602	3919	V9HWE8;P52565;J3KTF8;J3QQX2;J3KRE2	HEL-S-47e;ARHGDIA	Rho GDP-dissociation inhibitor 1	yes	no	0	0	0	1	0	By MS/MS	By MS/MS	By MS/MS	1	1	1	76.997	76.462	2	1.893e-06	86738	20220909_Exploris1_QC_PJ_JD_KBext_E103_Throncat2	140.24	99.747	7736000000	3115900000	2512600000	2107600000			990	3919	816	3055;3056;3057	2734;2735;2736	2735			16332	3
AEEYEFLTPVEEAPK	Thr->BES	1760.81	0.814497	3919	V9HWE8;P52565;J3KTF8;J3QQX2;J3KRE2	HEL-S-47e;ARHGDIA	Rho GDP-dissociation inhibitor 1	yes	no	0	0	1	0	0	By matching	By MS/MS		1	1		76.883	76.657	2	0.014771	87185	20220909_Exploris1_QC_PJ_JD_KBext_E103_Throncat2	90.689	59.817	159080000	82537000	76543000	0			991	3919	816	3058;3059	2737	2737				1
AEFAAPSTDAPDK	Threonine5	1323.61	0.614565	4950	Q96B26	EXOSC8	Exosome complex component RRP43	yes	yes	0	0	0	1	0	By MS/MS	By MS/MS	By MS/MS	1	1	1	33.655	33.421	2	0.0085442	34619	20220909_Exploris1_QC_PJ_JD_KBext_E103_Throncat2	59.265	39.031	345110000	84687000	125450000	134970000			992	4950	817	3060;3061;3062	2738;2739;2740	2739			20896	3
AEFAAPSTDAPDK	Unmodified	1318.6	0.604111	4950	Q96B26	EXOSC8	Exosome complex component RRP43	yes	yes	0	0	0	0	0	By MS/MS	By MS/MS	By MS/MS	1	1	1	33.645	33.411	2	0.0075453	35005	20220909_Exploris1_QC_PJ_JD_KBext_E103_Throncat3	79.82	48.747	230620000	60198000	78417000	92005000			993	4950	817	3063;3064;3065	2741;2742;2743	2743				3
AEFEVHEVYAVDVLVSSGEGK	Unmodified	2263.1	0.100843	786	A0A024RB85;Q9UQ80;A8K6Y1;Q6PIN5;Q05D08;F8VR77	PA2G4	Proliferation-associated protein 2G4	yes	no	0	0	0	0	0	By MS/MS	By MS/MS	By MS/MS	4	6	6	114.55	114.42	2;3	2.0726e-05	132209	20220909_Exploris1_QC_PJ_JD_KBext_E103_Throncat3	73.783	46.083	323070000	61755000	109630000	151680000			994	786	818	3066;3067;3068;3069;3070;3071;3072;3073;3074;3075;3076;3077;3078;3079;3080;3081	2744;2745;2746;2747;2748;2749;2750;2751;2752;2753;2754;2755;2756;2757;2758;2759;2760;2761;2762;2763;2764;2765;2766;2767;2768;2769;2770;2771;2772;2773;2774;2775;2776;2777;2778;2779;2780;2781;2782;2783	2783				38
AEFFADVVPAVR	Unmodified	1319.69	0.687387	5418	Q9UHY7;A0A0C4DGY8;D6RA00;Q7Z508	ENOPH1	Enolase-phosphatase E1	yes	no	0	0	0	0	0	By MS/MS	By MS/MS	By MS/MS	1	1	1	86.001	85.5	2	0.0017245	97596	20220909_Exploris1_QC_PJ_JD_KBext_E103_Throncat2	85.533	67.669	772880000	253210000	276770000	242900000			995	5418	819	3082;3083;3084	2784;2785;2786	2785				3
AEFFADVVPAVRK	Unmodified	1447.78	0.78235	5418	Q9UHY7;A0A0C4DGY8;D6RA00;Q7Z508	ENOPH1	Enolase-phosphatase E1	yes	no	0	0	0	0	1	By MS/MS	By matching	By MS/MS	1	1	1	67.159	66.624	3	0.020365	74363	20220909_Exploris1_QC_PJ_JD_KBext_E103_Throncat1	37.998	28.21	802280000	236520000	277760000	288000000			996	5418	820	3085;3086;3087	2787;2788	2787				2
AEFFQHLIEDR	Unmodified	1403.68	0.683364	3524	O95487;B4E2E1;B4DTM6	SEC24B	Protein transport protein Sec24B	yes	no	0	0	0	0	0	By MS/MS	By MS/MS		1	1		68.407	68.182	2	0.0015019	76396	20220909_Exploris1_QC_PJ_JD_KBext_E103_Throncat1	90.434	64.626	241710000	115030000	126670000	0			997	3524	821	3088;3089	2789;2790	2789				2
AEFGDFDIK	Unmodified	1040.48	0.481476	1270	A0A0D9SGE8;Q8IWS0;Q5JRC6;B4E138	PHF6	PHD finger protein 6	yes	no	0	0	0	0	0	By MS/MS	By MS/MS	By matching	1	1	1	64.89	64.389	2	0.014354	72369	20220909_Exploris1_QC_PJ_JD_KBext_E103_Throncat2	69.825	51.094	2453900000	939190000	746800000	767900000			998	1270	822	3090;3091;3092	2791;2792	2792				2
AEFTVETR	Unmodified	951.466	0.46616	3691	P21333;Q60FE5;Q60FE6;Q5HY54;A6NDY9;A0A087WWY3;F8WE98	FLNA	Filamin-A	yes	no	0	0	0	0	0		By MS/MS			1		30.296	30.146	2	0.0229	30655	20220909_Exploris1_QC_PJ_JD_KBext_E103_Throncat2	87.251	56.247	0	0	0	0			999	3691	823	3093	2793	2793				1
AEFWLDLQPQAK	Unmodified	1444.74	0.735065	281	B4DFV1;A0A024R328;Q05655;C9J9P1;C9K0E3	PRKCD	Protein kinase C;Protein kinase C delta type;Protein kinase C delta type;Protein kinase C delta type regulatory subunit;Protein kinase C delta type catalytic subunit	yes	no	0	0	0	0	0		By MS/MS			1		88.587	88.236	2	0.019339	101007	20220909_Exploris1_QC_PJ_JD_KBext_E103_Throncat2	58.592	43.384	93875000	0	93875000	0			1000	281	824	3094	2794;2795	2794				2
AEGAATEEEGTPK	2 Threonine5	1298.6	0.599198	4065	P80723;U3KQP0	BASP1	Brain acid soluble protein 1	yes	no	0	0	0	2	0	By MS/MS	By MS/MS	By MS/MS	1	1	1	14.964	14.597	2	1.4747e-06	12215	20220909_Exploris1_QC_PJ_JD_KBext_E103_Throncat2	158.08	140.22	673700000	246510000	263430000	163750000			1001	4065	825	3095;3096;3097	2796;2797;2798	2797			17210;17211	2
AEGAATEEEGTPK	Threonine5	1293.59	0.588744	4065	P80723;U3KQP0	BASP1	Brain acid soluble protein 1	yes	no	0	0	0	1	0	By matching	By matching	By MS/MS	1	1	1	14.973	14.605	2	0.0010083	12500	20220909_Exploris1_QC_PJ_JD_KBext_E103_Throncat3	93.325	53.778	59949000	17110000	27650000	15189000			1002	4065	825	3098;3099;3100	2799	2799			17210;17211	0
AEGDISNVANGFK	Unmodified	1320.63	0.630994	5384	Q9UBB4;A0A1W2PQD2;Q7Z524;B1AHE4	ATXN10	Ataxin-10	yes	no	0	0	0	0	0	By MS/MS	By MS/MS	By MS/MS	1	1	1	49.73	49.295	2	3.3138e-05	54555	20220909_Exploris1_QC_PJ_JD_KBext_E103_Throncat3	137.85	115.61	1096400000	461620000	368190000	266540000			1003	5384	826	3101;3102;3103	2800;2801;2802;2803	2803				4
AEGDSAGTAGTPGGTPAGDK	Unmodified	1715.76	0.759836	2705	J3KMX2;B9EGA3;Q92925	SMARCD2	SWI/SNF-related matrix-associated actin-dependent regulator of chromatin subfamily D member 2	yes	no	0	0	0	0	0			By MS/MS			1	19.258	18.506	2	9.9235e-14	17342	20220909_Exploris1_QC_PJ_JD_KBext_E103_Throncat3	159.18	141.51	34231000	0	0	34231000			1004	2705	827	3104	2804	2804				1
AEGDVAALNR	Unmodified	1014.51	0.509422	4045	V9HW56;P67936;B4DVY2;B4DTB1	HEL-S-108;TPM4	Tropomyosin alpha-4 chain	yes	no	0	0	0	0	0	By MS/MS	By MS/MS	By MS/MS	1	1	1	25.685	25.418	2	0.00064439	24960	20220909_Exploris1_QC_PJ_JD_KBext_E103_Throncat1	136.27	72.061	1644600000	419560000	543570000	681430000			1005	4045	828	3105;3106;3107	2805;2806;2807	2805				0
AEGDVAALNRR	Unmodified	1170.61	0.610533	4045	V9HW56;P67936;B4DVY2;B4DTB1	HEL-S-108;TPM4	Tropomyosin alpha-4 chain	yes	no	0	0	0	0	1	By MS/MS	By MS/MS	By MS/MS	1	2	2	21.129	20.768	2;3	7.0099e-07	19425	20220909_Exploris1_QC_PJ_JD_KBext_E103_Throncat2	186.41	144.3	15903000000	3364500000	6101500000	6437200000			1006	4045	829	3108;3109;3110;3111;3112	2808;2809;2810;2811;2812	2810				4
AEGFVDALHR	Unmodified	1113.56	0.556707	600	A0A024R8A7;Q96I24	hCG_31253;FUBP3	Far upstream element-binding protein 3	yes	no	0	0	0	0	0	By MS/MS	By MS/MS	By MS/MS	2	2	2	39.682	39.348	2;3	0.0051994	41580	20220909_Exploris1_QC_PJ_JD_KBext_E103_Throncat1	55.649	41.879	2965500000	1034200000	1012100000	919260000			1007	600	830	3113;3114;3115;3116;3117;3118	2813;2814;2815	2813				3
AEGGGGGGRPGAPAAGDGK	Unmodified	1537.72	0.723331	4086	Q00839;B3KX72;Q96BA7	HNRNPU	Heterogeneous nuclear ribonucleoprotein U	yes	no	0	0	0	0	1	By matching	By MS/MS	By MS/MS	1	1	1	11.848	11.58	3	0.00076695	8613	20220909_Exploris1_QC_PJ_JD_KBext_E103_Throncat3	67.928	46.097	170570000	49497000	78424000	42653000			1008	4086	831	3119;3120;3121	2816;2817	2817				2
AEGGGGGGRPGAPAAGDGKTEQK	Unmodified	2023.97	0.967143	4086	Q00839;B3KX72;Q96BA7	HNRNPU	Heterogeneous nuclear ribonucleoprotein U	yes	no	0	0	0	0	2	By MS/MS	By MS/MS	By MS/MS	2	2	2	11.302	11.034	3;4	3.3565e-07	7759	20220909_Exploris1_QC_PJ_JD_KBext_E103_Throncat2	121.38	92.905	206830000	67221000	90089000	49517000			1009	4086	832	3122;3123;3124;3125;3126;3127	2818;2819;2820;2821;2822	2820				5
AEGGGGGGRPGAPAAGDGKTEQK	Threonine5	2028.98	0.977598	4086	Q00839;B3KX72;Q96BA7	HNRNPU	Heterogeneous nuclear ribonucleoprotein U	yes	no	0	0	0	1	2	By MS/MS	By MS/MS	By matching	2	2	1	11.263	11.052	3;4	6.526e-21	7781	20220909_Exploris1_QC_PJ_JD_KBext_E103_Throncat2	162.11	150.79	196190000	60070000	112250000	23868000			1010	4086	832	3128;3129;3130;3131;3132	2823;2824;2825	2825			17292	3
AEGGYFGQIR	Unmodified	1096.53	0.530158	4857	Q8NI27;A0A0C4DG98;B4DKZ6	THOC2	THO complex subunit 2	yes	no	0	0	0	0	0	By MS/MS	By MS/MS	By MS/MS	1	1	1	42.797	42.429	2	0.0096572	45285	20220909_Exploris1_QC_PJ_JD_KBext_E103_Throncat1	70.332	34.894	516450000	192860000	153470000	170110000			1011	4857	833	3133;3134;3135	2826;2827;2828	2826				3
AEGILLLVK	Unmodified	954.611	0.611368	5439	Q9UKK3;B4E2S2;A0PJ82	PARP4	Poly [ADP-ribose] polymerase 4	yes	no	0	0	0	0	0	By MS/MS	By MS/MS	By MS/MS	1	1	2	76.881	76.079	2	0.0023566	86356	20220909_Exploris1_QC_PJ_JD_KBext_E103_Throncat2	96.253	59.232	105660000	0	69412000	36245000			1012	5439	834	3136;3137;3138;3139	2829;2830;2831	2830				3
AEGIREPK	Unmodified	898.487	0.48723	3844	P46087	NOP2	Probable 28S rRNA (cytosine(4447)-C(5))-methyltransferase	yes	yes	0	0	0	0	1	By MS/MS	By matching	By matching	1	1	1	13.205	12.871	2	0.023482	9657	20220909_Exploris1_QC_PJ_JD_KBext_E103_Throncat1	118.06	41.001	226740000	113430000	68781000	44530000			1013	3844	835	3140;3141;3142	2832	2832				1
AEGLDCSYTVLFGK	Threonine5	1563.74	0.744199	3009	F5GZZ0;S4R3T5;F5H5X2;Q6NS38	ALKBH2	Alpha-ketoglutarate-dependent dioxygenase alkB homolog 2	yes	no	0	0	0	1	0	By MS/MS		By MS/MS	1		1	83.315	82.738	2	0.032073	95304	20220909_Exploris1_QC_PJ_JD_KBext_E103_Throncat3	55.258	41.1	116550000	63190000	0	53361000			1014	3009	836	3143;3144	2833;2834	2834			11584	1
AEGLDLASCVR	Unmodified	1189.58	0.576122	822	F5H5U2;A0A024RBS0;Q8NHQ9;B4DVE4;Q8TEC9;E7EX41	DDX55	ATP-dependent RNA helicase DDX55	yes	no	0	0	0	0	0	By MS/MS	By matching		1	1		50.902	50.677	2	0.048938	55267	20220909_Exploris1_QC_PJ_JD_KBext_E103_Throncat1	60.102	29.848	135800000	94378000	41421000	0			1015	822	837	3145;3146	2835	2835				1
AEGNPKPEIIWLR	Unmodified	1521.83	0.830362	4917	Q92626;H7C1W1	PXDN	Peroxidasin homolog	yes	no	0	0	0	0	1	By MS/MS		By matching	1		1	60.548	60.021	3	0.052399	66451	20220909_Exploris1_QC_PJ_JD_KBext_E103_Throncat1	33.301	24.106	204780000	135420000	0	69360000			1016	4917	838	3147;3148	2836	2836				1
AEGPDVAVDLPK	Unmodified	1209.62	0.624118	4150	Q09666	AHNAK	Neuroblast differentiation-associated protein AHNAK	yes	yes	0	0	0	0	0	By MS/MS	By MS/MS	By MS/MS	1	1	1	53.666	53.165	2	0.0025254	59166	20220909_Exploris1_QC_PJ_JD_KBext_E103_Throncat3	78.61	47.342	2032800000	701300000	704640000	626910000			1017	4150	839	3149;3150;3151	2837;2838;2839	2839				3
AEGPEVDVNLPK	Unmodified	1266.65	0.645581	4150	Q09666;B4DTV0;Q8N274	AHNAK	Neuroblast differentiation-associated protein AHNAK	yes	no	0	0	0	0	0	By MS/MS	By MS/MS	By matching	1	1	1	51.672	51.204	2	0.00050401	56238	20220909_Exploris1_QC_PJ_JD_KBext_E103_Throncat2	100.02	75.179	14788000000	5131700000	4335600000	5321000000			1018	4150	840	3152;3153;3154	2840;2841;2842;2843;2844	2843				5
AEGPGLSR	Unmodified	785.403	0.403166	3691	P21333;Q60FE5;Q60FE6;Q5HY54;A6NDY9;A0A087WWY3	FLNA	Filamin-A	yes	no	0	0	0	0	0			By MS/MS			1	17.465	16.713	2	0.014174	15029	20220909_Exploris1_QC_PJ_JD_KBext_E103_Throncat3	79.713	24.948	271760000	0	0	271760000			1019	3691	841	3155	2845	2845				1
AEGPGRGDEPSPS	Unmodified	1254.55	0.547658	5317;3095	H0Y2W2;Q9NVI7	ATAD3A	ATPase family AAA domain-containing protein 3A	no	no	0	0	0	0	1	By MS/MS	By MS/MS	By MS/MS	1	1	1	16.558	16.19	2	0.0014774	14417	20220909_Exploris1_QC_PJ_JD_KBext_E103_Throncat3	111.33	93.271	448300000	94910000	201920000	151480000			1020	3095;5317	842	3156;3157;3158	2846;2847;2848	2848				3
AEGSAVSDPQHAAR	Acetyl (Protein N-term)	1436.66	0.664419	1366	A0A0S2Z4W2;Q9H2C0;B3KTC3;A0A0S2Z5G5	GAN	Gigaxonin	yes	no	1	0	0	0	0		By MS/MS	By matching		1	1	24.382	23.981	2	1.5745e-05	23431	20220909_Exploris1_QC_PJ_JD_KBext_E103_Throncat2	128.85	93.195	94791000	0	41461000	53330000			1021	1366	843	3159;3160	2849	2849				1
AEGSDVANAVLDGADCIMLSGETAK	Unmodified	2493.14	0.136318	3647;444	A0A024R5Z9;B4DRT3;H3BTN5;Q504U3;H3BR70;V9HWB8;P14618;B4DNK4;Q8WUW7	PKM2;PKM;HEL-S-30	Pyruvate kinase;Pyruvate kinase PKM	no	no	0	0	0	0	0	By MS/MS	By MS/MS	By MS/MS	1	1	1	109.26	109.1	3	5.4639e-24	125968	20220909_Exploris1_QC_PJ_JD_KBext_E103_Throncat2	175.99	165.84	3322100000	1125500000	914060000	1282500000			1022	444;3647	844	3161;3162;3163	2850;2851;2852;2853;2854	2853				5
AEGSDVANAVLDGADCIMLSGETAK	Threonine5	2498.15	0.146773	3647;444	A0A024R5Z9;B4DRT3;H3BTN5;Q504U3;H3BR70;V9HWB8;P14618;B4DNK4;Q8WUW7	PKM2;PKM;HEL-S-30	Pyruvate kinase;Pyruvate kinase PKM	no	no	0	0	0	1	0	By MS/MS	By MS/MS	By MS/MS	2	2	2	109.27	109.1	2;3	4.1602e-76	126004	20220909_Exploris1_QC_PJ_JD_KBext_E103_Throncat2	272.76	224.06	2888500000	950640000	1002900000	935050000			1023	444;3647	844	3164;3165;3166;3167;3168;3169	2855;2856;2857	2856			1939	3
AEGSDVANAVLDGADCIMLSGETAKGDYPLEAVR	Unmodified	3493.63	0.634113	3647;444	A0A024R5Z9;B4DRT3;H3BTN5;Q504U3;H3BR70;V9HWB8;P14618;B4DNK4;Q8WUW7	PKM2;PKM;HEL-S-30	Pyruvate kinase;Pyruvate kinase PKM	no	no	0	0	0	0	1	By MS/MS	By MS/MS	By MS/MS	2	2	2	103.65	103.31	3	5.5394e-129	126777	20220909_Exploris1_QC_PJ_JD_KBext_E103_Throncat1	311.32	296.19	4636600000	1205000000	1291700000	2139800000			1024	444;3647	845	3170;3171;3172;3173;3174;3175	2858;2859;2860;2861;2862;2863	2859				6
AEGSDVANAVLDGADCIMLSGETAKGDYPLEAVR	Oxidation (M)	3509.63	0.629028	3647;444	A0A024R5Z9;B4DRT3;H3BTN5;Q504U3;H3BR70;V9HWB8;P14618;B4DNK4;Q8WUW7	PKM2;PKM;HEL-S-30	Pyruvate kinase;Pyruvate kinase PKM	no	no	0	1	0	0	1			By MS/MS			1	100.78	99.526	3	4.709e-33	115735	20220909_Exploris1_QC_PJ_JD_KBext_E103_Throncat3	168.01	157.68	103840000	0	0	103840000			1025	444;3647	845	3176	2864	2864	89			1
AEGSEAAELAEIYAK	Unmodified	1550.75	0.746418	1403	B4DRU9;A0A0S2Z5L1;Q9NUQ8	ABCF3	ATP-binding cassette sub-family F member 3	yes	no	0	0	0	0	0	By MS/MS			1			67.483	67.483	2	0.0096019	75567	20220909_Exploris1_QC_PJ_JD_KBext_E103_Throncat1	91.082	76.392	93641000	93641000	0	0			1026	1403	846	3177	2865	2865				0
AEGSSTASSGSQLAEGK	Threonine5	1570.73	0.727363	5353	Q9NZB2;A0A0C4DH52	FAM120A	Constitutive coactivator of PPAR-gamma-like protein 1	yes	no	0	0	0	1	0	By matching	By matching	By MS/MS	1	1	1	19.616	19.282	2	5.8656e-20	18086	20220909_Exploris1_QC_PJ_JD_KBext_E103_Throncat3	206.49	167.74	163460000	32939000	43204000	87312000			1027	5353	847	3178;3179;3180	2866	2866			22033	1
AEGTTYRDELLTK	3 Threonine5	1510.78	0.7832	3341	O14617;Q6PK82	AP3D1	AP-3 complex subunit delta-1	yes	no	0	0	0	3	1	By MS/MS		By matching	1		1	32.949	32.673	3	0.025312	33584	20220909_Exploris1_QC_PJ_JD_KBext_E103_Throncat1	40.164	17.672	222220000	112090000	0	110130000			1028	3341	848	3181;3182	2867	2867			12406;12407;12408	1
AEGYAEGDLTLYHR	Threonine5	1598.75	0.75279	4766	Q8IY81;B4DKU3	FTSJ3	pre-rRNA processing protein FTSJ3	yes	no	0	0	0	1	0	By MS/MS	By MS/MS		1	1		46.352	46.176	3	0.0092541	50203	20220909_Exploris1_QC_PJ_JD_KBext_E103_Throncat2	49.216	36.016	229520000	108930000	120590000	0			1029	4766	849	3183;3184	2868;2869	2869			20333	2
AEGYEVAHGGR	Unmodified	1144.53	0.526135	133	Q9BPW0;H0YDU8;Q53FR0;A0A024R0Q7;P53041;B4DLP6;B2R6R6;B4DDZ8;A8MU39	PPP5C	Serine/threonine-protein phosphatase;Serine/threonine-protein phosphatase 5	yes	no	0	0	0	0	0	By MS/MS	By MS/MS	By MS/MS	2	2	1	15.261	14.97	2;3	0.0094828	12614	20220909_Exploris1_QC_PJ_JD_KBext_E103_Throncat2	55.401	34.53	434730000	191380000	127280000	116070000			1030	133	850	3185;3186;3187;3188;3189	2870;2871;2872;2873;2874	2872				4
AEHDQLLLNYAK	Unmodified	1413.73	0.725229	3689	P20700;E9PBF6;A0A0D9SFE5;Q6DC98;A0A0D9SFY5	LMNB1	Lamin-B1	yes	no	0	0	0	0	0	By MS/MS	By matching	By MS/MS	1	1	1	44.362	43.961	2	0.0016688	47284	20220909_Exploris1_QC_PJ_JD_KBext_E103_Throncat1	86.014	66.407	1432900000	518450000	496910000	417560000			1031	3689	851	3190;3191;3192	2875;2876	2875				1
AEHDSILAEK	Unmodified	1111.55	0.550953	3727;2146	B2RDX5;D6R9F8;D6RCA5;D6RDJ6;D6RBR8;Q53GX7;P26639;Q5M7Z9	TARS	Threonine--tRNA ligase, cytoplasmic	no	no	0	0	0	0	0	By MS/MS	By MS/MS	By MS/MS	1	2	1	20.889	20.601	3	0.011325	19288	20220909_Exploris1_QC_PJ_JD_KBext_E103_Throncat2	67.113	36.501	5392700000	2118600000	1939400000	1334700000			1032	2146;3727	852	3193;3194;3195;3196	2877;2878;2879	2878				0
AEHIPSGPLR	Unmodified	1075.58	0.577442	2925	E7EPN9;Q9Y520;B4DM27	PRRC2C	Protein PRRC2C	yes	no	0	0	0	0	0		By MS/MS			1		27.613	27.463	3	0.033735	27411	20220909_Exploris1_QC_PJ_JD_KBext_E103_Throncat2	36.684	22.477	0	0	0	0			1033	2925	853	3197	2880	2880				1
AEHLDHVMFR	Unmodified	1253.6	0.597526	2182	B3KN28;O95394;D6RCD1;D6RC77;D6RCQ8;D6RF77	PGM3	Phosphoacetylglucosamine mutase	yes	no	0	0	0	0	0	By MS/MS	By matching	By MS/MS	1	1	1	30.119	29.919	3	0.018562	30304	20220909_Exploris1_QC_PJ_JD_KBext_E103_Throncat1	46.706	34.84	569340000	225650000	206760000	136930000			1034	2182	854	3198;3199;3200	2881;2882	2881				2
AEIAFEDRK	Unmodified	1077.55	0.545473	4247	Q14315;Q59H94	FLNC	Filamin-C	yes	no	0	0	0	0	1	By matching	By MS/MS	By MS/MS	1	1	1	24.332	24.065	2	0.0010678	23727	20220909_Exploris1_QC_PJ_JD_KBext_E103_Throncat3	140.35	81.637	507660000	183560000	158750000	165360000			1035	4247	855	3201;3202;3203	2883;2884	2884				2
AEIDMLDIR	Unmodified	1074.54	0.537945	3603	V9HW59;Q6LES2;P09525;Q6P452;B4DE02;Q59FK3;B4DDZ4;Q6MZI0	HEL-S-274;ANXA4;DKFZp686H02120	Annexin;Annexin A4	yes	no	0	0	0	0	0	By MS/MS	By MS/MS	By MS/MS	1	1	1	70.719	70.185	2	0.0018039	79978	20220909_Exploris1_QC_PJ_JD_KBext_E103_Throncat3	114.89	69.813	716010000	274750000	246670000	194580000			1036	3603	856	3204;3205;3206	2885;2886;2887	2887				3
AEIELFVNR	Unmodified	1089.58	0.581859	10	B3KSG9;A0A024QYR8;Q99805	TM9SF2	Transmembrane 9 superfamily member 2	yes	no	0	0	0	0	0	By MS/MS	By MS/MS	By MS/MS	1	1	1	65.405	64.904	2	0.00064303	72309	20220909_Exploris1_QC_PJ_JD_KBext_E103_Throncat1	130.27	104.38	501330000	192460000	146280000	162600000			1037	10	857	3207;3208;3209	2888;2889;2890	2888				3
AEIIADK	Unmodified	758.417	0.417419	4184	Q13151	HNRNPA0	Heterogeneous nuclear ribonucleoprotein A0	yes	yes	0	0	0	0	0		By MS/MS	By matching		1	1	20.005	19.541	2	0.048606	18187	20220909_Exploris1_QC_PJ_JD_KBext_E103_Throncat2	64.757	6.5901	300890000	0	224590000	76300000			1038	4184	858	3210;3211	2891	2891				1
AEIIDQDLYER	Unmodified	1363.66	0.66196	967;3962	A0A075B730;A0A087X1U6;P58107	EPPK1	Epiplakin	no	no	0	0	0	0	0	By matching	By matching	By MS/MS	1	1	1	56.175	55.674	2	0.014591	62367	20220909_Exploris1_QC_PJ_JD_KBext_E103_Throncat3	69.979	42.208	532430000	186250000	199840000	146350000			1039	967;3962	859	3212;3213;3214	2892	2892				1
AEIIHHLADLLTDQRDEILLANKK	Unmodified	2768.52	0.518477	3940	P54886	ALDH18A1	Delta-1-pyrroline-5-carboxylate synthase;Glutamate 5-kinase;Gamma-glutamyl phosphate reductase	yes	yes	0	0	0	0	2	By MS/MS	By matching	By MS/MS	1	1	1	88.491	87.99	5	2.0925e-07	101753	20220909_Exploris1_QC_PJ_JD_KBext_E103_Throncat3	109.05	102.17	1209800000	314370000	559740000	335700000			1040	3940	860	3215;3216;3217	2893;2894	2894				2
AEIIHHLADLLTDQRDEILLANKK	Threonine5	2773.53	0.528932	3940	P54886	ALDH18A1	Delta-1-pyrroline-5-carboxylate synthase;Glutamate 5-kinase;Gamma-glutamyl phosphate reductase	yes	yes	0	0	0	1	2	By matching	By MS/MS	By MS/MS	2	2	1	88.343	87.973	4;5	1.6304e-05	101839	20220909_Exploris1_QC_PJ_JD_KBext_E103_Throncat3	76.049	73.115	1530700000	435910000	795670000	299130000			1041	3940	860	3218;3219;3220;3221;3222	2895;2896;2897;2898;2899	2899			16475	5
AEIISLCK	Unmodified	932.5	0.500103	5137	Q9BXP5;H7C3A1;H7C1K0	SRRT	Serrate RNA effector molecule homolog	yes	no	0	0	0	0	0	By MS/MS			1			42.286	42.286	2	0.018624	45120	20220909_Exploris1_QC_PJ_JD_KBext_E103_Throncat1	75.213	32.089	598500000	598500000	0	0			1042	5137	861	3223	2900	2900				1
AEIQELAMVPR	Unmodified	1255.66	0.659457	3714	P24928;A0A087WWE2	POLR2A	DNA-directed RNA polymerase II subunit RPB1;DNA-directed RNA polymerase	yes	no	0	0	0	0	0	By MS/MS	By MS/MS	By MS/MS	1	1	1	65.702	65.167	2	0.003054	74020	20220909_Exploris1_QC_PJ_JD_KBext_E103_Throncat3	80.231	52.928	437000000	103450000	190100000	143450000			1043	3714	862	3224;3225;3226	2901;2902;2903	2903				3
AEISCIDNK	Unmodified	1048.49	0.48591	3451	O75369;A0A024R321;E7EN95;Q68CT4	FLNB;DKFZp686A1668	Filamin-B	yes	no	0	0	0	0	0	By MS/MS	By MS/MS	By MS/MS	1	1	1	23.506	23.239	2	0.00019338	22151	20220909_Exploris1_QC_PJ_JD_KBext_E103_Throncat1	160.11	65.444	1395900000	496730000	466620000	432560000			1044	3451	863	3227;3228;3229	2904;2905;2906	2904				3
AEISDLDRQIEQLRR	Acetyl (Protein N-term)	1882.99	0.986088	447	A0A024R625;P60510;H3BTA2;Q5U086;H3BV22;I3L4X0;H3BPN5;H3BVE3	PPP4C	Serine/threonine-protein phosphatase;Serine/threonine-protein phosphatase 4 catalytic subunit	yes	no	1	0	0	0	2	By MS/MS	By MS/MS	By MS/MS	1	1	1	84.738	84.237	3	0.00016675	96252	20220909_Exploris1_QC_PJ_JD_KBext_E103_Throncat2	100.11	78.865	1511800000	500590000	571720000	439520000			1045	447	864	3230;3231;3232	2907;2908;2909	2908				1
AEISELPSIVQDLANGNITWADVEAR	Threonine5	2815.42	0.419106	1104	A0A090N8G0;P41250	GARS	Glycine--tRNA ligase	yes	no	0	0	0	1	0	By MS/MS	By MS/MS	By MS/MS	1	1	1	111.93	111.8	3	2.863e-57	129257	20220909_Exploris1_QC_PJ_JD_KBext_E103_Throncat3	243.91	225.91	1705400000	472380000	569540000	663440000			1046	1104	865	3233;3234;3235	2910;2911;2912	2912			4735	3
AEISELPSIVQDLANGNITWADVEAR	Unmodified	2810.41	0.408652	1104	A0A090N8G0;P41250	GARS	Glycine--tRNA ligase	yes	no	0	0	0	0	0		By MS/MS	By matching		1	1	111.96	111.76	3	1.9347e-06	129243	20220909_Exploris1_QC_PJ_JD_KBext_E103_Throncat2	85.185	72.37	459050000	0	223160000	235890000			1047	1104	865	3236;3237	2913	2913				1
AEISFEDR	Unmodified	965.445	0.445425	3691	P21333;Q60FE5;Q60FE6;Q5HY54;Q8TES4;Q6NXF2;Q96C61;B4E2F9;B4DTD5;H0Y5C6;Q2VP91	FLNA;FLJ00119	Filamin-A	yes	no	0	0	0	0	0	By MS/MS	By matching	By matching	1	1	1	35.218	34.984	2	0.045528	36489	20220909_Exploris1_QC_PJ_JD_KBext_E103_Throncat1	58.981	36.85	1179300000	375850000	394460000	409040000			1048	3691	866	3238;3239;3240	2914	2914				1
AEISFEDRK	Unmodified	1093.54	0.540388	3691	P21333;Q60FE5;Q60FE6;Q5HY54;Q8TES4;Q6NXF2;Q96C61;B4E2F9;B4DTD5;H0Y5C6;Q2VP91	FLNA;FLJ00119	Filamin-A	yes	no	0	0	0	0	1	By MS/MS	By MS/MS	By MS/MS	2	2	2	24.601	24.334	2;3	0.0082076	23527	20220909_Exploris1_QC_PJ_JD_KBext_E103_Throncat1	76.221	36.599	14350000000	4741700000	5213800000	4394400000			1049	3691	867	3241;3242;3243;3244;3245;3246	2915;2916;2917;2918	2915				2
AEITDAEGLGLK	Threonine5	1220.65	0.645137	2943	E7EX90;Q6MZZ3;Q14203	DCTN1;DKFZp686I0746	Dynactin subunit 1	yes	no	0	0	0	1	0	By MS/MS	By MS/MS	By matching	1	1	1	54.109	53.608	2	0.00074099	59035	20220909_Exploris1_QC_PJ_JD_KBext_E103_Throncat1	88.681	56.36	243810000	93089000	71550000	79166000			1050	2943	868	3247;3248;3249	2919;2920	2919			11374	2
AEITFDDHK	Threonine5	1079.51	0.508643	3451	O75369;A0A024R321;E7EN95;Q68CT4	FLNB;DKFZp686A1668	Filamin-B	yes	no	0	0	0	1	0	By MS/MS	By MS/MS	By MS/MS	1	1	1	25.751	25.483	3	0.0048697	25091	20220909_Exploris1_QC_PJ_JD_KBext_E103_Throncat2	64.04	64.04	1307600000	371080000	452990000	483550000			1051	3451	869	3250;3251;3252	2921;2922;2923	2922			12956	3
AEITFDDHK	Unmodified	1074.5	0.498189	3451	O75369;A0A024R321;E7EN95;Q68CT4	FLNB;DKFZp686A1668	Filamin-B	yes	no	0	0	0	0	0	By matching	By matching	By MS/MS	1	1	1	25.759	25.492	3	0.049282	25415	20220909_Exploris1_QC_PJ_JD_KBext_E103_Throncat3	29.767	22.488	922860000	319230000	360410000	243220000			1052	3451	869	3253;3254;3255	2924	2924				1
AEKDEPGAWEETFK	Threonine5	1640.75	0.752121	2358;2972	V9HWJ0;B4DJ30;Q14697;F5H6X6;A0A024R592;B4DSM6;B4DIW2;E9PKU7;B4DZ53	HEL-S-164nA;GANAB	Neutral alpha-glucosidase AB	no	no	0	0	0	1	1	By MS/MS			1			45.885	45.885	2	1.0165e-06	49316	20220909_Exploris1_QC_PJ_JD_KBext_E103_Throncat1	177.81	125.02	125340000	125340000	0	0			1053	2358;2972	870	3256	2925	2925			9582	1
AEKPDATADAEPDANQK	Threonine5	1774.82	0.81724	5048	Q96T58	SPEN	Msx2-interacting protein	yes	yes	0	0	0	1	1		By matching	By MS/MS		1	1	16.734	16.183	3	0.0065585	14556	20220909_Exploris1_QC_PJ_JD_KBext_E103_Throncat3	61.821	41.236	33293000	0	16437000	16857000			1054	5048	871	3257;3258	2926	2926			21160	0
AELAELPLR	Unmodified	1010.58	0.576045	5036	Q96QK1;Q53FR4;Q5HYM2	VPS35;DKFZp686O2462	Vacuolar protein sorting-associated protein 35	yes	no	0	0	0	0	0	By MS/MS	By MS/MS	By MS/MS	1	1	1	58.932	58.431	2	0.0031719	65754	20220909_Exploris1_QC_PJ_JD_KBext_E103_Throncat3	92.439	40.585	1922600000	642730000	611070000	668770000			1055	5036	872	3259;3260;3261	2927;2928;2929	2929				3
AELATEEFLPVTPILEGFVILRK	2 Threonine5	2594.47	0.472535	4188	Q13200;Q59EG8;B4DM22	PSMD2	26S proteasome non-ATPase regulatory subunit 2	yes	no	0	0	0	2	1	By MS/MS	By MS/MS	By MS/MS	1	1	1	112.11	111.98	3	1.9164e-21	129507	20220909_Exploris1_QC_PJ_JD_KBext_E103_Throncat3	162.85	159.75	1272800000	435540000	419310000	417950000			1056	4188	873	3262;3263;3264	2930;2931;2932;2933;2934	2934			17809;17810	5
AELATEEFLPVTPILEGFVILRK	Unmodified	2584.45	0.451627	4188	Q13200;Q59EG8;B4DM22	PSMD2	26S proteasome non-ATPase regulatory subunit 2	yes	no	0	0	0	0	1	By MS/MS	By MS/MS	By MS/MS	1	1	1	112.12	111.98	3	5.5098e-15	129451	20220909_Exploris1_QC_PJ_JD_KBext_E103_Throncat2	147.93	141.36	1330400000	435130000	465880000	429390000			1057	4188	873	3265;3266;3267	2935;2936;2937	2936				3
AELDAAEK	Unmodified	845.413	0.413062	4161	Q12797;B8Y0L3;E5RHK2;A0A087WW51;A0A087WUJ2	ASPH	Aspartyl/asparaginyl beta-hydroxylase	yes	no	0	0	0	0	0	By MS/MS	By matching		1	1		16.285	16.11	2	0.025896	13562	20220909_Exploris1_QC_PJ_JD_KBext_E103_Throncat1	69.198	17.741	179730000	100150000	79583000	0			1058	4161	874	3268;3269	2938	2938				1
AELDDTPMR	Threonine5	1051.48	0.480714	3704	P23246;Q9BSV4;Q86VG2;Q6PIX2	SFPQ	Splicing factor, proline- and glutamine-rich	yes	no	0	0	0	1	0	By MS/MS	By MS/MS	By MS/MS	1	1	1	30.754	30.554	2	0.0011876	31303	20220909_Exploris1_QC_PJ_JD_KBext_E103_Throncat3	98.629	79.854	753190000	201200000	234760000	317240000			1059	3704	875	3270;3271;3272	2939;2940;2941	2941			14963	3
AELDDTPMR	Unmodified	1046.47	0.47026	3704	P23246;Q9BSV4;Q86VG2;Q6PIX2	SFPQ	Splicing factor, proline- and glutamine-rich	yes	no	0	0	0	0	0	By MS/MS	By MS/MS	By MS/MS	1	1	1	30.752	30.552	2	0.006078	31207	20220909_Exploris1_QC_PJ_JD_KBext_E103_Throncat2	81.548	41.28	1374800000	314110000	444640000	616070000			1060	3704	875	3273;3274;3275	2942;2943;2944	2943				2
AELDLMAPGPLPR	Acetyl (Protein N-term);Oxidation (M)	1436.73	0.733351	3514	O95361;B3KMJ2;B2RB95;H0Y626	TRIM16	Tripartite motif-containing protein 16	yes	no	1	1	0	0	0	By MS/MS	By MS/MS		1	1		93.467	93.467	2	0.00084628	107364	20220909_Exploris1_QC_PJ_JD_KBext_E103_Throncat2	73.499	49.41	59070000	59070000	0	0			1061	3514	876	3276;3277	2945;2946	2946	472			1
AELDNELMEGK	Unmodified	1247.57	0.570368	85	B4DZQ5;A0A024QZY5;Q13523	PRPF4B	Serine/threonine-protein kinase PRP4 homolog	yes	no	0	0	0	0	0	By MS/MS		By MS/MS	1		1	47.076	46.124	2	0.0065938	50882	20220909_Exploris1_QC_PJ_JD_KBext_E103_Throncat3	73.067	47.929	79899000	0	0	79899000			1062	85	877	3278;3279	2947;2948	2948				2
AELEEVTLDGKPLQALR	Acetyl (Protein N-term);Threonine5	1928.04	0.041761	5760	S4R3H4;B4DQZ7	ACIN1		yes	no	1	0	0	1	1	By MS/MS	By MS/MS	By MS/MS	1	1	1	98.961	98.393	2	2.0572e-25	114178	20220909_Exploris1_QC_PJ_JD_KBext_E103_Throncat3	222.79	200.74	1709000000	621010000	515260000	572710000			1063	5760	878	3280;3281;3282	2949;2950;2951	2951			23021	3
AELEEVTLDGKPLQALR	Acetyl (Protein N-term)	1923.03	0.0313067	5760	S4R3H4;B4DQZ7	ACIN1		yes	no	1	0	0	0	1	By MS/MS	By MS/MS	By MS/MS	1	1	1	98.97	98.402	2	5.7753e-25	114248	20220909_Exploris1_QC_PJ_JD_KBext_E103_Throncat3	213.73	178.84	1022700000	369520000	325290000	327940000			1064	5760	878	3283;3284;3285	2952;2953;2954	2954				3
AELELELGR	Unmodified	1028.55	0.550224	4290	Q15149	PLEC	Plectin	yes	yes	0	0	0	0	0	By MS/MS			1			57.804	57.804	2	0.053803	63870	20220909_Exploris1_QC_PJ_JD_KBext_E103_Throncat1	51.193	0.13342	1299200000	1299200000	0	0			1065	4290	879	3286	2955	2955				1
AELFTQSCADLDK	Threonine5	1501.69	0.692163	2157	B2ZZ89;Q01082;D6W5C0;A0A087WUZ3;K9MS24	SPTBN1	Spectrin beta chain, non-erythrocytic 1	yes	no	0	0	0	1	0	By MS/MS	By MS/MS	By MS/MS	1	1	1	52.969	52.017	2	0.00059664	58026	20220909_Exploris1_QC_PJ_JD_KBext_E103_Throncat3	88.187	62.144	141010000	0	0	141010000			1066	2157	880	3287;3288;3289	2956;2957;2958	2958			8841	3
AELGAGAPPAVVAR	Unmodified	1277.71	0.709185	2821	D3DPS3;Q3KQU3;B3KU03	RPRC1;MAP7D1	MAP7 domain-containing protein 1	yes	no	0	0	0	0	0	By matching	By MS/MS	By MS/MS	1	1	1	43.205	42.803	2	0.0027688	46688	20220909_Exploris1_QC_PJ_JD_KBext_E103_Throncat3	75.652	58.421	367100000	95710000	136880000	134510000			1067	2821	881	3290;3291;3292	2959;2960	2960				2
AELGAGGDGHR	Acetyl (Protein N-term)	1080.49	0.494835	2051	B2R704;Q14244	MAP7	Ensconsin	yes	no	1	0	0	0	0	By MS/MS	By MS/MS	By MS/MS	1	1	1	22.739	22.438	2	0.0057096	21492	20220909_Exploris1_QC_PJ_JD_KBext_E103_Throncat2	85.29	68.051	202360000	51752000	73205000	77404000			1068	2051	882	3293;3294;3295	2961;2962;2963	2962				3
AELGAGGDGHRGGDGAVR	Acetyl (Protein N-term)	1692.79	0.792808	2051	B2R704;Q14244	MAP7	Ensconsin	yes	no	1	0	0	0	1	By MS/MS	By MS/MS	By MS/MS	1	1	1	24.315	24.048	3	0.00014253	23271	20220909_Exploris1_QC_PJ_JD_KBext_E103_Throncat1	77.468	62.996	335200000	91148000	106480000	137570000			1069	2051	883	3296;3297;3298	2964;2965;2966	2964				3
AELGALPDDFIDSLEK	Unmodified	1731.86	0.856696	1924	A8K9T8;Q9BYT8;B3KU23;E9PCB6	NLN	Neurolysin, mitochondrial	yes	no	0	0	0	0	0	By MS/MS			1			109.5	109.5	2	0.0071889	126348	20220909_Exploris1_QC_PJ_JD_KBext_E103_Throncat1	92.295	68.004	357760000	357760000	0	0			1070	1924	884	3299	2967	2967				0
[truncated: 56,338 more rows]

## Sheet: SingleThreoninePeptides
Sequence	Modifications	Intensity.Rep1	Intensity.Rep2	Intensity.Rep3
AAAAAAVGPGAGGAGSAVPGGAGPCATVSVFPGAR	Acetyl (Protein N-term)	116260000	169280000	160510000
AAAAAWEEPSSGNGTAR	Threonine5	158080000	199060000	198800000
[truncated: 18,251 more rows]

## Sheet: PairedPeptides
Sequence	BES_intensity__1	BES_intensity__2	BES_intensity__3	Thr_intensity__1	Thr_intensity__2	Thr_intensity_3	Thr5_intensity__1	Thr5_intensity__2	Thr5_intensity__3	BES	Thr	Thr5	ratio_TvsBES	ratio_T5vsBES
[truncated: 124 more rows]
