# Supplementary material for: THRONCAT: metabolic labeling of newly synthesized proteins using a bioorthogonal threonine analog
Source: Nat Commun. 2023 Jun 8;14:3367. doi: 10.1038/s41467-023-39063-7 (PMC10250548; doi:10.1038/s41467-023-39063-7)
Supplement: Supplementary file 5 — Supplementary Data 2 [file 41467_2023_39063_MOESM5_ESM.xlsx]

## Sheet: Sheet2
LFQ Intensities shows the raw label-free quantification intensities.
Identified Proteins shows whether a protein is detected in a condition or not. A protein is marked as identified when it is detected in all 3 replicates of a condition in the data before imputation.

## Sheet: LFQ Intensities
Genes	LFQ.intensity.BES_1mM_A	LFQ.intensity.BES_1mM_B	LFQ.intensity.BES_1mM_C	LFQ.intensity.BES_4mM_A	LFQ.intensity.BES_4mM_B	LFQ.intensity.BES_4mM_C	LFQ.intensity.DMEM_A	LFQ.intensity.DMEM_B	LFQ.intensity.DMEM_C	LFQ.intensity.HPG_A	LFQ.intensity.HPG_B	LFQ.intensity.HPG_C
ATP6	0	0	0	0	0	0	0	0	0	0	0	11513000
COX2	319580000	284010000	652310000	441490000	217610000	229160000	0	0	0	0	0	0
ATP8	210560000	201170000	283200000	199830000	155670000	256690000	0	0	0	0	0	0
MICA	0	0	0	0	45257000	0	0	0	0	0	0	50884000
A0A023T6R1	128780000	153020000	123190000	179970000	148920000	169830000	0	0	0	348990000	205680000	329960000
RBM8A	0	0	0	0	0	0	0	0	0	0	0	31072000
TM9SF4	56533000	0	0	0	0	60003000	0	0	0	0	50634000	0
TM9SF2	326080000	365750000	356650000	309420000	317180000	349820000	0	0	0	474840000	324500000	381630000
TM9SF3	87268000	80223000	106830000	77655000	130520000	97263000	0	0	0	143830000	121790000	140580000
SERPINE1	88086000	80059000	55685000	111820000	67673000	91197000	0	0	0	37129000	40531000	35455000
EIF3C	2506500000	2481200000	2250600000	2760700000	3792600000	3534700000	232060000	0	0	2519800000	3317200000	3640600000
PLP2	858430000	991890000	1208200000	987740000	708190000	933450000	0	0	0	977930000	1054100000	888360000
EBP	483860000	588150000	595740000	375260000	324080000	296020000	0	0	0	433690000	345940000	402930000
RBM3	2392800000	3120500000	2971800000	2144800000	3139300000	2777200000	3003400000	3120500000	1879400000	3195100000	3473200000	3393000000
FTSJ1	93114000	88932000	131270000	101880000	98623000	76680000	0	0	0	0	59871000	129150000
SLC38A5	167290000	187470000	143460000	204300000	183490000	231610000	0	0	0	122200000	134730000	104610000
EPN2	0	0	0	12891000	0	0	0	0	0	0	0	0
PRPSAP2	0	0	0	0	0	0	0	0	0	0	0	96404000
SPECC1	996220000	881000000	862760000	764410000	749230000	893790000	0	0	0	824840000	740240000	733800000
SEC61G	179740000	285140000	390440000	193750000	140050000	165830000	881610000	564710000	1348900000	277400000	441030000	244870000
EXOC3	346970000	414480000	310670000	431600000	457460000	395500000	0	0	0	315690000	355320000	278630000
CEP72	0	0	0	57706000	74493000	0	0	0	0	83226000	93116000	120530000
CCDC22	353470000	302220000	296610000	342160000	449140000	300050000	0	0	0	377810000	351870000	372870000
OTUD5	0	59817000	0	83013000	73627000	0	0	0	0	76578000	74159000	69055000
PRAF2	0	143890000	0	107630000	107570000	129710000	0	0	0	74998000	49449000	68130000
TFE3	0	0	0	0	0	0	0	0	0	0	0	46051000
HDAC6	0	0	0	0	0	0	0	0	0	0	9602200	0
SDHA	12829000000	12338000000	11784000000	9607400000	11398000000	10755000000	6161000000	5791000000	5920400000	7005200000	9364900000	8308400000
A0A024QZ31	0	0	0	0	0	0	0	0	0	0	0	27517000
BRIP1	0	0	0	0	0	0	0	0	0	0	0	9948000
TRAF4	0	0	0	0	0	0	0	0	0	0	55771000	0
FLOT2	182540000	155280000	216100000	199080000	182040000	202210000	0	0	0	133810000	158290000	155270000
MYO18A	16473000	0	0	21919000	14298000	0	0	0	0	24172000	23996000	28011000
ALDOC	59366000	48477000	132120000	55249000	52531000	0	0	0	0	77678000	62454000	64235000
RAB34	188950000	236890000	225560000	141810000	202870000	185150000	0	0	0	145170000	140080000	141110000
PRDM2	0	0	0	102980000	0	0	0	0	0	0	0	0
EFHD2	0	0	44596000	0	43843000	0	0	0	0	307380000	424550000	408690000
AGMAT	56308000	48927000	47708000	52991000	57558000	64445000	0	0	0	30356000	0	0
NECAP2	128960000	103730000	102030000	76081000	92348000	88785000	0	0	0	191190000	123440000	138360000
COG4	49100000	53080000	85167000	102860000	69437000	64364000	0	0	0	70347000	71786000	78613000
EPHA2	1636800000	1326900000	1234800000	1634800000	1571900000	1260400000	0	0	0	1473900000	1355400000	1363200000
BCKDK	82529000	72669000	72288000	58652000	73048000	72982000	0	0	0	54954000	95329000	42083000
CD2BP2	470130000	403490000	398110000	583470000	558360000	616730000	0	396650000	0	646350000	561500000	650750000
RPL18	6765700000	6721300000	8732100000	5477400000	5638100000	5891300000	4183600000	4433600000	10146000000	5516000000	6416600000	4135100000
SNRNP70	310950000	238220000	258090000	513590000	335640000	240990000	0	0	0	820850000	666690000	759750000
TDRD3	39537000	35803000	0	42043000	0	35251000	0	0	0	48896000	45037000	40714000
IRF3	0	0	0	0	0	0	0	0	0	12563000	0	0
A0A024QZE9	0	78304000	0	79392000	66460000	61316000	0	0	0	147750000	110830000	147250000
NUP62	1125500000	1141600000	1289400000	689450000	832210000	876420000	0	0	0	411950000	295640000	431490000
AKT1S1	159740000	282830000	175640000	192880000	193090000	213250000	0	0	0	134860000	98105000	181000000
RNF40	702870000	653680000	618390000	655990000	720840000	719330000	0	0	0	701730000	662700000	792130000
A0A024QZH6	0	0	0	0	0	0	0	0	0	0	3145200	0
NCOA4	77323000	62238000	69742000	107920000	90300000	64837000	0	0	0	70305000	56749000	71330000
CCDC6	405150000	538490000	426550000	434250000	471940000	460750000	0	0	0	713640000	782690000	631200000
HNRNPH3	1386500000	1228000000	1165000000	1364500000	1446700000	1581800000	2382300000	2964100000	2099700000	2228700000	3477500000	3034300000
ASCC1	0	95270000	80346000	0	73371000	0	0	0	0	92398000	0	94040000
SEC24C	823500000	777550000	765810000	799650000	678120000	682530000	0	0	0	632950000	633710000	666910000
A0A024QZN2	145160000	209910000	171160000	118750000	120690000	140000000	0	0	0	174620000	259300000	175800000
VCL	24785000000	22171000000	18959000000	21567000000	22454000000	21323000000	553750000	639840000	2020500000	21966000000	25177000000	23816000000
ZWINT	233310000	155340000	147190000	292620000	237620000	254580000	0	0	0	410210000	375980000	325230000
ZMIZ1	0	92293000	79840000	78873000	75154000	72287000	0	0	0	92879000	70411000	107950000
CISD1	151210000	146630000	227860000	222030000	183600000	262360000	0	0	0	127030000	158320000	100200000
SIRT1	0	0	0	0	0	0	0	0	0	0	0	0
PSAP	1481500000	1266300000	1257000000	2226800000	2278500000	1874600000	0	0	0	2109000000	2384200000	2406700000
B3KPC1	1041400000	978610000	986600000	978200000	1046900000	1095200000	0	0	0	1222700000	1395600000	1286600000
Q8NDP0	90384000	202940000	149330000	210510000	173110000	168700000	0	0	0	246730000	204830000	234950000
PPIF	340550000	451830000	483250000	409410000	407400000	424420000	0	0	0	435430000	556700000	468900000
VDAC2	4214400000	4418400000	3981100000	3875200000	3482700000	3456000000	861610000	0	1433100000	2241200000	1711100000	2096700000
EXOC2	90686000	74331000	0	78097000	103460000	68526000	0	0	0	88594000	97614000	138820000
SERPINB9	57609000	42544000	38113000	45210000	50394000	28562000	0	0	0	28162000	35246000	0
NQO2	225590000	221800000	299920000	254540000	196510000	289570000	0	0	0	206310000	256390000	192520000
RIPK1	0	0	0	0	0	0	0	0	0	0	0	34627000
EIF2AK1	114200000	124140000	112250000	127310000	166730000	134360000	0	0	0	154770000	158370000	177250000
ECI2	403120000	435580000	470650000	337580000	426820000	429960000	0	0	0	309580000	379040000	294450000
TMEM14B	0	0	0	0	0	0	0	0	0	69947000	62657000	27249000
NEDD9	0	0	0	0	0	0	0	0	0	56512000	73590000	46588000
NOL7	576910000	731120000	586110000	685240000	695720000	609280000	0	0	0	1220500000	1031100000	1189900000
RANBP9	65970000	143300000	82459000	94814000	146180000	113270000	0	0	0	174810000	171850000	189370000
NUP153	3105900000	2804900000	3469700000	2239100000	2114800000	2339300000	0	491360000	0	1868800000	1952300000	1996700000
SERPINB6	942450000	871540000	951950000	1112500000	1011400000	959760000	0	0	0	990940000	807720000	940440000
B3KR38	0	0	0	0	0	5853600	0	0	0	0	0	0
AIMP2	653740000	676050000	699400000	899590000	707500000	699050000	594870000	501530000	536450000	525420000	844790000	795010000
PRPF4B	94437000	86984000	148310000	100220000	93090000	76836000	0	0	0	162610000	141490000	154330000
GMNN	115550000	100980000	0	102540000	0	0	0	0	0	99795000	0	105580000
BTN3A2	0	0	0	0	0	0	280490000	0	0	0	0	0
TMEM14C	271860000	529190000	258360000	426670000	332150000	295590000	2109900000	0	1093100000	745480000	881520000	822480000
FAM8A1	0	0	0	0	0	0	0	0	0	0	0	73201000
H2AC6	3223700000	4223800000	2586000000	1873000000	2879000000	3185500000	0	0	2691000000	1792400000	2784100000	1404000000
ABT1	0	0	0	0	0	39122000	0	0	0	0	0	0
DAB2	2191600000	2143800000	2769000000	2365500000	2253400000	2548600000	0	0	0	2390500000	2305100000	2335000000
OXCT1	3594500000	4124500000	3945000000	3968100000	3857000000	3621500000	2456400000	2458500000	2538200000	1409900000	1690700000	1457400000
A0A024R045	51016000	0	0	41956000	50716000	0	0	0	0	62303000	51735000	0
HMGN4	0	0	0	0	0	0	0	0	0	0	0	18526000
A0A024R048	56389000	72913000	0	63948000	69721000	46344000	0	0	0	119220000	66287000	131360000
GNB1	4423500000	4222400000	4132800000	2279000000	2827500000	3337200000	504440000	712940000	373590000	2424100000	2865500000	2584800000
NADK	45548000	0	0	0	0	0	0	0	0	0	0	0
HMGCS1	803480000	722780000	746700000	894260000	811580000	807850000	0	0	0	613580000	664920000	577340000
VAMP7	162550000	147510000	205060000	143900000	147110000	115660000	0	0	0	116010000	87079000	75120000
SKP2	336540000	424150000	338440000	339070000	269780000	294940000	0	0	0	273850000	208180000	283460000
NUP155	1558400000	1284900000	973730000	1553800000	1381800000	1380500000	0	0	0	1325600000	1333600000	1223500000
INTS11	0	89904000	129480000	71882000	69276000	122480000	0	0	0	76549000	101550000	90186000
UBE2J2	0	0	0	0	0	0	0	0	0	0	0	69091000
SDF4	207980000	265960000	185440000	343680000	326730000	311650000	0	0	0	456410000	531770000	484580000
B3KQ42	0	0	57364000	0	0	0	0	0	0	0	0	0
CLCC1	0	0	0	0	0	205470000	0	0	0	0	0	0
AMPD2	0	0	0	25056000	0	0	0	0	0	0	25527000	21939000
AHCYL1	2957600000	1731400000	1534300000	2027700000	2000900000	1937200000	767950000	817140000	662200000	1825600000	1695400000	1779800000
NNT	4419300000	3933400000	3528500000	3785500000	3588700000	3386000000	0	0	0	2655200000	2706100000	2524800000
CTTNBP2NL	580710000	562040000	493480000	539530000	541260000	523370000	0	0	0	581610000	501970000	513600000
CSDE1	5064100000	5034200000	4859300000	5068300000	4547600000	3207900000	0	0	268690000	3781900000	4241100000	3634800000
VANGL1	0	0	0	0	0	0	0	0	0	0	0	24315000
CAPZA1	2186600000	3185400000	3789000000	2748100000	3115100000	2841800000	1111300000	2090800000	1159000000	1861600000	2315900000	2012000000
AURKAIP1	0	0	0	0	0	0	0	0	0	0	0	25143000
TTF2	63139000	69297000	84593000	102700000	0	93281000	0	0	0	166070000	77635000	159330000
TRIM33	132710000	189130000	131960000	132990000	138590000	102390000	0	0	0	180350000	162610000	157090000
GPSM2	0	0	0	0	0	0	0	0	0	47563000	0	54876000
SIRT2	36984000	40363000	48814000	35969000	42889000	45110000	0	0	0	63311000	66883000	53880000
PAF1	96768000	0	0	127450000	112240000	112400000	0	0	0	142730000	121320000	166250000
WDR77	91776000	93142000	94167000	93095000	114120000	105120000	0	0	0	0	0	0
RHOC	0	0	0	0	223200000	167970000	0	0	0	166710000	222220000	159280000
PAK4	35958000	0	0	84737000	80635000	57771000	0	0	0	85055000	60270000	65546000
HNRNPUL1	3223500000	2558600000	2626000000	2250700000	2752000000	2413300000	555400000	870710000	676030000	1821800000	2364300000	2150100000
BCKDHA	135080000	156230000	173880000	249130000	246800000	225600000	0	0	0	256040000	211640000	275190000
A0A024R0L2	0	0	0	0	0	0	0	0	0	0	20521000	0
ERF	0	0	0	0	0	0	0	0	0	0	0	13474000
Q68D16	68433000	0	0	69732000	74106000	99295000	0	0	0	61764000	48045000	0
PAFAH1B3	241100000	314990000	289020000	408260000	354910000	388010000	0	0	0	595590000	521250000	563660000
TIMM50	753290000	616820000	711660000	952560000	782580000	907830000	0	478030000	646870000	870160000	813150000	903590000
SAMD4B	0	0	0	0	0	0	0	0	0	0	42592000	0
A0A024R0Q0	79040000	116810000	65253000	75150000	95724000	94836000	0	0	0	61157000	0	55320000
PLD3	396620000	0	421870000	450380000	359220000	344570000	0	0	0	448820000	440870000	325330000
PPP1R13L	1573600000	1527700000	1405200000	1531800000	1475300000	1406000000	0	0	0	1858600000	1798000000	1958000000
ERCC1	0	0	55568000	0	0	0	0	0	0	114940000	0	87019000
PPP5C	628800000	643440000	554820000	748950000	657330000	724110000	379530000	0	0	1040500000	959950000	1063800000
ARHGEF1	295060000	307740000	264050000	318250000	282500000	293460000	0	0	0	443600000	469790000	512950000
SAE1	1316900000	1401600000	1251200000	1441900000	1849500000	1626400000	653770000	0	0	1425100000	1657400000	1516800000
SYMPK	150690000	154660000	123720000	155290000	182450000	154130000	0	0	0	0	129420000	0
NAPA	804040000	707710000	684170000	1201900000	1021900000	1071500000	0	0	657790000	1943200000	1844900000	1776900000
EHD2	2903600000	2738800000	2901400000	3377500000	2521000000	2560500000	226060000	0	2700900000	3703900000	2509800000	2480600000
XRCC1	192740000	331450000	288850000	234620000	235460000	233220000	0	0	0	299670000	219930000	324610000
VASP	1958500000	1803300000	2120600000	1845500000	2250100000	1989500000	0	377340000	0	2226400000	2871100000	2232800000
KIF21A	92155000	97472000	77502000	117090000	114510000	84652000	0	0	0	137540000	123840000	171440000
SLC38A2	227880000	245320000	320710000	288750000	260020000	313800000	0	0	0	192710000	286310000	212860000
ZNHIT3	0	39164000	0	0	27179000	0	0	0	0	0	80732000	49598000
PFKM	1032900000	1052600000	913570000	1065800000	916420000	798160000	0	0	0	626910000	544410000	686250000
DDX23	397400000	384110000	355840000	429270000	450330000	409290000	0	0	0	551810000	468680000	458940000
TMBIM6	41862000	35452000	62888000	66738000	29594000	38974000	0	0	0	51106000	34879000	41072000
SPATS2	151030000	142850000	157280000	156030000	175730000	152820000	0	0	0	260490000	215320000	243240000
SMARCD1	193940000	217910000	151880000	192970000	219710000	223730000	0	0	0	174440000	210320000	182290000
TFCP2	89804000	0	0	0	101360000	85562000	0	0	0	78954000	101140000	69096000
SLC38A1	175350000	141930000	216560000	226390000	230310000	168250000	0	0	0	195710000	187060000	0
PRKAG1	57285000	0	51631000	44574000	0	50898000	0	0	0	0	0	0
Q8N3V2	637270000	513710000	387300000	811420000	709790000	691110000	0	0	0	1048300000	1079400000	1085400000
AMIGO2	0	0	0	0	0	0	0	0	0	0	63481000	0
RACGAP1	2397100000	2521200000	2085700000	1550500000	1447200000	1745300000	0	570970000	0	1484900000	1647100000	1764800000
SLC44A1	0	0	0	0	0	0	0	0	0	0	0	18676000
A0A024R152	701420000	917090000	747440000	836900000	766330000	845050000	0	0	0	879370000	1029600000	1053000000
SMC2	3367300000	3983700000	2998300000	2462300000	2233200000	1970200000	409720000	0	328300000	3524600000	2314700000	4556000000
PTBP3	188360000	228050000	233000000	267200000	285540000	279040000	0	0	0	322250000	295980000	300500000
NR4A3	0	53859000	55721000	35861000	39588000	0	0	0	0	0	46936000	48535000
TEX10	59608000	42673000	39825000	0	0	0	0	0	0	0	56064000	0
PTGR1	784400000	771560000	1017500000	918220000	761260000	919220000	0	0	0	899960000	902170000	866000000
ARAF	0	60968000	48319000	0	0	54865000	0	0	0	0	0	0
NCBP1	261870000	305310000	330050000	309860000	304170000	302760000	0	0	0	230060000	290970000	282960000
CDK16	0	0	0	0	0	0	0	0	0	12474000	0	0
ALG2	0	0	0	0	0	0	0	0	0	33422000	23002000	27455000
JADE3	0	0	0	0	0	0	0	0	0	0	20181000	22430000
UBA1	11682000000	11322000000	10354000000	14974000000	14813000000	13290000000	821840000	1276900000	930440000	14744000000	13752000000	14856000000
PPIL2	100870000	100280000	84490000	98364000	121790000	138320000	0	0	0	111330000	71756000	0
THOC5	0	0	0	42365000	0	33266000	0	0	0	0	0	0
NF2	0	17305000	0	0	0	0	0	0	0	0	0	0
MYO18B	0	0	0	0	0	0	0	0	0	0	0	18612000
A0A024R1H0	0	0	0	0	0	0	0	0	0	0	0	14947000
TFIP11	0	0	0	71217000	0	0	0	0	0	0	53377000	63331000
CDC42EP1	0	0	0	0	32247000	0	0	0	0	0	0	0
YWHAH	619030000	758100000	904540000	997800000	953160000	938850000	0	0	0	1591400000	1486400000	1295500000
SF3A1	1174200000	1190500000	1092300000	1371900000	1336100000	1456300000	0	0	376800000	1507500000	1754100000	1440100000
APOL2	334410000	265640000	281910000	356030000	310800000	302120000	0	0	0	188510000	165900000	238380000
MYH9	47144000000	48817000000	47755000000	45799000000	46545000000	49189000000	4091100000	4197400000	5560000000	50022000000	52890000000	50899000000
XRCC6	9419300000	9220400000	8623500000	10258000000	10029000000	9309500000	1013200000	1273900000	911260000	7844500000	8385500000	9192000000
SUN2	919810000	629870000	549770000	712730000	876260000	1035200000	0	0	0	676230000	741430000	504270000
SREBF2	394200000	368080000	321780000	322480000	282530000	280960000	0	0	0	286740000	225190000	226750000
CENPM	87007000	88967000	54597000	115010000	98903000	85717000	0	0	0	95320000	87664000	100300000
RPL23	679820000	743760000	878480000	892420000	887990000	893160000	1691200000	793350000	935190000	1716200000	1694500000	1515000000
CDC6	128800000	91031000	0	157740000	133780000	131070000	0	0	0	98751000	126980000	98221000
GTPBP1	0	0	0	0	72037000	0	0	0	0	125200000	0	84908000
SMARCE1	232520000	265880000	193170000	274380000	374780000	354280000	0	0	0	349420000	512870000	387720000
LASP1	3363200000	3417800000	4200900000	3890800000	4095400000	4203200000	4342800000	4556800000	5268400000	5149100000	5611300000	5250200000
RPS19BP1	141360000	204280000	152210000	85209000	105150000	122750000	0	0	0	0	0	0
TNRC6B	0	0	0	0	27609000	0	0	0	0	0	0	0
CNP	2118400000	2126300000	1588900000	1574800000	1847900000	1865500000	0	0	398410000	1109400000	1295900000	1229000000
ACLY	19660000000	17762000000	14756000000	18795000000	16373000000	16674000000	2527400000	2827300000	2513700000	15668000000	12991000000	16576000000
RANGAP1	1853600000	1638500000	1617500000	2324500000	2468700000	2130500000	0	0	0	3612800000	3317400000	3349900000
PHF5A	69774000	85129000	78245000	59376000	69064000	58026000	0	0	0	0	0	0
RAB5C	1436400000	1739800000	2333700000	1572400000	1416100000	1589200000	349640000	0	0	1694000000	1897500000	1820400000
IGFBP4	0	0	0	0	0	0	441970000	0	0	0	0	0
NBR1	0	0	0	0	89418000	92634000	0	0	0	101080000	165780000	0
RPL27	1437900000	1183900000	2117700000	2260800000	1774200000	1767700000	0	0	0	2828200000	2273100000	2537400000
BRCA1	0	0	0	0	0	0	0	0	0	0	0	17966000
Q658U4	617360000	514060000	519300000	631400000	606260000	589670000	0	0	0	570260000	352690000	437920000
ORMDL3	60534000	0	0	38206000	0	34743000	0	0	0	0	0	0
CASC3	264190000	292550000	286620000	259260000	278520000	304870000	0	0	0	0	286850000	305580000
COA3	0	0	0	0	0	0	0	0	0	0	87405000	0
JUP	4120500000	4211900000	3979400000	4186900000	4933800000	3805700000	6089300000	8187500000	9400800000	3878700000	3962400000	4015700000
PALM	57154000	70625000	55138000	0	0	45844000	0	0	0	0	0	0
FSTL3	102640000	130350000	117690000	137720000	120980000	147240000	0	0	0	172960000	155010000	170350000
CDC34	0	0	0	92808000	58786000	63238000	0	0	0	0	0	0
VAT1	1699900000	1610500000	1461700000	2207700000	2091900000	1597900000	537040000	0	0	1642500000	1536800000	1912300000
PSMD13	604880000	692080000	617700000	710410000	737850000	751320000	532530000	0	0	908780000	837360000	781860000
RNF126	132720000	159030000	140010000	108550000	127830000	130980000	0	0	0	0	69386000	0
IFITM2	250890000	245140000	448040000	179680000	206490000	313140000	0	0	0	0	281530000	0
ZFAND5	746550000	860590000	917910000	798200000	898930000	1114200000	0	0	0	1009100000	1169200000	909600000
PSAT1	914770000	903840000	902120000	1537600000	1632000000	1462800000	524350000	0	464390000	1381100000	1369400000	1446800000
BTBD1	108270000	78688000	115850000	0	97737000	95144000	0	0	0	0	0	0
HNRNPK	17186000000	17393000000	16963000000	18391000000	17111000000	18824000000	11495000000	14678000000	13845000000	18032000000	16692000000	17912000000
CEMIP2	0	0	0	0	0	0	0	0	0	0	0	97426000
GDA	90207000	87106000	109050000	107400000	73425000	90788000	0	0	0	81271000	73579000	78401000
TJP2	320240000	368910000	341990000	328630000	335590000	259320000	0	0	0	312700000	342910000	355180000
GNAQ	0	0	0	0	0	0	0	0	0	0	0	51635000
NFIL3	0	0	0	0	0	0	0	0	0	0	0	7990300
CTIF	0	0	0	21951000	16739000	23563000	0	0	0	0	0	0
RPL17	2505900000	2536100000	3282800000	2099100000	2585900000	2973900000	3377400000	1755600000	2555500000	2772500000	4484200000	3485000000
SMAD4	70663000	80803000	153370000	90869000	82732000	88566000	0	0	0	101420000	66353000	101590000
RFK	0	0	37889000	90167000	73432000	0	0	0	0	156620000	144330000	120970000
CTSL	328910000	313640000	266170000	411030000	418510000	438540000	0	0	0	445160000	417180000	485750000
SPTLC1	583180000	370360000	412180000	391570000	448560000	520180000	0	0	0	387230000	375960000	334850000
KDSR	0	0	0	0	0	0	0	0	0	0	92073000	0
SKA1	0	0	0	0	26311000	0	0	0	0	0	0	29765000
SPIN1	598760000	685460000	681220000	812920000	695070000	849010000	0	0	0	998480000	1221000000	719830000
LMAN1	583910000	343210000	423440000	560880000	722960000	672300000	527730000	587010000	517840000	461030000	760680000	582640000
SERPINB8	68792000	75596000	56528000	66535000	64209000	77331000	0	0	0	77477000	83678000	75177000
SERPINB5	2095900000	2173900000	2367600000	2926000000	2119600000	2375400000	0	0	0	2235000000	2485300000	2368900000
VPS4B	133240000	141600000	135720000	150130000	142730000	143850000	0	0	0	174540000	189490000	183380000
ARL8B	87915000	142660000	142370000	125850000	128550000	114670000	0	0	0	132570000	112930000	110090000
ATG7	120140000	109880000	59802000	75645000	88694000	82581000	0	0	0	119760000	115360000	156100000
VHL	0	0	0	0	0	67539000	0	0	0	81839000	62766000	69675000
THUMPD3	155030000	167550000	164130000	178340000	156540000	123490000	0	0	0	119490000	95411000	97029000
TMEM43	770670000	728970000	946140000	751010000	697240000	786320000	0	475950000	534870000	801950000	911890000	724560000
Q6MZG3	0	0	0	0	0	0	0	0	0	0	0	57720000
ANKRD28	77359000	63298000	0	84129000	66542000	118240000	0	0	0	58693000	57663000	56892000
TBC1D5	40393000	44025000	0	42722000	45408000	45226000	0	0	0	58994000	49246000	57548000
TRNT1	0	0	49630000	63790000	41858000	0	0	0	0	45447000	0	0
RAD18	157240000	142510000	191560000	231620000	187730000	209320000	0	0	0	180310000	195820000	226690000
RAB5A	387620000	472970000	451470000	467070000	514570000	584890000	0	0	0	576210000	482920000	509740000
LRRFIP2	106550000	134650000	124340000	93541000	88507000	159130000	0	0	0	130920000	167190000	127890000
WDR48	248120000	238230000	236660000	314230000	244720000	276280000	0	0	0	275760000	274790000	285360000
ACAA1	189650000	188710000	179790000	183700000	269490000	210480000	0	0	0	193990000	182590000	158570000
OXSR1	135970000	164410000	235860000	202010000	164160000	164100000	0	0	0	146480000	171180000	129050000
HIGD1A	102830000	99577000	0	114300000	119920000	123270000	0	0	0	424320000	269240000	326890000
RPSA	8457900000	8569000000	10092000000	7425000000	7721900000	8059900000	1382800000	2085400000	1828900000	6323900000	6396800000	6305900000
EXOSC7	53403000	44307000	0	38513000	31610000	38211000	0	0	0	0	0	0
CTNNB1	5074400000	4979500000	4879300000	4371600000	5650700000	4559600000	217500000	0	546820000	2749600000	2575900000	2476100000
RPL15	5717300000	5776000000	6561300000	6059300000	5541600000	6940700000	7560800000	8833100000	13223000000	6367200000	7272800000	4900900000
MYL1	675650000	0	0	823700000	794950000	948410000	0	0	0	537850000	560040000	374710000
SS18L2	0	0	0	0	0	0	0	0	0	0	0	2985600
ANO10	49535000	42483000	0	0	0	36907000	0	0	0	0	0	0
USP4	0	0	0	0	0	0	0	0	0	27905000	31758000	45412000
KIAA1143	56962000	74002000	69128000	111690000	102070000	98945000	0	0	0	177480000	406510000	377880000
CDCP1	32255000	0	0	47047000	40700000	30677000	0	0	0	34618000	32812000	35252000
DHX30	1565200000	1300900000	1151800000	1503300000	1309300000	1142100000	0	0	0	1709300000	1420100000	1756300000
GORASP1	0	0	0	34164000	39250000	35020000	0	0	0	0	0	0
RBM5	410780000	346830000	333000000	405450000	410930000	348500000	0	0	0	368760000	412480000	388680000
APEH	584630000	756830000	664900000	732790000	677320000	632080000	584280000	931430000	608240000	478840000	529210000	585070000
CCDC51	21964000	29168000	33909000	19224000	0	0	0	0	0	0	0	0
PRKAR2A	847930000	829190000	762020000	874280000	973080000	974480000	0	0	259490000	696750000	834440000	773050000
DAG1	409910000	434100000	497860000	517020000	478350000	472860000	0	0	0	371790000	338490000	394240000
GMPPB	58289000	42051000	0	74323000	89303000	54857000	0	0	0	69791000	90422000	92356000
GNL3	1739600000	1371800000	1435800000	2043200000	1653300000	1554400000	0	0	459190000	2666000000	2253700000	2527200000
BAP1	0	0	0	0	0	0	0	0	0	0	0	11473000
TMA7	0	0	0	0	0	0	0	0	0	426530000	480020000	413280000
GLT8D1	0	81339000	111790000	56208000	60018000	66023000	0	0	0	97111000	108890000	75550000
WNT5A	3361800000	3954700000	2979100000	2817100000	3118400000	3176600000	0	973680000	0	5534400000	4827100000	4831100000
LAMB2	586950000	567100000	431720000	713070000	748830000	697940000	0	0	0	743460000	748160000	707440000
PCBP4	0	0	0	0	0	0	0	0	0	0	20126000	0
RHOA	5441000000	2583000000	6252400000	7743700000	8176400000	3888700000	334310000	282810000	407070000	5984700000	5331000000	10230000000
SUCLG2	143220000	139190000	210280000	185410000	121000000	108710000	0	0	0	239130000	259000000	209080000
RPL29	4615300000	3931100000	3058300000	3734700000	3610500000	4047800000	5921600000	4887500000	3555500000	7388300000	7543200000	7560100000
PRKCD	0	0	0	0	0	0	0	0	0	0	50679000	0
THOC7	0	0	0	0	60408000	0	0	0	0	0	0	0
WDR82	472260000	649880000	541680000	408620000	461540000	499530000	0	0	0	593130000	503550000	525090000
CYB561D2	0	0	58289000	0	0	0	0	0	0	0	0	0
ERI1	146500000	203650000	207090000	150210000	141900000	152420000	0	0	0	113150000	129640000	135980000
TASOR	0	67243000	0	82288000	0	0	0	0	0	53066000	52413000	70706000
TMF1	124280000	95585000	104210000	78677000	136680000	95300000	0	0	0	0	105160000	91831000
ARL6IP5	446600000	239810000	640070000	485580000	398100000	344310000	0	0	0	608940000	640460000	375210000
CTSB	115940000	0	0	164380000	151510000	142350000	0	0	0	152190000	100930000	0
SOCS6	0	0	0	0	0	0	0	0	0	0	27421000	0
THUMPD1	300810000	340980000	295520000	277820000	325290000	376820000	0	0	0	645770000	518490000	650830000
CHORDC1	597140000	791370000	832060000	1154500000	1005100000	1048400000	186160000	0	233880000	1200000000	1041300000	837460000
MRE11	932500000	951640000	962580000	950920000	841430000	696060000	0	414710000	0	820820000	822080000	905600000
C11orf54	0	0	0	107620000	0	0	0	0	0	0	0	0
PANX1	0	0	0	0	0	0	0	0	0	0	3522100	0
CEP57	0	0	0	0	0	0	0	0	0	0	0	26671000
MTMR2	368270000	364450000	342260000	486040000	415290000	357920000	0	0	0	583320000	359170000	467070000
ATM	0	0	0	0	0	0	0	0	0	0	0	6618000
RNF214	0	0	0	0	0	0	0	0	0	0	56762000	0
DLAT	269780000	295440000	316410000	314240000	306960000	237440000	0	0	0	362160000	283080000	318850000
IL18	341940000	375010000	552430000	296400000	362760000	434020000	0	0	0	387510000	524050000	384450000
Q5W9G0	81659000	110190000	76632000	78063000	75528000	83223000	0	0	0	192370000	87848000	171510000
MCAM	416860000	273190000	299000000	423380000	431550000	416470000	0	0	0	383950000	450630000	419440000
EI24	33124000	23750000	26253000	19898000	26417000	18058000	0	0	0	49995000	0	0
A0A024R3J7	383110000	256020000	393740000	251380000	189250000	205760000	0	0	0	153120000	153440000	160180000
NFRKB	42436000	0	44412000	0	36559000	0	0	0	0	0	0	0
THYN1	74502000	70572000	64869000	94352000	117380000	66044000	0	0	0	125500000	86483000	89716000
APLP2	81139000	95465000	86936000	109300000	105110000	79207000	0	0	0	121350000	127440000	157680000
DEGS1	0	106900000	97532000	99799000	88548000	97008000	0	0	0	87210000	82605000	79939000
ACBD3	71643000	78916000	89980000	135240000	123750000	79125000	0	0	0	122820000	146130000	117490000
ARF1	401770000	301490000	811010000	537850000	386700000	590210000	0	0	0	328150000	435150000	300630000
FBXO28	101340000	144730000	0	99542000	127470000	116020000	0	0	0	163180000	185100000	187580000
MRPL55	0	0	0	0	0	29667000	0	0	0	0	0	0
C1orf198	320880000	456060000	468680000	495230000	537200000	531710000	0	0	0	544320000	854990000	535330000
COQ8A	0	0	0	29973000	0	26860000	0	0	0	47791000	56524000	38893000
PARP1	7244800000	6699600000	6055900000	8326300000	8534500000	8157100000	784310000	776320000	542180000	9318900000	8538700000	9176600000
A0A024R3U8	30714000	0	32943000	83533000	30929000	0	0	0	0	47476000	0	0
RAB4A	0	0	0	0	0	46465000	0	0	0	0	0	0
SPATS2L	652010000	799940000	518000000	661610000	632270000	623180000	0	0	0	1071600000	1138500000	965930000
PPIL3	124380000	145090000	148450000	120890000	152910000	169280000	0	0	0	105290000	154030000	116630000
Q658J0	261710000	298620000	403010000	216600000	225340000	244260000	0	0	0	200210000	220390000	232840000
TSNAX	401920000	364930000	566180000	527870000	661330000	600350000	0	0	0	432600000	492680000	546400000
TOMM20	0	0	0	0	0	0	0	0	0	0	0	89909000
A4D1M6	716590000	1430400000	984570000	1028400000	1269000000	1350000000	2898600000	3176600000	2510000000	2120100000	2583300000	2116700000
HSPD1	96506000000	94888000000	97173000000	81203000000	89076000000	89757000000	25208000000	32447000000	26705000000	86492000000	94837000000	89130000000
GREM1	0	0	0	0	0	0	0	0	0	0	0	8273100
MAP2	0	0	0	0	0	28145000	0	0	0	0	0	0
SUMO1	763000000	1411700000	1275400000	687940000	1332500000	1213200000	0	0	814820000	904730000	860190000	972700000
LANCL1	320260000	364150000	364080000	414690000	433220000	393540000	0	0	0	271710000	253440000	232860000
BZW1	1469100000	1792000000	2008100000	2758400000	2066700000	1830600000	0	1008700000	0	1699200000	1549500000	1522900000
AAMP	297970000	294540000	263940000	300360000	278770000	261370000	0	0	0	294370000	256910000	258970000
ORC2	98035000	124740000	81160000	84287000	101060000	90232000	0	0	0	103190000	82780000	91550000
NDUFB3	0	0	0	0	0	0	0	0	0	79071000	0	0
USP37	0	0	0	0	0	0	0	0	0	0	0	42389000
ABCB6	0	144060000	88862000	46380000	50757000	0	0	0	0	59854000	65769000	56647000
ATG9A	77042000	91680000	0	77984000	85356000	76479000	0	0	0	110480000	91866000	89137000
DNPEP	69328000	0	0	83719000	77797000	60806000	0	0	0	72979000	63765000	69971000
SERPINE2	86483000	75358000	122920000	77448000	73683000	81868000	0	0	0	0	0	59801000
CPS1	33279000000	27958000000	24229000000	26397000000	26979000000	23735000000	2365300000	3137400000	4627800000	20392000000	18294000000	19928000000
FN1	201970000	219220000	108750000	161320000	177880000	187510000	0	0	0	125880000	0	132090000
ANKZF1	50814000	58041000	73279000	62753000	55840000	56846000	0	0	0	0	0	0
BCS1L	97885000	68086000	90235000	142420000	73446000	60741000	0	0	0	131490000	144070000	103170000
MRPL44	88184000	115250000	128660000	98274000	102120000	87226000	0	0	0	93897000	114200000	99768000
CUL3	659270000	749620000	582970000	677700000	683110000	628810000	0	0	0	649020000	741220000	667740000
GMPPA	178350000	201310000	161770000	232500000	183200000	191520000	0	0	0	158110000	117890000	133020000
ARMC9	0	0	0	0	0	0	0	0	0	0	0	4256800
WDFY1	113950000	126080000	142470000	142040000	196570000	155750000	0	0	0	153920000	196270000	131670000
MFF	1048200000	888800000	1042600000	966870000	967280000	1067600000	0	0	0	1295100000	1561200000	1437200000
DGKD	0	132210000	0	133400000	179030000	159170000	0	0	0	173320000	127170000	226460000
CAB39	150140000	176710000	283950000	98752000	156200000	194440000	0	0	0	157590000	158950000	148430000
ACSL3	3045000000	2566300000	3057500000	3071600000	2570400000	2588600000	0	0	0	2742200000	2808200000	2474400000
NCL	10855000000	13505000000	15861000000	10391000000	11239000000	10975000000	2672400000	2874000000	3195600000	6370900000	6436600000	6001400000
GIGYF2	316550000	371280000	390910000	397890000	351130000	329600000	0	0	0	380730000	414090000	414340000
NDUFA10	277400000	186980000	197210000	214380000	232600000	241390000	0	0	0	197140000	204130000	210800000
POLR3C	270440000	280360000	234200000	315010000	279440000	257020000	0	0	0	280640000	249530000	216110000
COPS8	0	0	0	125310000	0	130540000	0	0	0	161930000	145940000	165600000
A0A0A0N0L3	2012200000	1998000000	1582000000	2379000000	2324200000	2535900000	631400000	476270000	709100000	1787000000	1727200000	1502300000
HDLBP	4460900000	3471700000	3759800000	3500800000	4573800000	4098800000	0	0	265460000	5637200000	4819500000	5344000000
ENO1	97580000000	111620000000	102880000000	90061000000	103890000000	106130000000	37207000000	47761000000	53280000000	89370000000	111100000000	95741000000
POLD1	1284200000	1297800000	1195000000	1451600000	1115200000	1088800000	0	0	0	1114600000	880360000	1130300000
LRRC47	805660000	901440000	923720000	1025500000	859940000	792270000	0	0	0	803850000	658540000	737060000
PLOD1	2589800000	1994400000	1542500000	3109400000	2861200000	2190100000	351740000	243980000	0	3034400000	2793600000	3188300000
KIF1B	181490000	246870000	209640000	202900000	189530000	153130000	0	0	0	172650000	144640000	153740000
Q68D63	411670000	317600000	395670000	303330000	378580000	417410000	0	0	0	247040000	340440000	257710000
MDH2	17298000000	18906000000	17555000000	14243000000	16399000000	15696000000	2802200000	2510800000	3853300000	11095000000	13453000000	12228000000
RPS9	992870000	976840000	1390700000	1716400000	1222800000	1182800000	871610000	522140000	1594400000	2531900000	2206700000	2683700000
RDH13	41716000	45790000	36924000	34127000	34672000	36813000	0	0	0	68088000	0	33191000
MYADM	211910000	208320000	202150000	160210000	142580000	163120000	0	0	0	161960000	184920000	190000000
TSEN34	130570000	143500000	197150000	220690000	176400000	156320000	0	0	0	119510000	142720000	122630000
RPS5	8106200000	8799600000	8415700000	6988800000	6984000000	8652500000	7073100000	8625800000	7231200000	8052700000	9724300000	9069800000
CNOT3	100490000	103120000	85539000	87466000	66700000	85849000	0	0	0	46022000	0	51690000
LENG8	63310000	53037000	66226000	69995000	45824000	57104000	0	0	0	117090000	119160000	124660000
CHMP2A	359540000	296720000	393410000	373210000	390820000	411070000	0	0	0	948410000	1167900000	925650000
EPN1	96825000	203360000	117610000	0	61338000	59657000	0	0	0	0	112480000	59148000
UBE2M	289050000	327220000	376700000	501790000	421480000	375060000	847120000	0	812230000	711030000	740370000	650650000
TTLL12	430880000	475150000	484180000	463170000	505050000	435080000	537260000	0	0	746450000	676430000	734250000
A0A024R4V7	96782000	110030000	83854000	124280000	95625000	94321000	0	0	0	105370000	90702000	78493000
CYB5R3	769010000	781730000	980990000	991800000	750760000	871870000	0	0	0	1118700000	1279200000	1086100000
PACSIN2	202780000	154260000	142630000	293630000	244500000	187830000	0	0	0	334140000	240440000	375200000
A0A024R4X7	772180000	742920000	873580000	776760000	614800000	774600000	0	0	0	757500000	573860000	637690000
ZFP91-CNTF	0	0	0	0	116660000	118880000	0	0	0	0	0	100100000
SSRP1	593970000	668300000	920570000	667970000	630190000	510440000	340300000	466900000	316790000	1033600000	1036400000	1016900000
SBF1	3676500	0	0	0	0	0	0	0	0	0	0	0
A0A0S2Z373	60956000	62390000	53624000	92415000	83246000	51493000	0	0	0	71706000	0	51127000
FTH1	923440000	960830000	1077000000	1271900000	1397300000	1352400000	1562200000	1603400000	0	2735000000	2536000000	2655400000
TKFC	185070000	196170000	171860000	160510000	192040000	157190000	0	0	0	142520000	117830000	128760000
MTA2	3055700000	3558000000	2864100000	1754200000	1987100000	1888300000	0	226490000	297560000	1775300000	1559700000	1899900000
TNKS1BP1	444410000	493940000	376110000	331030000	448460000	379030000	0	0	0	432610000	518470000	418450000
ZDHHC5	44491000	0	0	0	0	45962000	0	0	0	0	0	0
TRMT112	715700000	971110000	948570000	1041400000	1066300000	1358600000	607540000	0	349390000	1307100000	1488600000	1294500000
SF1	4962100000	5405900000	4811900000	4566500000	4734200000	4693400000	0	729580000	763230000	3632100000	3999200000	2948600000
ASRGL1	0	0	0	0	0	0	0	0	0	0	0	9991700
ZFPL1	107890000	123680000	83345000	126630000	117920000	112040000	0	0	0	100210000	88982000	87300000
MRPL49	0	0	0	34218000	31526000	32829000	0	0	0	52229000	43690000	43947000
CAPN1	910230000	722810000	663360000	802180000	806090000	634700000	419500000	673390000	526080000	596590000	566750000	682020000
DPF2	81514000	116660000	110790000	93885000	76371000	87025000	0	0	0	124430000	102460000	115200000
B4E0P8	406960000	460720000	522530000	312660000	345330000	472680000	0	0	390510000	466780000	458010000	405980000
RNASEH2C	71731000	82101000	0	84318000	84907000	66974000	0	0	0	111050000	162340000	116540000
RTN3	110150000	192730000	249980000	112330000	113870000	172480000	0	0	0	138580000	216260000	165530000
PC	3539800000	2839200000	1978000000	3303700000	2915500000	2853800000	510920000	631750000	511280000	4036800000	3871000000	3729900000
CDCA5	56400000	75507000	69934000	86725000	75176000	89970000	0	0	0	105220000	124680000	88082000
ALDH3B1	222800000	167390000	159910000	175730000	186600000	177340000	0	0	0	172910000	165050000	154850000
TCIRG1	0	0	0	0	0	8546900	0	0	0	0	0	0
PPP6R3	246300000	278850000	267090000	200760000	153360000	151340000	0	0	0	192390000	105070000	189570000
CPT1A	886480000	924810000	838480000	503930000	561180000	631190000	673950000	491080000	0	420270000	366080000	409150000
DHCR7	576060000	560080000	634380000	537120000	392730000	412760000	442260000	0	761380000	437230000	363190000	359750000
B3GNT6	0	0	0	0	0	0	0	0	0	0	0	32336000
CTSF	0	0	0	0	0	0	0	0	0	0	8882600	0
BANF1	237100000	221480000	382340000	277370000	278370000	312110000	0	0	0	611730000	635790000	483270000
FOLR1	7256800000	6687000000	5707400000	5948400000	8458600000	8156800000	0	907120000	922760000	6854400000	8603500000	7472300000
PACS1	0	0	0	58876000	70600000	0	0	0	0	0	64915000	56222000
RAB6A	1419100000	1472900000	1833300000	1838400000	1720600000	1646600000	0	0	0	1283600000	1390100000	1344500000
SSH3	0	0	0	0	0	0	0	0	0	45125000	37776000	0
COA4	0	0	0	0	135440000	160450000	0	0	0	0	0	0
CORO1B	1055800000	1213400000	1090000000	1226800000	1139700000	1194200000	0	0	0	1058300000	1117400000	1241600000
NDUFS8	224170000	218340000	251630000	251860000	276810000	228970000	0	0	0	260810000	328140000	351070000
NDUFC2	0	0	0	0	0	0	0	0	0	72475000	91117000	89936000
SERPINH1	3804100000	3365300000	4969500000	6280700000	5277100000	5642900000	416220000	0	0	6318900000	6464000000	5203100000
PRCP	129260000	212860000	129500000	128050000	93368000	84150000	0	0	0	79163000	106230000	85291000
POLD3	110150000	131360000	186050000	130100000	127690000	121330000	0	0	0	106600000	108170000	135680000
NUMA1	7083300000	11613000000	8128000000	6022200000	9876400000	8057700000	394720000	323180000	317860000	4834800000	5970500000	4977600000
PAAF1	60769000	0	0	78526000	74191000	78323000	0	0	0	73516000	78765000	77452000
PICALM	3116500000	2530600000	2876800000	2156300000	1881800000	2244000000	0	0	0	2118500000	2747400000	2062700000
A0A024R5Q1	0	87333000	88569000	73481000	100580000	126890000	0	0	0	82900000	0	81434000
ADSS2	1485000000	1566000000	1423800000	1224800000	1035800000	1422100000	437960000	575700000	349500000	1167000000	1388300000	1309900000
CTDSPL2	0	0	0	76839000	80731000	55710000	0	0	0	114650000	60470000	67251000
A0A024R5R0	0	0	0	0	0	0	0	0	0	0	0	41582000
GABPB1	63006000	73560000	74180000	0	42409000	42425000	0	0	0	49667000	43204000	50812000
GNB5	0	62389000	47819000	41298000	69712000	44729000	0	0	0	0	79723000	51033000
USP8	122340000	130930000	165980000	153090000	116480000	102000000	0	0	0	118650000	92060000	135610000
EIF3J	129420000	123420000	204580000	132460000	189080000	244390000	0	0	0	353880000	358470000	348470000
CCPG1	342880000	400350000	319210000	374890000	383390000	355820000	0	0	0	563800000	381950000	463330000
NEDD4	17962000	0	0	22837000	21621000	0	0	0	0	23716000	21861000	22961000
TCF12	346220000	406440000	309960000	233090000	294140000	349970000	0	0	0	128540000	177560000	148890000
ARPP19	0	0	0	0	0	0	0	0	0	0	0	190280000
ADAM10	523300000	435200000	391770000	577930000	551590000	540270000	0	0	0	609320000	615600000	624710000
RSL24D1	64930000	77922000	0	81418000	0	79562000	0	0	0	179290000	109020000	163730000
ICE2	0	0	0	0	0	0	0	0	0	0	0	1733900
HERC1	0	0	0	0	0	0	0	0	0	0	0	10554000
SNAPC5	0	0	0	0	0	0	0	0	0	0	0	24425000
Q9UHS8	502450000	410470000	500780000	509620000	448180000	484630000	0	0	0	534370000	510530000	507470000
CLPX	204280000	152980000	192990000	280940000	211620000	180310000	0	0	0	212410000	204640000	192200000
SPG21	0	57533000	58916000	73540000	59581000	72860000	0	0	0	73319000	78975000	96077000
SMAD3	698410000	992310000	1171900000	790590000	693330000	643300000	0	0	365890000	654280000	856360000	801300000
GTF2A2	82263000	0	0	0	0	0	0	0	0	0	0	0
ANXA2	54476000000	56372000000	55760000000	55932000000	56025000000	58335000000	26587000000	33048000000	28222000000	49233000000	54588000000	54666000000
CLN6	0	0	0	0	0	18509000	0	0	0	0	0	0
RPLP1	1417700000	1866600000	2113500000	1193800000	1313000000	1466500000	0	0	0	1901100000	2007100000	1891900000
PPP4C	315320000	293030000	236700000	276860000	303640000	311080000	0	0	0	349290000	354160000	348350000
TBC1D4	92668000	129750000	99624000	85723000	95741000	119310000	0	0	0	110280000	106900000	112750000
TIMM9	0	0	0	0	0	135300000	0	0	0	0	0	0
GNPNAT1	131480000	149870000	251920000	129110000	109160000	121470000	0	0	0	63939000	103720000	105710000
MTHFD1	14048000000	12720000000	9761400000	11450000000	12371000000	10626000000	731110000	1273300000	1373600000	9574900000	8735100000	9033300000
ZFP36L1	1306300000	1436400000	1168000000	1327200000	1449100000	1492500000	0	0	0	1268700000	1122100000	1027200000
KTN1	5988200000	2842700000	2946800000	3395500000	3107800000	3861200000	1152500000	1097100000	723630000	3169400000	2814800000	3089100000
MNAT1	195130000	186830000	232950000	234870000	233670000	270840000	0	0	0	394800000	407110000	440240000
SYNJ2BP	0	0	0	0	0	0	0	0	0	61103000	31708000	30316000
NUMB	123020000	120460000	101750000	112290000	106440000	103720000	0	0	0	99235000	118100000	98835000
ATP6V1D	228770000	232400000	243270000	282120000	296730000	246180000	0	0	0	310740000	226810000	276520000
FERMT2	2884900000	3081700000	3036000000	4076100000	3719900000	3255500000	0	0	934200000	2954500000	3938600000	4149300000
MIDEAS	150500000	145410000	152490000	187790000	161300000	177630000	0	0	0	158040000	151390000	134740000
ZNF410	0	0	0	0	0	0	0	0	0	0	40573000	0
LGALS3	594590000	508920000	774290000	970260000	892920000	813660000	576820000	923470000	0	1902600000	1660000000	1513100000
ACTN1	4741300000	3357400000	3878100000	4742000000	4816400000	4243400000	657680000	963170000	473030000	4664600000	4416500000	4610700000
PSEN1	0	0	0	0	0	0	0	0	0	0	0	178490000
PPM1A	53771000	68895000	0	0	55241000	0	0	0	0	0	66663000	76047000
DLST	754950000	678770000	745540000	714840000	691480000	718640000	0	0	231370000	811460000	1004300000	715060000
NEK9	141760000	159290000	151930000	149420000	142110000	128030000	0	0	0	201510000	171300000	197470000
ERH	1606500000	1737800000	2007600000	1879200000	2071900000	2102400000	2477600000	2437500000	1645700000	3773700000	4100900000	4047600000
SRSF5	81252000	132030000	99407000	107560000	92560000	84662000	0	0	0	0	0	0
SMOC1	833110000	850640000	815290000	509430000	661400000	839490000	0	0	0	198120000	198190000	240290000
FBLN5	117010000	109700000	128520000	75733000	82731000	89074000	0	0	0	102370000	97019000	102470000
ALDH6A1	0	43139000	0	0	0	41149000	0	0	0	0	50198000	0
NDUFB1	0	0	0	0	78334000	0	354610000	0	0	202850000	179680000	166070000
CPSF2	607490000	573720000	447030000	577880000	630020000	479030000	0	0	0	888560000	888110000	948210000
SPTLC2	126990000	0	162450000	129900000	110220000	114150000	0	0	0	122530000	173140000	144960000
ITPK1	81135000	81434000	61016000	73358000	0	79866000	0	0	0	97727000	0	80362000
TMED10	728540000	914390000	1156500000	763190000	833140000	1082200000	0	0	0	775280000	902080000	820890000
SERPINA10	0	0	0	0	0	0	0	0	0	0	0	17360000
SETD3	22591000	28921000	0	34901000	34851000	26098000	0	0	0	0	0	51173000
WARS1	1708300000	2152500000	1868600000	1950400000	1975100000	1901500000	493520000	269570000	276660000	1490500000	1889100000	1816600000
PAPOLA	0	69405000	82846000	67360000	0	0	0	0	0	0	0	0
CDC42BPB	119780000	87793000	90567000	120330000	111120000	74965000	0	0	0	86731000	128850000	94017000
CDCA4	0	34697000	0	31521000	0	0	0	0	0	0	0	42147000
EIF5	563370000	532210000	711280000	838620000	716740000	681800000	0	0	0	2301400000	1945700000	1998300000
TRMT61A	73774000	0	0	0	62167000	41658000	0	0	0	0	0	27772000
SHCBP1	128080000	104990000	95142000	148350000	135340000	112690000	0	0	0	209500000	163850000	240050000
ORC6	0	0	0	68204000	73175000	0	0	0	0	85937000	81377000	88548000
DNAJA2	335640000	396840000	250910000	650720000	422340000	478590000	0	0	0	1057400000	670410000	818180000
PSME3IP1	102550000	121960000	113780000	110900000	89366000	125430000	0	0	0	92157000	119470000	102070000
COQ9	0	0	0	0	83834000	98486000	0	0	0	82760000	111350000	80412000
ADGRG1	348540000	374040000	388280000	504410000	495690000	566810000	0	0	0	409110000	593210000	589700000
ARL2BP	0	0	0	0	0	0	0	0	0	93390000	92646000	0
GOT2	3768000000	3682900000	3223400000	4282200000	4321100000	3914400000	502460000	569320000	1217500000	3375700000	4280100000	3850900000
NUDT21	529570000	495920000	536320000	555280000	515650000	483440000	518690000	556490000	0	854920000	642740000	739120000
CBFB	78577000	91353000	81858000	102300000	97627000	0	0	0	0	126840000	139090000	133040000
NUTF2	259780000	326580000	314330000	316730000	325650000	314090000	0	0	0	638910000	686240000	720220000
DYNC1LI2	301520000	314780000	249230000	169630000	201830000	288720000	0	0	0	199580000	188260000	230610000
PRMT7	93360000	0	0	90792000	95973000	99319000	0	0	0	0	0	0
SRPK2	0	0	0	0	0	0	0	0	0	0	0	21628000
VPS4A	280800000	326080000	263710000	263820000	327730000	310710000	0	0	0	411380000	408380000	492170000
WWP2	88780000	95271000	0	0	0	0	0	0	0	0	0	0
DLD	2503900000	1977400000	2063800000	1649800000	2395100000	2551700000	370650000	0	0	1738900000	2145700000	1396000000
NAMPT	672420000	1009700000	688630000	742820000	699340000	740760000	447820000	373600000	327990000	699410000	516550000	705890000
SNTB2	219120000	201030000	243100000	178800000	147800000	195350000	0	0	0	216650000	180340000	177060000
NDUFA5	222030000	290210000	337650000	218530000	204660000	230630000	0	0	0	400590000	352030000	381990000
PNPLA8	85942000	61516000	0	50588000	68440000	55821000	0	0	0	93901000	72460000	85024000
RBM28	892010000	805230000	801810000	857660000	803990000	932390000	0	0	0	999400000	1008000000	1020400000
CAV1	0	0	0	0	0	0	0	0	0	0	38621000	0
MET	312270000	383430000	325940000	420540000	376060000	362530000	0	0	0	340790000	243040000	331920000
NRF1	41683000	48381000	56401000	52978000	49878000	41209000	0	0	0	52283000	47714000	66131000
CNOT4	0	0	0	0	0	0	0	0	0	46280000	0	0
TRIM24	84109000	94301000	107860000	88194000	79172000	77179000	0	0	0	112390000	83515000	107190000
TNPO3	418740000	405870000	305810000	518270000	388870000	370200000	0	0	0	582540000	524730000	681460000
SLC44A2	0	0	0	0	0	0	0	0	0	0	0	23577000
AKR1B1	3448100000	4256900000	4038300000	5306700000	5534900000	5480900000	1603500000	1561200000	3160500000	4925900000	4828300000	4988300000
UBL5	537130000	811090000	556760000	798610000	1018600000	832440000	1151200000	896450000	0	633220000	850720000	770000000
CDC37	874220000	856040000	674710000	1133700000	1540500000	1115500000	0	0	0	1645800000	1749800000	1658200000
A0A024R7C4	0	0	0	22111000	0	0	0	0	0	23519000	0	28048000
MRPL4	92489000	75104000	112070000	105490000	59515000	85263000	0	0	0	44789000	96979000	80738000
ILF3	4754400000	4246900000	5121900000	4748400000	4041300000	4423100000	1735900000	624090000	808910000	4630700000	4429500000	4519400000
DHPS	0	0	0	0	67167000	58574000	0	0	0	0	63786000	0
TMEM205	49024000	47089000	46293000	0	49100000	41906000	0	0	0	49686000	50859000	0
LDLR	221400000	202380000	156460000	303950000	310190000	295580000	0	0	0	216680000	162850000	249010000
NACC1	0	0	0	0	0	0	0	0	0	0	0	39527000
DNMT1	2562400000	2697700000	3102200000	3412000000	2583200000	3163400000	0	0	807180000	3296100000	3153400000	3348500000
TYK2	0	0	0	0	0	0	0	0	0	0	0	23230000
PRKCSH	2945000000	3177300000	2471100000	3300800000	3454500000	3217000000	657230000	657020000	529640000	2356500000	2038200000	2667000000
GCDH	159670000	149460000	98412000	183450000	155900000	152990000	0	0	0	82674000	92080000	83128000
ASF1B	200240000	0	197630000	151070000	191480000	176410000	0	0	0	162080000	251040000	200450000
EPS15L1	94536000	120270000	0	119950000	0	0	0	0	0	131320000	144450000	141880000
SLC35E1	0	0	0	0	0	0	0	0	0	0	0	22208000
RAD23A	0	0	0	134020000	105470000	112480000	0	0	0	213360000	211280000	193610000
BST2	1023600000	900490000	1262500000	1947400000	1439200000	1540600000	0	0	0	2524900000	2589500000	2272700000
GIPC1	629960000	583720000	550310000	775300000	670600000	643970000	0	0	0	1083800000	1024500000	1057900000
RAB8A	691850000	607860000	1014800000	1005800000	705030000	769580000	0	0	0	504580000	612410000	634240000
FAM32A	93811000	99788000	57364000	101280000	92047000	78750000	0	0	0	76822000	148410000	97072000
TRMT1	698840000	687000000	537580000	578090000	684700000	630720000	0	0	0	640040000	499140000	532770000
PRKACA	554850000	473680000	515040000	645310000	557230000	630960000	0	564520000	0	1181000000	945860000	1031600000
DDA1	144780000	0	135430000	0	133030000	234540000	0	0	0	0	0	115400000
SUGP2	133930000	87218000	80454000	104510000	109530000	75144000	0	0	0	73264000	117660000	105130000
MPV17L2	0	0	0	0	0	0	0	0	0	0	0	10940000
GATAD2A	2376300000	2397200000	2217900000	1780400000	1582700000	1773900000	0	0	0	1547400000	1440100000	1540500000
AP1M1	181950000	172200000	144650000	229470000	125930000	175110000	0	0	0	204790000	195800000	216250000
BABAM1	48337000	53464000	0	0	95468000	78310000	0	0	0	0	39739000	0
UPF1	1326000000	1407500000	1420200000	1542000000	1415700000	1347400000	0	0	0	1578900000	1375200000	1596700000
MVB12A	79873000	129720000	86422000	91500000	82584000	61859000	0	0	0	133110000	143740000	110420000
TMED9	486040000	563100000	645110000	654940000	639700000	707740000	0	0	0	568110000	706800000	573490000
A0A024R7M8	883270000	1015400000	1125100000	980310000	1074900000	993740000	1881000000	1223700000	1346800000	1395700000	1931700000	1798200000
ATP13A1	265790000	273180000	263400000	255240000	219550000	201280000	0	0	0	184690000	224210000	216410000
IFI30	0	0	0	165740000	118200000	118460000	0	0	0	123070000	111450000	128690000
FKBP8	661840000	590250000	529130000	676330000	820470000	708930000	0	0	0	983630000	973410000	981750000
HIGD2A	0	88198000	82905000	0	100950000	89554000	0	0	0	341080000	258990000	240010000
UIMC1	29408000	64451000	55616000	0	0	0	0	0	0	27906000	25835000	0
CLTB	180780000	148420000	192400000	264090000	209300000	191360000	0	0	0	224320000	236070000	243130000
HNRNPF	2056200000	2221100000	1853100000	2780000000	3102400000	2850100000	1306600000	1354200000	0	3111300000	3668600000	3368800000
ZNF22	106730000	0	0	0	0	169750000	0	0	0	0	0	0
MCM4	10093000000	12381000000	9212700000	6281300000	8899000000	11002000000	650830000	436190000	237430000	8366900000	6567800000	8958800000
ATP6V1H	442620000	397330000	360210000	563790000	560970000	484730000	0	0	0	685900000	654000000	672960000
RAB2A	397460000	389920000	759480000	604660000	466690000	461300000	0	0	0	617660000	563180000	494900000
BPNT2	0	61991000	0	57618000	66682000	0	0	0	0	0	47085000	0
MTFR1	0	0	0	0	0	0	0	0	0	32401000	0	0
COPS5	136550000	120320000	147440000	123510000	142370000	118890000	0	0	0	158540000	162520000	189030000
RDH10	46443000	36926000	0	45932000	29513000	32711000	0	0	0	35192000	29407000	33681000
STAU2	324550000	287130000	274470000	283680000	293930000	315700000	0	0	0	178890000	271550000	260690000
ELOC	815700000	1014600000	1018300000	941180000	908920000	982510000	438950000	0	0	911510000	1147100000	931520000
SDCBP	1684600000	1438100000	1661700000	1847000000	1670700000	1681800000	304900000	0	0	2025800000	2374200000	1780200000
PRKAR1B	0	91015000	0	80586000	85668000	103960000	0	0	0	80992000	84821000	102040000
MAFK	116960000	143780000	222730000	179090000	161920000	178140000	0	0	0	148070000	141980000	81072000
A0A024R806	36302000	65201000	64111000	42414000	44723000	43914000	0	0	0	69383000	73257000	58782000
LACTB2	68971000	81690000	0	0	0	58830000	0	0	0	50187000	0	52562000
TTYH3	0	0	0	0	0	0	0	0	0	0	0	3702700
NUDT1	0	0	0	0	0	0	0	0	0	0	0	45403000
EIF3B	1556100000	1508100000	1280200000	2039800000	1862600000	2159900000	413650000	0	348790000	1770800000	1675300000	1851200000
WIPI2	54963000	56647000	0	0	48357000	42035000	0	0	0	68956000	53602000	49076000
POLE3	185330000	209610000	184170000	229890000	216180000	205710000	0	0	0	596990000	484870000	502420000
IMPA1	115280000	105470000	138870000	97401000	107630000	119580000	0	0	0	133960000	109740000	100570000
A0A024R838	0	0	0	74676000	0	0	0	0	0	101910000	0	72979000
TRIM32	150560000	143240000	97532000	150220000	160580000	142530000	0	0	0	219850000	118890000	166750000
RAB14	1315200000	1312600000	2034000000	1600000000	1494800000	1564500000	0	0	0	1080400000	1420100000	1063500000
MRRF	203680000	128490000	273700000	246350000	241030000	227480000	0	0	0	214490000	233570000	222580000
FBXL18	0	0	0	29184000	15913000	0	0	0	0	23860000	19537000	26792000
PPP6C	698670000	793260000	784290000	830510000	825550000	802530000	0	0	0	748980000	679790000	812790000
GAPVD1	799030000	782490000	767070000	748050000	723400000	661120000	0	0	0	991660000	964460000	1148400000
MAPKAP1	0	0	0	30278000	0	0	0	0	0	0	0	0
PBX3	0	0	0	0	0	0	0	0	0	23176000	0	0
GOLGA1	57538000	56406000	60451000	65053000	61747000	56506000	0	0	0	58809000	0	0
LRSAM1	59356000	54324000	0	84622000	90822000	110160000	0	0	0	96067000	95332000	184590000
ENG	500920000	495830000	452780000	519800000	491380000	486040000	0	0	0	560620000	568710000	574050000
CDK9	87661000	162190000	89166000	68568000	94875000	78020000	0	0	0	101850000	66691000	88205000
STOM	5356500000	4899200000	6540400000	4162700000	4176600000	5372500000	1832400000	1188900000	3334700000	4070800000	4631600000	3646900000
ATP6V1G1	165320000	177710000	166450000	0	0	0	0	0	0	0	0	0
CIZ1	448120000	469220000	475260000	362790000	365900000	471250000	0	0	0	364780000	360070000	301130000
TRUB2	503410000	566290000	499810000	423130000	456260000	480130000	0	0	0	394180000	508550000	360040000
LRRC8A	132660000	112730000	121120000	113510000	98935000	104320000	0	0	0	92823000	73820000	79122000
SH3GLB2	842220000	723770000	701670000	850720000	801710000	703440000	0	0	0	816080000	702160000	661960000
ARPC5L	0	0	0	152520000	213980000	195450000	0	0	0	179120000	187820000	166860000
RABEPK	59795000	0	51916000	0	47304000	40434000	0	0	0	0	0	0
ODF2	108500000	0	93380000	99411000	102340000	92999000	0	0	0	149580000	131440000	108670000
NEK6	0	60321000	0	69174000	60261000	78605000	0	0	0	70207000	125410000	128890000
A0A024R8A7	2163300000	2049500000	1817300000	2506700000	2533200000	2420200000	722180000	1128700000	1116700000	2538300000	2238500000	2182400000
MED27	0	70715000	0	82988000	0	0	0	0	0	84441000	114920000	99267000
SLC27A4	175270000	190920000	198030000	176910000	169000000	138370000	0	0	0	210900000	163160000	231900000
MRPS2	328370000	340110000	393450000	337850000	308140000	298400000	0	0	0	437640000	379660000	360090000
PKN3	47376000	46667000	57724000	37479000	0	49566000	0	0	0	62213000	50579000	67613000
LCN1	0	0	0	0	0	0	0	0	790820000	0	0	0
ABL1	64660000	60737000	76424000	60439000	44769000	60030000	0	0	0	35588000	47787000	33526000
NTMT1	546560000	783370000	708060000	642800000	515630000	460770000	0	901000000	598660000	323980000	414810000	366650000
COL5A1	1923900000	1913000000	1889400000	1948500000	1936700000	2051900000	0	0	0	1537800000	1743500000	1616500000
SETX	42178000	44835000	0	47708000	34617000	34219000	0	0	0	0	0	0
SSNA1	0	60228000	0	74991000	68708000	76379000	0	0	0	0	0	0
TRAF2	109000000	122950000	94472000	0	133580000	203880000	0	0	0	113100000	138250000	128350000
BRD3	34866000	49166000	0	44632000	47850000	40782000	0	0	0	0	0	0
FBXW5	0	0	0	14219000	0	0	0	0	0	0	0	0
NACC2	68732000	109090000	80547000	0	0	58326000	0	0	0	66531000	0	54830000
UBAC1	17038000	0	27724000	25918000	19125000	18980000	0	0	0	55502000	54349000	51647000
PTP4A1	105620000	106450000	154080000	312330000	280380000	303110000	0	0	0	205100000	266910000	230320000
ITGB4	548220000	563990000	558570000	476490000	420800000	418330000	0	0	0	472460000	381620000	423090000
HELZ	0	0	0	0	0	0	0	0	0	0	0	11426000
MRPS7	358520000	317570000	422720000	377510000	375010000	513090000	0	0	0	436320000	395780000	565720000
WBP2	0	0	0	0	0	0	0	0	0	187720000	166460000	201300000
ACOX1	158640000	128650000	204100000	133880000	121840000	148690000	0	0	0	170950000	126430000	118660000
EVPL	0	0	0	0	0	0	0	0	0	19011000	0	0
GNA13	137870000	125020000	167960000	164170000	147870000	135050000	0	0	0	272900000	289050000	253150000
PRPSAP1	204970000	236200000	262580000	207460000	222010000	220880000	0	0	0	280350000	310020000	236650000
RPL38	406290000	417740000	595900000	743620000	524870000	654930000	0	0	0	0	977860000	1133000000
TEPSIN	0	0	0	0	0	0	0	0	0	0	0	14629000
SAP30BP	0	218690000	177760000	147870000	171720000	192780000	0	0	0	0	0	0
NPLOC4	359590000	357370000	340710000	343120000	356330000	269570000	0	0	0	355380000	294180000	347530000
CDR2L	0	0	0	0	0	0	0	0	0	19854000	0	0
SUMO2	667490000	1463100000	2913000000	607780000	452190000	539090000	3092800000	0	1027800000	730800000	710790000	670130000
P4HB	6322900000	5720000000	6623700000	8715600000	8108800000	7524900000	2786100000	2437300000	1604900000	4054200000	2768300000	4015200000
SYNGR2	0	0	0	0	0	0	261600000	0	0	0	0	0
SRSF2	449440000	569340000	612980000	712600000	623410000	707090000	0	0	0	1381100000	1317500000	1377200000
PYCR1	659750000	647050000	678290000	607860000	661280000	692240000	306460000	0	0	472700000	460720000	597260000
SEC14L1	53126000	72310000	50854000	0	0	0	0	0	0	62482000	0	56165000
USP36	135590000	133170000	70042000	112730000	114250000	0	0	0	0	91390000	81179000	0
TIMP2	214670000	217260000	249040000	202070000	248490000	352960000	874070000	0	0	263030000	501760000	415100000
EIF4A3	3038800000	2707600000	2769700000	3759700000	4385200000	4441000000	0	1020200000	1095800000	2901900000	2566900000	2316800000
A0A024R8X1	39193000	32024000	40466000	47006000	37060000	0	0	0	0	56133000	52514000	37835000
NUF2	174650000	137700000	130140000	228070000	164620000	160590000	0	0	0	222670000	220340000	382570000
POU2F1	0	0	0	0	0	0	0	0	0	0	0	20337000
MGST3	180390000	206040000	213620000	192760000	211410000	262570000	0	0	0	146010000	188130000	124290000
MPC2	0	0	0	13218000	0	12267000	0	0	0	28082000	34107000	20832000
NME7	0	90453000	89941000	84444000	74110000	86854000	0	0	0	72551000	81036000	82912000
DARS2	87075000	90316000	72859000	82807000	65833000	63989000	0	0	0	0	100060000	81588000
CACYBP	8341400000	11269000000	9563200000	9480900000	10550000000	11690000000	1254200000	1010800000	1779100000	8650500000	9574700000	7632400000
XPR1	0	0	0	0	0	0	0	0	0	0	0	15748000
UCK2	992780000	967930000	1218900000	1128600000	1235900000	1200000000	0	0	0	617690000	692370000	723760000
CEP350	0	0	0	0	0	0	0	0	0	36388000	0	0
ACBD6	106360000	103380000	136280000	166170000	156530000	146090000	0	0	0	0	0	94313000
FAM20B	0	0	0	0	0	0	0	0	0	0	0	19686000
PBX1	86518000	60877000	97556000	97104000	66270000	102800000	0	0	0	74594000	84614000	88164000
TOR3A	0	0	0	0	0	0	0	0	0	0	0	18704000
PKP1	0	35889000	30371000	0	0	50713000	1388600000	1688800000	1223400000	0	0	0
A0A024R962	259170000	265370000	250010000	292320000	290640000	238510000	0	0	0	324620000	231340000	269610000
NEK7	137220000	159180000	219290000	190110000	173740000	156430000	0	0	0	366670000	365830000	368370000
TMEM9	44348000	42171000	0	0	58456000	52754000	0	0	0	135280000	360710000	323600000
ATP2B4	231050000	170620000	178680000	142280000	152500000	140210000	0	0	0	153730000	177820000	143650000
LAMC1	2516100000	2116600000	1944400000	2450900000	2510600000	2286400000	0	0	0	2247900000	1687700000	2205100000
ODR4	0	0	0	0	0	0	0	0	0	0	57858000	0
ARL8A	0	0	0	0	44347000	0	0	0	0	0	83895000	0
NIBAN1	0	0	0	0	0	0	0	0	0	0	0	10648000
RO60	340770000	262980000	384710000	344240000	347600000	287930000	0	0	0	273190000	250740000	245120000
CPNE3	838590000	800040000	829680000	1360600000	1084300000	948250000	0	0	0	1226900000	947340000	1116300000
UBE2T	125490000	142450000	0	114660000	99267000	158010000	0	0	0	166120000	203020000	145070000
RBBP5	0	66842000	0	0	66305000	74649000	0	0	0	0	99794000	86926000
COX6C	56985000	43256000	0	0	0	0	0	0	0	234650000	385480000	229530000
PDP1	0	0	67866000	81338000	74800000	75526000	0	0	0	60956000	77941000	75219000
PABPC1	16522000000	12239000000	12833000000	12291000000	12135000000	12087000000	920490000	609760000	556950000	12700000000	14102000000	12367000000
SLC25A32	0	33096000	42484000	45542000	0	32085000	0	0	0	61352000	53087000	47413000
MTDH	1065400000	1220500000	1190800000	804860000	484400000	746650000	0	0	0	102310000	39623000	73445000
RPL30	2747100000	3365400000	3236600000	2802100000	3329200000	3581300000	2723700000	2367700000	2587000000	5148800000	7124400000	5661900000
DECR1	584070000	623370000	616620000	561870000	574320000	606300000	417830000	0	0	510840000	423660000	403230000
ENY2	188460000	276650000	277040000	133210000	228740000	165900000	0	0	0	322270000	367680000	419030000
FZD6	93730000	128500000	131210000	91798000	102740000	97328000	0	0	0	86647000	88205000	96545000
POLR2K	48927000	62798000	50187000	48625000	49644000	42593000	0	0	0	215370000	228680000	242970000
DERL1	0	0	0	138720000	130320000	148680000	0	0	0	183200000	165740000	157510000
CYRIB	713600000	614360000	751480000	625420000	709630000	674090000	0	0	0	333340000	420890000	370970000
ATAD2	373890000	383950000	302710000	441810000	429430000	369530000	0	0	0	388060000	351150000	400310000
ATP6V1C1	158400000	216640000	477090000	196510000	258940000	235900000	0	0	0	302440000	357360000	192000000
NDRG1	869090000	871630000	935630000	762260000	1065200000	1032400000	0	0	0	884890000	1038900000	1028400000
RAD21	489770000	547570000	492420000	517580000	623240000	546190000	0	0	0	982640000	1029700000	1054500000
CCN3	80050000	0	83462000	76604000	80062000	100710000	0	0	0	0	0	0
NSMCE2	106150000	165350000	0	157600000	128130000	132580000	0	0	0	153600000	216500000	162520000
FYTTD1	718340000	824870000	953110000	660130000	606570000	603530000	0	0	0	635150000	630410000	587460000
ZFYVE19	0	0	0	0	83245000	107020000	0	0	0	110100000	88357000	99067000
EMC7	208540000	244390000	157050000	268350000	237010000	238390000	0	0	0	430400000	546910000	666480000
AQR	291940000	273110000	192940000	238100000	235660000	222610000	0	0	0	249930000	255590000	293160000
ST3GAL1	48541000	52575000	81025000	46219000	73477000	44495000	0	0	0	40433000	0	0
MYC	0	0	0	0	0	57400000	0	0	0	0	0	0
LRRC57	0	81291000	66590000	0	54476000	0	0	0	0	52170000	53527000	0
CHP1	0	97410000	128190000	98234000	107920000	102080000	0	0	0	86753000	0	106840000
EMC4	69242000	66742000	70489000	0	0	0	0	0	0	0	0	0
EHD4	221460000	278530000	241070000	369330000	284210000	248170000	0	0	0	403500000	404570000	465140000
RMDN3	56913000	35454000	0	38105000	64361000	42964000	0	0	0	106820000	101850000	51518000
RBPJ	72545000	77921000	96920000	99396000	101420000	76970000	0	0	0	57130000	75424000	56191000
ZNF106	0	0	0	0	64280000	0	0	0	0	55572000	42624000	0
SNAP23	227470000	345120000	327870000	279610000	303380000	244930000	0	0	0	0	307840000	0
A0A024R9T6	179230000	162110000	123150000	158050000	188620000	165180000	0	0	0	244300000	225280000	287740000
OCIAD1	396010000	342970000	349930000	345970000	348050000	378700000	0	0	0	662220000	713160000	657760000
HUWE1	2112000000	2162200000	2274400000	1911900000	1538900000	2413700000	0	0	164330000	2852200000	2647100000	2859700000
A0A024R9U9	0	0	0	0	0	0	0	0	0	0	0	33734000
A0A024R9V7	291130000	245920000	278490000	406410000	391640000	320980000	0	0	0	324570000	418390000	326630000
TMEM33	152560000	150780000	192710000	259530000	176500000	178880000	0	0	0	337760000	301830000	334890000
SLC30A9	0	31458000	0	0	0	0	0	0	0	0	0	0
GNL3L	1149700000	1218900000	1085100000	1192900000	1196600000	1489500000	0	432480000	0	1204800000	1082700000	1066200000
MAGED2	3851300000	4720800000	4280300000	2606200000	2671200000	3159400000	0	0	456980000	2558200000	2494300000	2506700000
NDUFA4	247140000	153460000	348890000	263730000	312930000	326160000	0	0	0	255380000	454210000	225100000
TMEM106B	0	0	0	0	0	55542000	0	0	0	0	0	0
ARL4A	0	0	0	36687000	0	0	0	0	0	45695000	0	44654000
ANKMY2	77477000	61033000	50543000	65952000	50802000	57196000	0	0	0	52826000	39753000	0
AHR	56287000	65223000	0	75268000	0	62235000	0	0	0	50491000	61901000	54745000
SCRN1	295150000	387200000	310900000	241610000	273280000	264940000	0	0	0	353100000	359510000	339020000
MPHOSPH6	51814000	52113000	52263000	70241000	69247000	52326000	0	0	0	80172000	69320000	88172000
BZW2	1102400000	1124000000	991980000	1262000000	970640000	1107600000	0	0	864390000	995610000	882420000	930710000
ANLN	8121100000	8253800000	8279400000	7157200000	7179900000	7419200000	0	0	0	8233400000	7853400000	8945200000
CDCA7L	578480000	566000000	586590000	459390000	540750000	525840000	0	0	0	605520000	491110000	509850000
PSMA2	1739100000	2121800000	1777600000	1714500000	2012600000	2056000000	2115100000	1338500000	0	1984400000	2283900000	1949600000
STK17A	46404000	48201000	42196000	48240000	69862000	64324000	0	0	0	168040000	188190000	159470000
GSDME	0	0	0	0	0	0	0	0	0	0	0	33968000
CDK13	126930000	0	0	93666000	83865000	81287000	0	0	0	68212000	73793000	0
URGCP	28105000	26361000	0	28803000	0	0	0	0	0	50300000	42074000	45615000
HIBADH	328380000	336180000	283180000	389530000	324930000	369390000	0	0	0	266990000	406360000	316480000
A0A024RA77	0	0	0	0	0	0	0	0	0	0	0	19114000
MUL1	0	0	0	0	0	0	0	0	0	69549000	0	71409000
ECE1	437820000	385200000	312680000	379790000	391070000	377070000	0	0	0	436600000	388560000	343430000
HSPG2	761020000	771550000	499800000	1027800000	928460000	1020700000	0	0	0	663800000	576790000	696300000
LUZP1	1847300000	1645100000	1470500000	1423200000	1515000000	1658600000	0	0	0	1452300000	1359600000	1388900000
ID3	0	0	0	0	0	0	0	0	0	0	0	64565000
RCC2	6543900000	7674900000	6665700000	6240400000	7568500000	7642400000	1373000000	1415200000	1882500000	5162000000	6048500000	5796900000
ELOA	246350000	306040000	141910000	258830000	241060000	228450000	0	0	0	189190000	179460000	204400000
DDOST	842770000	926140000	1017200000	848130000	703370000	680840000	403500000	550000000	413020000	524360000	351330000	545030000
STEAP3	0	63430000	81831000	0	56617000	53431000	0	0	0	0	0	0
MRTO4	618290000	639060000	814370000	642480000	758560000	690690000	0	0	354950000	500390000	807930000	611680000
CDC42	5233200000	5916600000	5610200000	5427300000	4828500000	5601900000	0	0	774610000	3075300000	4145300000	3164700000
BIN1	246590000	328490000	323440000	272800000	237290000	262130000	0	0	0	223990000	205020000	179880000
MAP3K2	127560000	0	108760000	147120000	122760000	0	0	0	0	184250000	135270000	170490000
DDX18	819720000	524780000	600930000	722670000	739010000	746080000	0	0	0	778960000	649080000	674750000
ACTR3	4228000000	3329500000	3501900000	4107300000	4470000000	4452600000	989740000	1094400000	751000000	3611200000	3913500000	4214900000
MRPS27	188140000	144750000	224330000	282500000	256170000	175460000	0	0	0	400630000	317160000	320740000
CERT1	0	0	0	0	0	0	0	0	0	0	22760000	0
HEXB	518320000	477900000	374100000	654590000	609140000	529490000	0	0	0	435110000	385970000	420650000
GFM2	36263000	46543000	0	61393000	44291000	32383000	0	0	0	37641000	37355000	44409000
IQGAP2	199720000	178620000	189330000	246090000	189560000	157090000	0	0	0	320240000	190840000	253220000
ARSB	47761000	0	49759000	55221000	47184000	44201000	0	0	0	55317000	0	0
WDR41	0	64509000	41118000	70513000	42094000	43864000	0	0	0	0	0	0
XRCC4	0	0	0	31889000	35802000	32743000	0	0	0	40005000	39228000	87589000
RASA1	0	0	0	0	0	0	0	0	0	0	13769000	0
ZFYVE16	112110000	115520000	120780000	129120000	132150000	126080000	0	0	0	81661000	86664000	101610000
ZCCHC9	0	0	0	0	0	0	0	0	0	0	28182000	0
FAM172A	0	0	0	0	0	0	0	0	0	0	0	7820000
TNPO1	2467800000	2214800000	1779600000	3273300000	2453100000	2563800000	0	886940000	1047800000	3915900000	3629200000	4619600000
GLRX	68221000	86500000	117450000	0	61963000	80635000	0	0	0	0	0	0
MAP1B	1319100000	1359100000	1735200000	1099100000	1188300000	1129500000	0	0	0	1053900000	1045200000	1008300000
POLK	27316000	0	0	0	0	0	0	0	0	0	0	0
GABARAPL1	0	0	0	64637000	77561000	0	0	0	0	199920000	279280000	260750000
YBX3	601660000	668500000	566620000	264370000	219350000	490420000	0	0	0	126450000	110090000	116770000
ERAP1	0	0	0	64274000	72238000	0	0	0	0	74500000	0	0
Q53GJ1	659990000	810650000	931780000	733930000	655930000	539870000	0	0	0	550550000	501350000	580200000
HEBP1	224490000	190360000	0	275770000	245920000	285620000	0	0	0	244020000	329870000	235700000
A0A024RAT6	49285000	41069000	41472000	49220000	63986000	50560000	0	0	0	62556000	37051000	48864000
OLR1	315750000	308840000	326010000	253330000	368160000	416510000	0	0	0	541690000	893980000	654390000
BCAT1	0	0	0	0	31501000	0	0	0	0	0	0	0
RECQL	831260000	705670000	799590000	1046200000	966750000	1082800000	0	0	0	980640000	739870000	796830000
KRAS	230380000	239590000	211720000	237020000	236350000	264420000	0	0	0	242920000	311010000	211910000
MED21	0	0	0	0	0	0	0	0	0	0	0	18565000
WBP11	606020000	657170000	602100000	659630000	576770000	584270000	0	0	0	1294700000	1164200000	1245500000
MGST1	638190000	657940000	763920000	686910000	806210000	942680000	0	0	0	1074300000	1595300000	1277800000
SPRYD3	0	0	0	0	0	0	0	0	0	0	0	45775000
ATF7IP	0	0	65585000	0	0	0	0	0	0	57703000	0	0
KRT18	76785000000	68383000000	60359000000	64536000000	68724000000	70446000000	19651000000	15750000000	26755000000	55538000000	54893000000	58166000000
PLEKHA5	75032000	117280000	129670000	79161000	77803000	63869000	0	0	0	106120000	83823000	89693000
CALCOCO1	167780000	154370000	199930000	224090000	200450000	160340000	0	0	0	247410000	226220000	226410000
HNRNPA1	29319000000	32666000000	34301000000	25903000000	27602000000	30851000000	25124000000	20856000000	24941000000	41076000000	40655000000	45960000000
ITGA5	187940000	156590000	153650000	227280000	176740000	165940000	0	0	0	128550000	126220000	127830000
CD63	0	0	0	55905000	0	0	0	0	0	52090000	0	64224000
ERGIC2	0	0	0	0	0	0	0	0	0	26930000	0	0
RAB5B	238370000	324360000	361200000	255300000	372310000	327350000	0	0	0	238080000	301260000	242570000
RASSF8	0	0	0	0	0	0	0	0	0	0	0	13638000
RPS26	482670000	722650000	790650000	435360000	568000000	556550000	1071800000	1289300000	1371000000	751500000	762240000	458060000
ESYT1	1266000000	1051300000	788720000	1604800000	1175000000	938790000	258310000	290850000	245080000	2091700000	1318500000	1649200000
SMARCC2	208720000	246560000	248620000	258010000	250510000	272310000	0	0	0	273380000	265050000	281280000
DGKA	0	0	0	30521000	34434000	0	0	0	0	30484000	31555000	23545000
PTGES3	0	0	142060000	100320000	91293000	0	0	0	0	822090000	993590000	1124200000
NACA	558030000	587590000	836300000	898650000	620200000	555250000	0	0	0	735200000	600940000	597450000
TARBP2	0	0	0	0	0	0	0	0	0	0	0	20194000
METTL1	53785000	61129000	63842000	75551000	90222000	72132000	0	0	0	74635000	117310000	102790000
COPZ1	264640000	353450000	525210000	354300000	322000000	373140000	0	0	0	614860000	803680000	487630000
CS	3160700000	2528600000	2775700000	2669400000	2323100000	2445900000	1762100000	2926300000	4177200000	2018400000	2168700000	2095500000
LLPH	0	0	0	50827000	46308000	0	0	0	0	122870000	95180000	145770000
CDK2	1072700000	1472500000	1030400000	1230600000	1412400000	1328000000	0	312310000	0	1093200000	1307000000	1110200000
PA2G4	3801900000	4230800000	7313000000	3859100000	3625400000	5060100000	552720000	483080000	767420000	3481100000	3599500000	2854000000
RAP1B	1340000000	1368700000	1233300000	1421600000	1270000000	1098400000	0	0	0	1947500000	2364200000	1626300000
NABP2	0	0	0	0	0	0	0	0	0	0	11030000	0
SHMT2	5465500000	5253300000	4078300000	3962900000	5067300000	4995000000	556490000	0	1588500000	4673800000	4236500000	4305500000
RAB21	164010000	153660000	130280000	196430000	166350000	194580000	0	0	0	154070000	129430000	172580000
SLC16A7	0	0	0	0	0	0	0	0	0	0	0	42860000
CSRP2	3326700000	3882900000	3683600000	2669200000	3371400000	3837500000	1667600000	1040500000	1923600000	2516700000	3699500000	2900700000
CDK4	1072800000	1151600000	1158600000	1322500000	1213500000	1269300000	0	0	0	1593900000	1581400000	1333400000
NAP1L1	577280000	586780000	731670000	959540000	548980000	643390000	0	0	0	1287300000	1033800000	1178300000
LEMD3	127710000	89419000	131980000	103910000	124650000	123050000	0	0	0	126080000	155930000	168660000
B4DTT0	354430000	319290000	265530000	556770000	439300000	362710000	0	0	0	388300000	464460000	438370000
ATP2B1	539470000	514230000	488580000	369890000	415040000	317730000	318030000	0	0	354420000	333410000	397230000
CNOT2	227140000	253200000	200370000	287740000	252390000	225830000	0	0	0	210240000	201130000	216730000
NEDD1	89484000	124830000	123250000	88990000	78104000	76859000	0	0	0	107790000	79785000	73987000
SLC25A3	4758400000	4878300000	5552300000	4922800000	3746000000	5282000000	2178400000	1242300000	1020700000	4981900000	6094500000	4815100000
GAS2L3	0	0	90374000	0	0	0	0	0	0	0	0	0
CDK17	0	0	0	0	0	0	0	0	0	0	0	21334000
CKAP4	2163300000	2859800000	3027200000	1777600000	2029800000	2444800000	245900000	398610000	351820000	2378200000	2613100000	2133200000
PWP1	266720000	199880000	151300000	269620000	239890000	274670000	0	0	0	384830000	380870000	464310000
CORO1C	2851700000	2636500000	3099300000	1965400000	3018900000	2193700000	287010000	386830000	294680000	3069900000	3326600000	1817600000
ANAPC7	389670000	415720000	317790000	475210000	426180000	413220000	0	0	0	283560000	419400000	306820000
RPL6	9720000000	9490100000	11443000000	9799500000	9280900000	11803000000	2114100000	1837200000	3335900000	9025400000	9416800000	7734600000
TRAFD1	318250000	374010000	620700000	210270000	236230000	221560000	0	0	0	388870000	375920000	364340000
TXNRD1	9435500000	9372300000	6248200000	8010300000	10158000000	9120500000	1220800000	1217300000	1135600000	14019000000	13918000000	13846000000
SDSL	0	0	0	0	0	0	0	0	0	0	16092000	0
RBM19	45531000	0	0	45175000	24327000	40612000	0	0	0	71634000	0	46594000
FBXO21	0	0	0	0	0	0	0	0	0	0	0	21978000
PPP1CC	0	160790000	198800000	0	0	0	0	0	0	0	0	0
OAS3	0	0	0	0	0	0	0	0	0	0	0	77133000
IQCD	0	0	0	0	0	0	0	0	0	21938000	0	0
CLIP1	520350000	534400000	580940000	625700000	581900000	582180000	0	0	0	627070000	479420000	573340000
DENR	0	0	0	0	0	0	0	0	0	10940000	0	0
HIP1R	195200000	172650000	200730000	241640000	176940000	199170000	0	0	0	326510000	266280000	273390000
DDX55	0	0	0	0	0	0	0	0	0	0	95035000	0
RPLP0	5057900000	5962300000	5971300000	3783700000	5515000000	3712200000	279130000	478750000	960490000	4959000000	7062800000	4973000000
NCOR2	725020000	772530000	840330000	664810000	555940000	671420000	0	0	0	472080000	412370000	567330000
SCARB1	200520000	225380000	108220000	325010000	234620000	235780000	0	0	0	327040000	310790000	335470000
PUS1	0	0	0	0	0	0	0	0	0	0	0	33307000
VPS37B	38539000	54476000	0	35771000	45084000	48971000	0	0	0	86334000	120890000	101460000
PNPLA4	0	0	0	0	0	0	0	0	0	0	0	18725000
AACS	51868000	0	0	0	57430000	0	0	0	0	0	49288000	0
MID1	139420000	205640000	116300000	176860000	182650000	165600000	0	0	0	161470000	170720000	173040000
RAB9A	74664000	0	83852000	83572000	0	86002000	0	0	0	78880000	78612000	69791000
ASB9	0	0	0	0	0	0	0	0	0	0	0	89014000
PIR	311580000	417230000	550730000	422720000	455370000	404600000	0	422970000	0	443420000	433420000	449840000
PDHA1	4701800000	4753600000	4562200000	4804600000	4329800000	4190200000	2659300000	3269200000	3875900000	2852600000	3931200000	3264900000
HCCS	261650000	199300000	221270000	227550000	300560000	286370000	0	0	0	517120000	503570000	515400000
CTPS2	65268000	0	57625000	94342000	67276000	53703000	0	0	0	119610000	107010000	114350000
ZFX	52817000	63824000	55577000	51048000	42281000	47542000	0	0	0	137270000	85892000	114200000
MAPRE2	0	0	0	154460000	146180000	141660000	0	0	0	161850000	294650000	187750000
RPRD1A	54559000	0	0	68797000	64901000	80674000	0	0	0	70835000	75735000	77275000
SS18	0	0	0	64612000	0	70069000	0	0	0	205580000	195060000	183300000
CDH2	373640000	318880000	411560000	276570000	292650000	335440000	0	0	0	145680000	225120000	120680000
ZNF24	0	0	0	0	85965000	0	0	0	0	0	0	0
GALNT1	463790000	354230000	337560000	536030000	383570000	371450000	0	0	0	571720000	454870000	547070000
PIAS2	45190000	0	44063000	43722000	41980000	40345000	0	0	0	0	0	0
A0A024RC65	8249300000	5850300000	4174900000	8897800000	7416800000	4415200000	420740000	407930000	170580000	5866600000	8136600000	8562300000
PRC1	1135900000	1238500000	1028200000	1555700000	1573500000	1479400000	574630000	0	0	1378300000	1216300000	1635100000
FURIN	35112000	43917000	0	32383000	25612000	28623000	0	0	0	0	0	0
RCCD1	19429000	0	0	0	0	0	0	0	0	0	0	0
SEC11A	0	0	0	0	0	0	0	0	0	0	0	46718000
AEN	0	0	0	0	0	0	0	0	0	0	0	14308000
RNH1	521750000	507870000	676150000	628910000	583250000	708310000	0	0	0	689500000	696960000	714300000
PTDSS2	0	112870000	0	0	0	0	0	0	0	0	0	0
PHRF1	0	0	0	0	0	0	0	0	0	0	0	15269000
RPLP2	0	0	0	0	0	0	0	0	0	1152400000	1298000000	991760000
MRPL23	0	0	0	43035000	36258000	37016000	0	0	0	94226000	0	74007000
CD151	0	0	0	172190000	0	0	0	0	0	0	0	0
CHID1	191400000	188680000	0	0	0	0	0	0	0	208700000	198240000	192330000
NAP1L4	1640500000	2326300000	2069100000	2157700000	2357600000	2232700000	402450000	660920000	0	2375800000	2117400000	2564100000
TRMT2B	0	0	0	20985000	0	0	0	0	0	0	0	0
ARMCX3	250140000	323990000	321700000	375800000	322320000	305490000	0	0	0	449810000	412300000	406650000
CARS1	470310000	370510000	332890000	626140000	577860000	498580000	0	0	0	535420000	401010000	520130000
ARMCX2	1088300000	1139800000	863230000	708360000	695190000	842890000	0	0	0	332860000	491380000	328110000
A0A1U9X8D3	277110000	299670000	216650000	228990000	275140000	307380000	0	0	0	464470000	325230000	335030000
H2BC15	231410000	266890000	0	120950000	0	176720000	0	0	0	0	173100000	0
H2BC12	272130000	603390000	264410000	0	306440000	311980000	554180000	1727000000	910370000	267870000	490620000	719330000
A0A024RCM3	301360000	320350000	349860000	421350000	443980000	448990000	0	0	0	386530000	388030000	340280000
VARS1	2372500000	2122300000	1739100000	2117200000	2156100000	2069800000	285500000	367160000	325100000	1837600000	1742200000	2081900000
EHMT2	0	0	0	21950000	0	0	0	0	0	0	0	0
RNF5	116330000	138200000	112600000	220420000	248010000	262330000	0	0	0	0	0	0
GNL1	0	0	0	0	20441000	0	0	0	0	0	0	0
BRD2	191680000	208220000	188990000	155930000	200370000	174060000	0	0	0	236920000	177030000	136570000
BAG6	901540000	750970000	753510000	1081500000	1108400000	935400000	0	0	0	1105300000	1129900000	1224600000
RING1	274510000	248900000	330520000	261150000	219630000	247100000	0	0	0	233760000	241380000	275710000
KIFC1	1756200000	1625800000	1434500000	1716300000	1826600000	1613900000	0	0	0	1844800000	1888600000	2052500000
TAPBP	628320000	662670000	533350000	590360000	581760000	599930000	0	415180000	0	713770000	512380000	367870000
ILRUN	0	0	0	0	0	0	0	0	0	0	0	7998800
MTCH1	147360000	130100000	125090000	120800000	129420000	144370000	0	0	0	134800000	152000000	133460000
SLC39A7	0	0	0	133630000	59819000	109180000	0	0	0	96002000	75594000	78070000
PPIL1	211550000	229330000	218880000	285200000	321290000	270780000	0	0	0	206220000	236860000	226720000
VPS52	147340000	134960000	95593000	99173000	100780000	131560000	0	0	0	103670000	103990000	145370000
LEMD2	0	87182000	56807000	82404000	90326000	59177000	0	0	0	97157000	71658000	98252000
KLC4	52173000	51312000	0	48723000	58072000	57212000	0	0	0	51030000	64468000	56404000
TAF8	0	0	0	0	0	0	0	0	0	0	0	41030000
CNPY3	61655000	60282000	65687000	0	94790000	73575000	0	0	0	58477000	52467000	58279000
PEX6	18680000	0	0	22777000	18357000	16908000	0	0	0	21925000	15580000	16751000
PPP2R5D	383740000	417810000	366330000	589750000	379410000	428140000	0	0	0	566540000	422870000	424150000
MAPK14	118810000	102620000	95796000	186520000	142240000	119130000	0	0	0	88266000	69397000	173980000
SRF	0	0	0	0	0	0	0	0	0	0	0	0
STK38	129830000	153270000	120710000	104490000	146240000	129550000	0	0	0	85174000	0	100310000
NFYA	91714000	97211000	177190000	85978000	90140000	92325000	0	0	0	0	0	0
ELOVL5	0	204040000	0	126360000	149740000	143370000	0	0	0	116300000	153980000	103400000
RPL7L1	297110000	343740000	321770000	408380000	362680000	319290000	0	0	0	516300000	473320000	452300000
RAB23	72861000	75133000	74487000	72138000	80002000	66075000	0	0	0	65557000	0	0
NCOR1	89247000	114800000	118290000	110690000	76114000	77496000	0	0	0	104000000	82983000	90182000
TJAP1	42654000	0	0	0	45448000	42464000	0	0	0	43021000	0	0
MRPL14	71950000	0	147600000	106360000	81914000	94097000	0	0	0	0	140390000	115990000
HSP90AB1	20928000000	19205000000	20805000000	32078000000	26743000000	25992000000	4172400000	3196500000	3313400000	43120000000	35024000000	47355000000
MMUT	194830000	153870000	205060000	217840000	210020000	185970000	0	0	0	115350000	151700000	112220000
PAICS	8385200000	8929800000	7889400000	9438400000	8583900000	8842900000	2657800000	2186100000	3120600000	7350800000	6948000000	7707600000
EXOC1	0	0	0	0	0	0	0	0	0	20518000	0	17967000
UBA6	395890000	401090000	335060000	439960000	369230000	319860000	0	0	0	371660000	336640000	389710000
G3BP2	1251600000	1024600000	833850000	1579100000	1452200000	1333600000	713500000	0	544360000	2363600000	2390200000	3241600000
SEC31A	3343000000	3595600000	2642000000	3522800000	3403200000	2857400000	271410000	300460000	461110000	3489900000	3503000000	3691500000
A0A024RDD8	198050000	224180000	260840000	120790000	122850000	107250000	0	0	0	129040000	98851000	130700000
PDLIM5	5777500000	6081200000	6629100000	5241600000	5188400000	6065800000	0	271630000	325180000	3632700000	4613700000	4043400000
HNRNPD	5362600000	5075200000	5913300000	5788300000	6009200000	5901700000	413430000	469020000	903260000	7208400000	6685700000	7523500000
HNRNPDL	4515700000	4475600000	4609300000	3740600000	4633200000	4881900000	4825900000	4304900000	3414300000	4244500000	5039600000	4105500000
SLC39A8	0	0	0	0	0	0	0	0	0	0	0	13291000
USO1	822970000	594520000	644610000	576870000	690290000	674810000	0	0	0	477300000	536010000	463250000
SCARB2	49183000	41229000	55715000	54952000	57260000	52172000	0	0	0	0	43980000	0
BDH2	0	79307000	64458000	0	56168000	54500000	0	0	0	52210000	63921000	56400000
RPL34	2130100000	2611600000	2423700000	1411900000	1639800000	1809600000	5361900000	4518000000	9101600000	1705700000	2005600000	1447200000
MRPS18C	0	0	0	0	0	22770000	0	0	0	0	46395000	25035000
NUDT9	57258000	52530000	60869000	83297000	71905000	87086000	0	0	0	170070000	178250000	167610000
OSTC	0	0	0	0	0	0	0	0	0	0	0	13162000
GAR1	0	0	0	0	0	0	0	0	0	165820000	259600000	160060000
NFKB1	1099400000	1047900000	1072900000	999940000	950460000	833870000	0	0	0	1102600000	1002100000	985110000
CAMK2D	342970000	296580000	283610000	388390000	344840000	363040000	0	0	0	516050000	415320000	535960000
INTS12	134240000	153420000	142150000	100170000	96489000	107720000	0	0	0	84440000	89954000	83490000
PSPH	45150000	66631000	45264000	95181000	74859000	54333000	0	0	0	104240000	86691000	81354000
RABGEF1	83697000	89493000	90644000	97137000	65238000	76478000	0	0	0	93889000	78770000	79073000
Q68DX6	0	0	0	0	0	0	0	0	0	0	0	3805000
HSPH1	2389700000	2798700000	2738200000	5084400000	4672900000	4414300000	0	337720000	0	8222000000	9701700000	10312000000
RFC3	1042700000	1081400000	916160000	1314400000	1070300000	1326400000	0	0	0	1204200000	1093600000	1380600000
SLC7A1	135870000	153400000	140570000	178580000	146700000	99940000	0	0	0	113640000	92513000	129690000
HMGB1	1862000000	2184400000	2751600000	3038700000	5751400000	3408800000	571820000	457030000	475600000	9735200000	9509500000	5628700000
ZMYM2	720230000	0	0	651550000	711730000	782840000	0	0	0	0	0	0
FNDC3A	426830000	341540000	353000000	480780000	358550000	308290000	0	0	0	354440000	303170000	329030000
Q6MZZ4	80319000	84790000	0	79909000	87803000	97535000	0	0	0	109650000	126160000	114490000
GTF2F2	230170000	257110000	254600000	304860000	299810000	301140000	292680000	0	0	262620000	233180000	237550000
RB1	0	0	0	0	0	0	0	0	0	0	0	51043000
KPNA3	188520000	204380000	195190000	194300000	198960000	236120000	0	0	0	180670000	174280000	170570000
TSC22D1	120510000	0	0	183300000	207550000	205630000	0	0	0	0	0	136480000
SPART	278150000	336690000	258060000	297140000	358410000	349180000	0	0	0	290980000	339420000	318720000
SUPT20H	0	0	0	0	0	0	0	0	0	25387000	0	0
COG6	41890000	39355000	39269000	46217000	45113000	43394000	0	0	0	46282000	41136000	0
COL4A2	568520000	592690000	521000000	537130000	521370000	527150000	0	0	0	679240000	752750000	649540000
IPO5	2072100000	1865100000	1838500000	2645600000	2452200000	2321600000	0	0	0	2611600000	3105900000	2938600000
LAMP1	435090000	356600000	560770000	484280000	599020000	619490000	0	0	0	432160000	516300000	524780000
TFDP1	0	0	0	0	81826000	49284000	0	0	0	0	0	0
ZIC2	0	0	0	0	0	0	0	0	0	0	0	12522000
ARHGEF7	314410000	260770000	325860000	392960000	365420000	366060000	0	0	0	344660000	336440000	337970000
B2RC94	0	0	0	0	0	0	0	0	0	39690000	28192000	32355000
CDC16	84470000	91118000	75184000	0	0	0	0	0	0	0	0	0
UBAC2	68272000	100360000	74911000	74310000	116650000	95247000	0	0	0	83546000	76933000	91430000
DROSHA	0	0	0	0	0	0	0	0	0	99510000	0	0
PTK2	96727000	112060000	73694000	85695000	71121000	69455000	0	0	0	98859000	65102000	84238000
Q96FQ5	1773600000	1605900000	2056900000	2209800000	2136600000	2121700000	0	0	0	1563000000	1424600000	1798000000
ATP11C	37400000	0	0	0	0	0	0	0	0	0	0	0
GBA	309110000	266290000	280120000	352200000	325190000	374570000	0	0	0	295850000	350490000	251580000
FHOD1	58327000	93771000	0	0	0	0	0	0	0	0	0	83991000
BCAM	0	0	0	0	0	0	0	0	169850000	0	0	0
VGLL4	0	0	0	0	0	0	0	0	0	25139000	0	0
LRRC7	0	0	0	98440000	0	0	0	0	0	0	0	0
HM13	296580000	269850000	331600000	314780000	288990000	291130000	0	0	0	237560000	281390000	240210000
NOSIP	3768600000	2705300000	2868200000	1732900000	1916400000	2367600000	571410000	0	461370000	1474000000	1821500000	1576200000
DMD	830030000	846350000	833310000	663260000	639160000	595060000	0	0	0	1050500000	961930000	978300000
KBTBD4	0	0	0	0	0	0	0	0	0	0	0	9753600
PDE4DIP	0	0	0	0	0	0	0	0	0	0	0	933090000
ATAD5	39496000	0	0	26984000	31109000	0	0	0	0	28888000	0	0
RELCH	0	0	0	0	0	0	0	0	0	0	0	7903100
POM121C	736110000	742680000	536890000	342860000	386910000	383960000	0	0	0	293480000	271930000	329290000
BLOC1S1	0	0	0	0	0	0	0	0	0	0	0	36177000
NUCB2	0	0	0	0	0	0	0	0	0	0	0	48297000
PDE4D	318890000	276530000	264680000	383470000	319860000	270390000	0	0	0	413470000	443970000	366010000
GPX4	0	0	0	34246000	41864000	67442000	0	0	0	431140000	506600000	521170000
DCAF13	1570500000	1237100000	1363100000	1615900000	1562200000	1465800000	0	0	0	1394200000	1553200000	1461100000
NOPCHAP1	0	0	0	0	0	45821000	0	0	0	0	90893000	0
MBD3	45802000	268000000	0	95103000	72805000	64015000	0	0	0	125170000	131480000	99827000
PIP4K2B	0	0	0	0	0	0	0	0	0	0	0	23035000
HMOX2	341920000	284380000	295330000	331500000	339070000	307500000	0	0	0	299490000	266780000	281560000
GRIPAP1	139760000	0	295770000	194820000	127870000	156340000	0	0	0	160300000	367280000	300820000
EIF2B4	153450000	162850000	153810000	190210000	183410000	176380000	0	0	0	318930000	260340000	263810000
PTPRJ	0	0	0	0	0	0	0	0	0	0	12688000	0
ROBO1	412320000	383900000	295890000	393590000	383270000	362900000	0	0	0	300630000	304840000	281530000
KHSRP	2500900000	2858200000	2531600000	2235100000	2807200000	2907600000	1774600000	1757800000	443690000	3623000000	3292300000	3806400000
UHRF1	3110900000	3185300000	2245500000	1709500000	2767100000	2847500000	176680000	502500000	159800000	2636900000	3046000000	3406700000
MICOS10	55897000	0	0	0	0	0	0	0	0	0	87960000	90182000
SCAMP1	87537000	0	148260000	100020000	122750000	102720000	0	0	0	0	0	0
MRPL51	0	0	0	0	0	0	0	0	0	85968000	79802000	67288000
MAGT1	286190000	197190000	240380000	270970000	289820000	223750000	0	0	0	391640000	246380000	242720000
MRTFA	35833000	0	0	0	0	0	0	0	0	0	0	0
CTNNBL1	0	0	0	75568000	70580000	61986000	0	0	0	0	73582000	53232000
SPCS2	289520000	274580000	309840000	292430000	274350000	291850000	300300000	347310000	0	401810000	382260000	311590000
TPGS2	0	0	0	0	0	0	0	0	0	0	12569000	0
ZNF787	110950000	97951000	0	0	107050000	97347000	0	0	0	167640000	137000000	169920000
TANC2	0	0	0	0	0	0	0	0	0	67400000	0	80617000
FGF2	378840000	536150000	531820000	403370000	423810000	433150000	0	0	0	537980000	485360000	437120000
PIBF1	72734000	59202000	55535000	65112000	64395000	67739000	0	0	0	88655000	57157000	92294000
PEG10	1177400000	1057400000	834450000	1370700000	1567300000	1419400000	250860000	260160000	0	1913800000	2260600000	2196900000
LDHAL6A	0	0	0	0	0	0	0	0	0	0	0	94538000
SLIRP	128340000	168280000	158460000	203690000	207710000	167740000	0	0	0	0	0	0
GPX1	35550000	58082000	65295000	100700000	57094000	40481000	0	0	0	142270000	153390000	106170000
RPS24	2949300000	2959700000	3536000000	2405400000	2206800000	2908500000	742780000	492970000	1599100000	1303400000	1650800000	1301400000
EIF5B	731700000	569320000	523850000	782960000	716230000	671690000	0	0	0	872030000	769330000	927840000
IKBKG	0	0	0	0	0	187450000	0	0	0	279690000	345370000	367680000
ARL15	37294000	0	38435000	38660000	0	0	0	0	0	71539000	41548000	41252000
LENG9	0	0	0	0	0	0	0	0	0	0	8333000	0
PDLIM2	0	0	0	0	0	0	0	0	0	110170000	91150000	105670000
MTHFD1L	1054700000	897530000	1049800000	984420000	895830000	951420000	0	0	0	1295300000	1132300000	1033700000
FAT1	215190000	197500000	208920000	301700000	227310000	278020000	0	0	0	168630000	140140000	169360000
SMTN	129580000	129950000	122340000	138090000	94405000	93948000	0	0	0	136070000	92852000	119150000
CLTC	14344000000	12541000000	12457000000	16818000000	14104000000	13857000000	4547300000	4824100000	3904300000	17015000000	16444000000	18195000000
TGM5	0	0	0	0	0	0	0	588920000	255050000	0	0	0
ACP6	0	0	0	0	0	0	0	0	0	0	0	10481000
SH3GLB1	488080000	539820000	478560000	456070000	479730000	457620000	0	0	0	521470000	590820000	473880000
PSMD1	532090000	530010000	667910000	840970000	797910000	705000000	0	0	0	891650000	764790000	794970000
LLGL1	47820000	33760000	38410000	52855000	52201000	39745000	0	0	0	41679000	38474000	44213000
CDKN3	0	0	0	0	0	0	0	0	0	0	0	13905000
TRAPPC3	151320000	203290000	243940000	206480000	184320000	188660000	216130000	0	0	234950000	279040000	226520000
MUC1	125930000	0	103430000	106290000	114340000	127990000	0	0	0	113130000	115930000	129540000
RBM15	262140000	251550000	268520000	268170000	184610000	186430000	0	0	0	412940000	332830000	406900000
TAF10	73889000	69886000	52421000	73873000	64942000	68099000	0	0	0	90426000	70091000	71089000
THOC1	0	44971000	45076000	40740000	40559000	37398000	0	0	0	0	34351000	43365000
Q68DF6	0	0	0	25364000	25835000	25653000	0	0	0	50786000	39876000	58003000
SAMD11	57019000	91338000	113100000	75999000	60415000	53708000	0	0	0	105980000	89155000	100410000
MTSS2	0	0	75711000	0	0	0	0	0	0	0	0	0
ITGB6	0	0	0	0	0	0	0	0	0	0	0	412370000
RNASEH2B	0	0	0	0	0	0	0	0	0	0	0	93457000
GET3	115510000	109360000	88437000	152440000	131390000	143740000	0	0	0	284110000	347470000	406660000
VTA1	472450000	546140000	781220000	488940000	496810000	491960000	0	646500000	1203300000	350690000	448890000	405930000
AP2M1	1146300000	1074000000	1106600000	1241700000	1174300000	1105800000	0	0	0	1322500000	1550600000	1338300000
F11R	0	0	0	0	0	0	0	0	0	0	12741000	0
WASHC2C	145110000	175790000	158230000	145960000	134960000	150730000	0	0	0	87509000	112550000	99467000
APOOL	65434000	53748000	93505000	77838000	71067000	71954000	0	0	0	95667000	82100000	73885000
PDLIM3	0	0	0	0	0	0	0	0	0	0	0	26616000
KIAA0586	48137000	0	33638000	31382000	24818000	0	0	0	0	38582000	52782000	65442000
DHX29	279530000	249080000	222230000	261980000	229820000	220440000	0	0	0	247380000	253730000	245900000
SRP19	0	0	75923000	77325000	80462000	78191000	0	0	0	118160000	220780000	175320000
UGP2	781710000	684180000	766890000	978600000	867130000	790190000	0	0	0	898970000	860210000	828210000
RAVER1	256670000	345450000	250000000	296480000	300260000	272390000	0	0	0	358550000	308230000	357990000
CAP2	229100000	246420000	226600000	231090000	242100000	212260000	0	0	0	303490000	343890000	350040000
PLEKHA2	85498000	85852000	127830000	138690000	82930000	129400000	0	0	0	136630000	144240000	191030000
LPP	944310000	1189600000	1059500000	752790000	851410000	979350000	0	0	0	634900000	639750000	532660000
MST1R	0	0	0	0	0	0	0	0	0	0	11409000	0
D6W646	166870000	0	0	141830000	156980000	123670000	0	0	0	112430000	0	164940000
RNASET2	20428000	0	0	30915000	24690000	24525000	0	0	0	0	26622000	0
IDH3B	249310000	309250000	240850000	302210000	306430000	296140000	0	0	0	246450000	250650000	274590000
BRCC3	0	0	92625000	0	0	0	0	0	0	0	0	0
PPIP5K2	130470000	137060000	65239000	94746000	121460000	91858000	0	0	0	130650000	64292000	111760000
BCL9L	35391000	0	0	40361000	40362000	0	0	0	0	34676000	0	0
NDUFB6	0	0	0	0	0	0	0	0	0	0	347650000	323320000
KIF3A	0	18170000	0	13006000	0	0	0	0	0	0	0	49337000
HYOU1	526890000	647010000	515620000	1012800000	848510000	696670000	0	0	0	1083300000	787290000	933970000
EAPP	0	0	0	0	0	0	0	0	0	0	0	9535500
MAML2	0	0	0	0	0	10416000	0	0	0	0	0	0
MARK1	0	0	0	0	0	0	0	0	0	0	0	62892000
COL15A1	0	0	0	0	0	0	0	0	0	63231000	56381000	0
TJP1	2023600000	1874500000	1757900000	2221200000	2123800000	2160200000	0	0	0	2638700000	2052800000	2480700000
SLC4A1AP	273590000	224890000	221130000	220560000	264650000	207220000	0	0	0	226770000	238210000	272010000
CENPE	0	0	0	104320000	0	0	0	0	0	111720000	115960000	103980000
YTHDF3	968770000	721770000	1233900000	1258400000	940690000	1118000000	0	293060000	250230000	1757000000	1660900000	1601700000
SNX12	611500000	628780000	726400000	591090000	667140000	863970000	0	0	0	764540000	830720000	616510000
POLR1D	0	0	0	0	0	0	0	0	0	0	23585000	0
ACOT1	153890000	136660000	0	203700000	182040000	189900000	0	0	0	186380000	183960000	195870000
NOMO1	0	0	0	0	0	0	0	0	0	0	0	126300000
SEPTIN8	0	0	67995000	65108000	71083000	62727000	0	0	0	87881000	73727000	59146000
XKR5	0	0	0	0	0	0	0	0	0	0	0	45867000
PHF19	0	68301000	72932000	73726000	0	57705000	0	0	0	80501000	97028000	74614000
STAU1	716350000	706500000	733940000	663280000	629720000	592190000	0	0	0	502890000	546530000	454430000
ARFIP2	0	0	0	72238000	0	0	0	0	0	0	0	0
HSF1	0	0	0	0	0	0	0	0	0	0	0	137240000
ZBTB9	19069000	0	0	0	0	0	0	0	0	0	0	0
KLF13	0	123190000	144840000	90746000	113510000	125270000	0	0	0	109320000	160460000	118660000
LYPLA1	181640000	216380000	239040000	325670000	245410000	238550000	0	256560000	0	405300000	353970000	315090000
PSME2	363220000	251440000	335730000	829950000	594230000	445710000	0	0	0	734720000	673860000	601470000
AGRN	1455300000	1482800000	1342600000	1755900000	1654900000	1455500000	0	0	0	664310000	657100000	628570000
CIP2A	105710000	95705000	83310000	94434000	83515000	68312000	0	0	0	99926000	64128000	85328000
WASHC4	233070000	142600000	198590000	131110000	106100000	124210000	0	0	0	128660000	0	78837000
BIRC2	103810000	134330000	103480000	111110000	160390000	119220000	0	0	0	83149000	0	0
BSG	1195700000	1188300000	2183100000	1762100000	1380600000	1555000000	0	0	0	1309900000	1114200000	1023300000
RAP2C	53255000	59306000	61443000	64660000	62897000	54094000	0	0	0	0	56046000	32417000
MRPL45	434660000	416120000	360380000	408330000	422160000	357920000	0	0	0	349310000	480560000	475120000
SPAG9	102350000	102630000	65533000	109040000	0	88213000	0	0	0	117100000	127250000	117620000
HECTD1	767330000	732560000	642740000	664540000	636920000	671530000	0	0	0	678850000	609840000	711980000
V9HW24	1417400000	1338800000	1398600000	1647500000	1687900000	1653900000	0	0	0	1588400000	1702300000	1499200000
AMD1	0	0	0	0	0	9305600	0	0	0	0	0	0
DOCK9	0	0	0	0	0	7807300	0	0	0	0	0	0
EGR1	0	0	0	0	74433000	0	0	0	0	0	0	0
CUL1	762770000	725300000	489090000	596930000	728460000	717800000	0	0	267610000	756230000	635050000	546770000
GGCT	209090000	287710000	251170000	207150000	288580000	364470000	0	0	0	349680000	310060000	322670000
CDK5	114010000	130700000	141810000	138810000	121630000	144180000	0	0	0	138420000	184030000	189650000
ABCF2	880840000	919380000	739000000	1011100000	925880000	896270000	0	0	0	977480000	951260000	1024200000
GARS1	3230500000	2582700000	3087000000	4630600000	4397400000	5139800000	354420000	419110000	644330000	4311500000	4229100000	3951400000
REPIN1	0	0	0	0	0	104050000	0	0	0	0	0	0
FKBP9	160200000	135940000	250620000	206890000	181510000	177380000	0	0	0	275880000	237320000	283180000
TMUB1	0	0	0	0	102340000	0	0	0	0	0	80531000	0
NUB1	0	0	0	36174000	0	26811000	0	0	0	0	0	0
PDIA4	1405100000	1142700000	1651500000	2450900000	2305900000	2034100000	0	0	0	1966600000	1793200000	1865200000
LSM5	0	0	0	0	109850000	0	0	0	0	211180000	298140000	208770000
RP9	0	0	0	0	0	0	0	0	0	0	0	92981000
RHEB	278960000	349010000	336790000	352860000	265000000	353220000	0	0	0	294780000	380920000	367900000
CDKL5	0	0	0	21045000	0	0	0	0	0	38409000	25891000	37050000
Q0VFX3	0	0	0	0	0	0	0	0	0	0	0	0
GPS1	271360000	293830000	260240000	287200000	281220000	278570000	0	0	0	229000000	254990000	182390000
LSM14A	0	0	0	0	0	0	0	0	0	0	0	25201000
GATD3A	84029000	82939000	87499000	71308000	82174000	95365000	0	0	0	76470000	85765000	69006000
MAP4K5	117110000	95437000	122310000	113280000	93592000	99450000	0	0	0	113920000	129300000	135890000
RTF2	834110000	913670000	860580000	898520000	924960000	1032900000	0	0	0	968460000	1055300000	937860000
PYCR3	99385000	114170000	78560000	121910000	133400000	85453000	0	0	0	147230000	114180000	153600000
LAMA4	143740000	181300000	111430000	184010000	131040000	163600000	0	0	0	284950000	202010000	230670000
WDR18	187560000	193220000	222500000	158290000	179890000	152460000	0	0	0	165610000	139720000	161600000
SCLY	27070000	22598000	0	16298000	15134000	0	0	0	0	0	23439000	23325000
MYO10	621150000	574310000	501030000	621020000	552140000	558870000	0	694090000	0	970920000	752460000	686510000
MBNL1	1681900000	1914600000	1677800000	1511800000	1709700000	1447600000	1018500000	695960000	473720000	2077500000	2094000000	2104800000
CACHD1	0	0	0	0	0	0	0	0	0	0	0	11493000
PUM2	0	0	0	39281000	0	0	0	0	0	65643000	56214000	67632000
A0A0S2Z4W4	590860000	391130000	386050000	480820000	574550000	578750000	0	346380000	0	388510000	592120000	560740000
MADD	82252000	0	0	0	0	0	0	0	0	78290000	106780000	75871000
AKAP9	0	0	0	0	0	0	0	0	0	78831000	0	0
CHD1L	0	0	0	0	107880000	0	0	0	0	0	0	0
SNX6	301460000	365520000	276070000	278450000	351580000	317180000	0	0	0	459380000	491030000	569840000
CDC42BPA	0	0	0	0	0	0	0	0	0	0	0	15799000
PCMT1	569040000	607680000	627880000	720150000	782290000	827760000	0	1256000000	1251700000	849250000	997630000	1052000000
MTX1	104560000	106040000	69395000	85678000	89712000	83657000	0	0	0	92645000	103700000	84699000
ABLIM1	369620000	251600000	294970000	191710000	333480000	275230000	0	0	0	291110000	389880000	323280000
MYO6	32069000	0	0	0	0	34198000	0	0	0	0	32357000	52040000
OGFR	0	0	0	77192000	45469000	0	0	0	0	0	30188000	0
SMARCA1	177710000	188180000	158080000	173120000	158800000	158300000	0	0	0	0	181860000	209040000
NFKBIL1	0	0	0	0	0	0	0	0	0	0	0	13757000
ABI1	316060000	292010000	394600000	365520000	343580000	427290000	0	0	0	296180000	332710000	305600000
DCTN3	0	0	0	46878000	0	0	0	0	0	64080000	48055000	62771000
NFIB	103720000	0	0	143860000	137350000	133060000	0	0	0	141710000	137370000	128940000
ZMYND11	23011000	0	0	38957000	36721000	38956000	0	0	0	54146000	78271000	100120000
SFXN3	748730000	580850000	655590000	519660000	517230000	464560000	0	0	395350000	680600000	846030000	685510000
CAMK2G	0	0	0	0	7471200	0	0	0	0	0	0	0
MYD88	0	0	0	0	0	57092000	0	0	0	0	0	0
Q68CP7	171530000	157940000	194420000	181470000	157220000	138390000	0	0	0	138220000	114130000	120310000
PVR	302450000	261420000	234170000	446200000	369830000	348160000	0	0	0	299020000	238260000	275800000
GPATCH11	0	0	0	0	0	0	0	0	0	0	0	37866000
PHC2	20426000	0	22533000	21385000	20716000	0	0	0	0	0	0	0
PET100	0	0	0	0	0	0	0	0	0	0	0	30239000
TOR1AIP1	777920000	794820000	664440000	679780000	713270000	644270000	302250000	223360000	345710000	542280000	463330000	470120000
PRMT3	0	0	0	162180000	104240000	113070000	0	0	0	168430000	172470000	142080000
AKR1C3	2620100000	3794000000	2514400000	4243400000	3405800000	4330700000	0	0	1207600000	4310600000	5159300000	4998400000
MARK3	0	0	0	71947000	0	0	0	0	0	0	0	0
PITPNB	395950000	455230000	361490000	390900000	464770000	468850000	0	0	0	507680000	540210000	496460000
NFYC	64607000	68620000	67007000	100290000	66965000	63444000	0	0	0	0	64930000	59210000
PPP1R8	100400000	117060000	117930000	106100000	110170000	125640000	0	0	0	104610000	104010000	94686000
LIPA	0	0	0	0	0	0	0	0	0	0	0	18810000
SCAF8	0	0	0	79729000	0	0	0	0	0	70997000	81052000	77260000
FKBP15	92681000	86963000	81604000	62272000	105430000	104170000	0	0	0	84387000	87456000	92550000
IVD	73854000	62226000	76977000	74805000	64628000	67622000	0	0	0	118170000	98131000	152920000
WDR36	601380000	561380000	611650000	598750000	524820000	425210000	0	0	0	736540000	568340000	634000000
RNF213	30239000	27915000	26785000	33397000	23215000	25702000	0	0	0	30018000	19163000	24312000
TUSC3	0	0	0	0	0	0	0	0	0	0	0	18479000
NAV2	222810000	263900000	197100000	141690000	154470000	153130000	0	0	0	218220000	157660000	232700000
DYNC1I1	0	0	0	0	0	0	0	0	0	0	0	25904000
ILK	2068800000	1943700000	2480600000	2168300000	2493100000	2169600000	599400000	580560000	438540000	2582100000	2758600000	2195000000
BTAF1	60951000	68663000	49917000	79471000	73205000	56497000	0	0	0	79038000	77419000	81555000
ROR1	0	0	0	0	0	0	0	0	0	0	0	18897000
NCEH1	127440000	152940000	206410000	107370000	113930000	109110000	0	0	0	204640000	212030000	221720000
RIPOR1	162680000	148250000	121360000	169540000	112910000	129270000	0	0	0	143360000	100500000	160870000
CUL2	416600000	308490000	298180000	481380000	414820000	356660000	0	0	0	406600000	383760000	477920000
CEP95	0	0	0	0	0	0	0	0	0	0	3320400	0
OGFOD1	37603000	30672000	0	43081000	58258000	0	0	0	0	40248000	41801000	60712000
B4DL96	2310300000	2465000000	2100500000	1853900000	1817200000	2329600000	0	0	0	2063100000	2308900000	2193200000
COL4A5	0	0	0	0	0	0	0	0	0	0	0	79154000
ESRP2	0	0	0	28877000	28210000	25040000	0	0	0	0	0	0
IREB2	160370000	125780000	112760000	161710000	161350000	146460000	0	0	0	153540000	136160000	153340000
TMED7-TICAM2	225310000	211550000	365790000	285860000	248360000	215800000	0	0	0	203390000	221320000	168230000
RPS6KA4	84832000	81121000	76491000	104920000	80955000	81916000	0	0	0	97013000	86184000	82910000
GPR75-ASB3	0	0	0	0	0	0	0	0	0	0	0	33670000
NCAPH2	0	60366000	0	0	0	0	0	0	0	0	0	0
PPAN-P2RY11	171400000	211310000	155220000	150360000	114100000	124780000	0	0	0	143200000	133260000	134390000
CORO7-PAM16	0	160070000	0	113500000	168280000	131450000	0	0	0	146000000	147930000	115150000
USP13	0	29928000	0	34918000	36882000	65184000	0	0	0	0	0	0
NPC1	0	0	0	0	0	0	0	0	0	57275000	0	0
LY6K	148760000	155300000	111830000	182090000	202160000	207680000	0	0	0	769390000	610800000	556080000
TUT1	0	0	0	0	0	0	0	0	0	0	0	48086000
BORCS7-ASMT	0	0	0	0	0	0	0	0	0	0	56737000	0
BIRC5	0	0	0	23451000	0	0	0	0	0	19055000	27918000	31928000
PI4KB	0	0	0	0	0	0	0	0	0	0	0	20862000
HELLS	752090000	680080000	676250000	918800000	987790000	833990000	0	0	0	733280000	736220000	770480000
MED24	0	0	0	20925000	0	0	0	0	0	0	0	0
SRSF7	238030000	186880000	272720000	260360000	173070000	230030000	0	0	0	671180000	639020000	710500000
C11orf98	0	0	0	0	0	0	0	0	0	0	122400000	0
COMMD4	0	0	0	0	45357000	0	0	0	0	80005000	52804000	114460000
TRAPPC2L	0	0	0	0	0	16356000	0	0	0	0	0	0
TPT1	1051100000	1062400000	1928500000	1606500000	1185400000	1006400000	2908000000	2432000000	1407400000	1339600000	1697600000	1709100000
PWP2	70948000	0	38385000	48888000	38092000	36352000	0	0	0	39172000	46213000	42913000
A0A0B4J2F2	0	0	0	51489000	0	0	0	0	0	0	0	0
LRRC41	327860000	303330000	312080000	373820000	343360000	358010000	0	0	0	418250000	388550000	460750000
VKORC1	0	0	0	0	0	0	0	0	0	0	0	201450000
ACVR1	0	0	0	0	0	15049000	0	0	0	0	0	0
MECOM	0	0	0	0	0	0	0	0	0	20822000	0	0
CYP51A1	1696100000	1283900000	1586100000	1716800000	1394600000	1440500000	0	0	0	818970000	783990000	635000000
GSTZ1	0	23254000	27532000	24353000	28867000	37464000	0	0	0	0	0	0
Q6AI38	333640000	338810000	378220000	403700000	256690000	277760000	0	0	0	363060000	293960000	279620000
MGLL	0	0	0	70469000	81841000	89210000	0	0	0	103130000	84542000	62292000
TCTN3	0	0	0	0	0	0	0	0	0	13049000	0	0
UXT	0	0	0	0	0	0	0	0	0	0	0	0
DLG1	0	0	0	104680000	129420000	110630000	0	0	0	216890000	148010000	215780000
JADE2	0	0	0	0	0	0	0	0	0	0	0	12495000
SOD2	489440000	340360000	511320000	723790000	652630000	664890000	0	0	0	1364200000	891810000	899620000
WDR76	337540000	416800000	413200000	344500000	355120000	328800000	0	0	0	500170000	403320000	520870000
NELFA	159100000	217820000	250430000	154960000	165650000	207640000	0	0	0	116570000	170190000	180280000
ABI2	0	0	79503000	83812000	67445000	75995000	0	0	0	98592000	83330000	81032000
MLXIPL	0	0	0	0	0	0	0	0	0	0	0	8342200
HTRA2	0	0	0	0	0	41200000	0	0	0	0	0	0
ARL6IP4	56326000	106320000	0	53517000	58628000	72752000	0	0	274740000	84412000	156090000	94119000
KLHL13	350050000	286630000	360980000	343900000	317680000	267120000	0	0	0	204690000	196050000	148730000
SYBU	0	0	0	0	0	0	0	0	0	0	0	9924400
DDX46	2416300000	2116300000	1672400000	2337100000	2533400000	2137700000	0	0	0	2677100000	2556000000	2736000000
HLTF	155770000	137350000	130470000	150980000	136740000	135350000	0	0	0	100110000	88592000	95834000
SCOC	0	0	0	0	0	0	0	0	0	0	40584000	0
CAST	1160400000	2237000000	2303800000	1114100000	1162200000	1520200000	337580000	415190000	0	744380000	1042300000	821780000
PIK3C2A	48214000	35899000	0	36288000	44821000	38149000	0	0	0	0	0	0
CHD4	1167500000	1309400000	1036700000	1522100000	1349600000	1370400000	0	0	0	1735600000	1532100000	1537400000
NUMBL	179280000	176340000	250520000	106800000	119740000	174220000	0	0	0	152480000	118150000	144940000
BAZ2A	0	0	0	0	0	0	0	0	0	18433000	0	0
GIT1	70526000	52075000	44338000	35110000	54824000	31796000	0	0	0	51003000	22514000	62249000
KIF18B	45556000	0	114860000	137790000	195850000	110250000	0	0	0	135480000	105030000	46468000
CAPNS1	547340000	584250000	739520000	657470000	628370000	677210000	0	0	0	386690000	564390000	367660000
DHRS7B	0	0	0	62806000	51495000	48625000	0	0	0	0	0	26225000
NDUFA6	274250000	256410000	318750000	287230000	335190000	315870000	0	0	0	667580000	695870000	637600000
ACD	0	0	0	0	0	0	0	0	0	0	26762000	0
LAMTOR5	0	0	0	0	0	65961000	0	0	0	88231000	217520000	88664000
SEMA3B	55161000	40292000	0	60172000	86136000	55160000	0	0	0	30983000	0	0
NDFIP2	391560000	378050000	523330000	243680000	336460000	457090000	0	0	0	89851000	120860000	0
ENOPH1	0	0	0	0	0	37719000	0	0	0	0	0	0
POLR3E	0	0	0	0	0	0	0	0	0	47137000	47810000	0
EPB41L1	54305000	61269000	59079000	45597000	93465000	69641000	0	0	0	0	69169000	0
CDK5RAP2	159900000	129030000	98724000	206560000	223970000	272410000	0	0	0	389420000	323930000	516910000
CDK11B	170830000	182700000	174420000	224740000	218720000	178230000	0	0	0	225020000	209740000	230460000
RANBP10	0	0	0	0	0	37432000	0	0	0	0	0	0
DDX3X	17450000000	13898000000	12744000000	18298000000	18563000000	17066000000	6820300000	3512800000	5851900000	15165000000	15516000000	16922000000
DNM1	0	0	0	0	0	0	0	0	0	35620000	0	0
FOXM1	0	0	0	86427000	68658000	106300000	0	0	0	48617000	0	61672000
COQ6	55523000	0	0	77299000	64830000	56904000	0	0	0	76991000	60580000	84627000
PNKP	107770000	149150000	112370000	96826000	96355000	85779000	0	0	0	120280000	105790000	82855000
EWSR1	558780000	766040000	842740000	558160000	585670000	676290000	0	0	0	584540000	895280000	702780000
UBE2A	87968000	88344000	73330000	96214000	118570000	101470000	0	0	0	118840000	163070000	127520000
STXBP1	884950000	877530000	786750000	712940000	872910000	834500000	0	479990000	0	789810000	732750000	731260000
UBE3A	54537000	80862000	104410000	83192000	83993000	76283000	0	0	0	0	123810000	121650000
TATDN1	0	0	0	0	89024000	131720000	0	0	0	0	75159000	0
PHF6	1023900000	1126800000	1162200000	887620000	1105600000	1259500000	0	0	0	788900000	1116100000	962860000
TCF7L2	0	0	0	33009000	0	22507000	0	0	0	23726000	22224000	0
FXR1	1293800000	1083800000	1141200000	1489800000	1449100000	1155100000	0	0	0	1688100000	1377400000	1596100000
LRRFIP1	203590000	362690000	274820000	248620000	251800000	344740000	0	0	0	244650000	231440000	212920000
CDKN1C	62901000	121080000	82282000	81772000	88663000	106370000	0	0	0	96968000	101620000	84611000
DIAPH1	733260000	767470000	701040000	975000000	975420000	811650000	0	0	0	993180000	1129700000	1107200000
TCF19	13766000	0	0	0	0	0	0	0	0	0	29000000	18347000
HSPA1A	1489900000	1071500000	1792300000	1457100000	1665900000	2980400000	0	0	0	2954800000	2092600000	2211100000
ABHD16A	42728000	37178000	43559000	36433000	29122000	33240000	0	0	0	31717000	25218000	0
SLC12A7	91784000	102220000	75995000	71997000	87266000	80025000	0	0	0	72500000	36026000	39357000
SCRIB	394990000	394830000	283000000	434170000	411280000	379740000	0	0	0	505410000	355320000	482220000
ABR	64021000	66334000	83821000	138370000	94387000	75624000	0	0	0	140320000	97705000	123810000
NXN	0	0	0	0	10383000	15787000	0	0	0	68921000	32641000	31378000
TAF4	0	0	0	0	0	0	0	0	0	0	0	19236000
PUF60	3045900000	3303600000	3100200000	3566000000	3493400000	3471400000	0	0	0	2812400000	3471200000	3184000000
MYO15B	0	0	0	20190000	0	0	0	0	0	0	0	0
CTDP1	0	0	0	0	0	0	0	0	0	0	0	7995300
DECR2	40439000	55343000	56431000	56680000	56220000	47049000	0	0	0	51490000	0	48366000
MED16	0	0	0	0	0	0	0	0	0	0	0	10176000
PON2	153630000	113230000	114310000	168230000	117750000	120740000	0	0	0	181230000	112060000	153420000
CNPY4	0	0	0	0	0	0	0	0	0	0	0	28086000
ACO2	1252400000	1021900000	1028800000	1168200000	1302900000	1241300000	352040000	188020000	351300000	1229500000	838300000	907960000
CST3	67588000	91917000	150480000	0	113920000	0	0	0	0	0	141190000	0
PSMA7	2647500000	3170100000	3244500000	2887800000	3204300000	3734900000	916160000	447930000	638630000	1669400000	2146300000	2160500000
PGLS	558840000	668400000	752920000	813990000	703220000	554010000	0	0	0	406080000	287690000	381570000
PSME1	232770000	332210000	351060000	346030000	248410000	254280000	0	0	331590000	421870000	358640000	359410000
BCKDHB	121350000	147210000	142220000	123930000	141580000	147930000	0	0	0	127270000	103600000	121010000
MAP7D2	82554000	90080000	90559000	108370000	87257000	76600000	0	0	0	109870000	105900000	120990000
AGL	259820000	256510000	295500000	258880000	208640000	174570000	0	0	0	213580000	164750000	178750000
MATR3	7714600000	6326100000	5554200000	7341500000	7318200000	7341800000	3192400000	4060100000	3344900000	11144000000	10811000000	11994000000
IFRD2	19245000	24846000	26959000	25845000	24211000	22591000	0	0	0	32642000	26892000	25210000
JMJD6	106600000	119230000	129960000	204520000	150170000	141580000	0	0	0	261810000	262140000	284420000
ARID1A	117360000	186810000	164890000	98363000	99127000	87726000	0	0	0	146360000	155190000	165120000
ABCB7	261100000	234760000	359190000	306590000	238410000	235390000	0	0	0	209950000	155220000	187040000
ANXA6	1924200000	1912200000	1980900000	2180600000	1928900000	1617000000	0	0	0	1557500000	1846400000	1583800000
ACADM	1442000000	1450600000	1304000000	1224200000	1211900000	1295000000	473140000	0	496930000	1046400000	1316700000	950720000
SLC25A10	0	0	0	0	0	0	0	0	0	0	0	63469000
CDK7	177490000	124640000	123050000	148030000	113060000	118120000	0	0	0	137350000	121240000	118920000
ACTN4	34319000000	26061000000	28836000000	44739000000	38985000000	35366000000	7388500000	7109000000	5774900000	47602000000	42949000000	51828000000
CASP2	77824000	71523000	74487000	65615000	99804000	82510000	0	0	0	105970000	68972000	105860000
CLPTM1	286290000	328650000	285550000	280030000	275430000	249680000	0	0	0	259850000	215190000	283410000
SLC25A4	0	0	0	0	0	0	0	0	0	0	0	76159000
GNAS	334400000	255610000	367350000	321720000	388660000	348340000	0	0	0	312610000	359070000	320700000
RCC1	738920000	792800000	940230000	706780000	695980000	702850000	0	0	0	734710000	743080000	601450000
BAG1	0	0	0	0	0	0	0	0	0	0	33731000	0
ETFA	1714500000	1961100000	1630500000	1701100000	1598600000	1865500000	0	0	1149200000	1161500000	1315300000	1082000000
ATP2A2	4385800000	4293400000	4179900000	3780400000	3546200000	3368200000	355290000	170430000	178850000	2464400000	1356500000	2380400000
EYA4	146150000	232480000	194760000	147740000	167980000	170670000	0	0	0	60873000	97912000	85786000
FANCG	0	0	0	0	0	0	0	0	0	0	0	7918500
LAMB3	4372600000	3558800000	3194200000	4155300000	4435300000	4227500000	0	0	0	4841700000	4664300000	4983800000
EFEMP1	1164100000	1172200000	1203500000	1052000000	1472700000	1565000000	0	0	0	1141200000	1419100000	1216800000
ITPA	169080000	226870000	223050000	241540000	177110000	204220000	492400000	0	0	148980000	148420000	142720000
GDI1	784590000	729720000	642450000	642120000	773530000	778250000	0	0	0	463390000	497350000	467370000
LGALS3BP	1387900000	1266000000	1546400000	1948300000	1887300000	1567500000	0	0	0	1680800000	1396200000	1639000000
AGFG1	335800000	298570000	389290000	374720000	311500000	335150000	0	0	0	231670000	296620000	240890000
GALT	33573000	33994000	36219000	28242000	0	0	0	0	0	30864000	28056000	35616000
HSD17B10	2715600000	2828800000	3592600000	2348800000	2572300000	2197900000	465680000	423940000	206340000	2583900000	2995000000	2939500000
MEF2C	0	0	0	0	0	0	0	0	0	0	62136000	0
NR4A2	0	0	0	0	0	0	0	0	0	0	0	134870000
PCK2	231480000	182360000	202440000	205030000	259650000	224800000	0	0	0	170450000	180600000	148780000
SERPINI1	52389000	74819000	0	76507000	79570000	56304000	0	0	0	81810000	76714000	67717000
PRCC	86492000	60856000	87802000	50036000	72354000	0	0	0	0	99037000	88850000	88911000
PEX5	0	0	0	0	0	0	0	0	0	0	0	33300000
PSMD12	975550000	921690000	1058900000	1053700000	991180000	1055400000	0	0	0	770560000	950440000	879730000
NPM1	16409000000	18223000000	16119000000	18171000000	18493000000	18691000000	18609000000	18521000000	17827000000	23857000000	31777000000	27898000000
RBMS1	770100000	783760000	641860000	560670000	526380000	645740000	0	0	0	603080000	658610000	733710000
MCM7	9214400000	11901000000	10112000000	8956600000	10081000000	9881100000	532560000	708610000	603670000	8899700000	9899300000	11646000000
PPP3CA	401180000	536750000	453780000	413590000	396910000	409540000	0	0	0	378920000	526250000	383260000
FH	3551100000	3013400000	3659000000	2120900000	2639700000	2037700000	393590000	661160000	349640000	2249800000	2980500000	2232600000
NCK1	0	0	0	0	0	0	0	0	0	0	63727000	72266000
TPM3	5756500000	6989400000	6548100000	5155700000	6403700000	8393300000	4072000000	4005600000	2910100000	6392000000	12604000000	7147100000
HSD17B4	2765800000	1986100000	1878000000	3107100000	2891300000	2887600000	235470000	0	0	3228600000	3460800000	3171500000
PMM2	122390000	208620000	198800000	102220000	141840000	141490000	0	0	0	163370000	149920000	158370000
RAF1	46521000	50808000	0	63816000	49788000	50108000	0	0	0	28277000	32542000	37367000
RXRB	17767000	0	0	21043000	18990000	19511000	0	0	0	78156000	52621000	42114000
SGCE	30858000	0	0	0	46846000	0	0	0	0	0	17706000	18604000
TGFBI	6851500000	8938000000	7081700000	8871200000	7625000000	7041300000	0	0	572030000	7745100000	7644000000	5237800000
CNBP	1957600000	2554800000	3987900000	1830800000	2499800000	3524300000	3767500000	3462500000	6092800000	2379600000	3429000000	3059000000
HGS	741960000	508120000	515400000	605030000	594330000	611480000	0	0	436660000	837390000	682380000	882390000
YARS1	1151200000	948470000	1167600000	1430800000	1487900000	1183100000	0	0	509950000	1651100000	1671400000	1581500000
MCM3	3578500000	3849300000	3870900000	3942800000	5014700000	3742100000	238870000	381200000	318120000	2733400000	2349300000	2690900000
MPDU1	0	0	0	0	0	0	0	0	0	0	0	269870000
USF1	57138000	82561000	0	54487000	66652000	62240000	0	0	0	57136000	50078000	42706000
PQBP1	386930000	394800000	399000000	504670000	489290000	599450000	617520000	625190000	540800000	580500000	374570000	594190000
SRRM1	0	0	172460000	0	0	0	0	0	0	0	56444000	0
GFPT2	0	0	0	0	0	0	0	0	0	0	0	59102000
DPM1	300370000	263150000	438430000	476930000	241280000	292260000	0	0	0	480410000	688320000	425700000
AKAP10	0	0	0	25195000	0	18418000	0	0	0	0	0	0
RBM14	3274900000	3175200000	3136900000	2838100000	3050100000	3059000000	4433200000	4417400000	3998000000	3523700000	3047000000	3559700000
RIPK2	0	64259000	68211000	90712000	54870000	71501000	0	0	0	96529000	77631000	89028000
NONO	34383000000	33158000000	28310000000	32449000000	34538000000	33012000000	9326200000	6759200000	14362000000	23974000000	27192000000	25630000000
OPTN	341560000	389690000	345380000	232750000	396560000	366050000	0	0	0	310430000	396290000	251910000
SRSF10	521170000	448770000	707680000	582090000	714360000	562040000	0	0	0	628190000	494880000	561230000
SURF1	39302000	51747000	68361000	0	54697000	43799000	0	0	0	0	0	0
SLC39A14	0	0	0	0	0	0	0	0	0	67323000	0	0
MRPS28	100160000	117950000	114040000	72846000	98198000	103350000	0	0	0	94403000	90766000	118300000
HAX1	48201000	67299000	79796000	75094000	65420000	77197000	0	0	0	72736000	69599000	65481000
DAZAP1	922240000	1100700000	1175300000	1016100000	1166600000	1362400000	1591700000	0	1084700000	1938000000	1853500000	1564600000
VPS33B	0	0	0	34246000	28161000	0	0	0	0	41133000	35472000	32250000
RDH11	150270000	142430000	180030000	158690000	131980000	144280000	0	0	0	170960000	178860000	181260000
TAP1	271600000	196740000	187630000	181860000	133430000	142680000	0	0	0	111890000	103230000	102630000
CBX4	78285000	0	0	0	0	0	0	0	0	0	0	0
ETHE1	227930000	313460000	239990000	195130000	257420000	238520000	0	0	0	210810000	237290000	223580000
DCTN4	319500000	290760000	268400000	260500000	238990000	303270000	0	0	0	360910000	307400000	351270000
ABHD5	111560000	91644000	102860000	109070000	98413000	78125000	0	0	0	69647000	117920000	81716000
RBM23	45724000	49632000	44577000	62401000	59678000	36403000	0	0	0	76902000	70767000	66561000
PALMD	185910000	186410000	222380000	134620000	198770000	215040000	0	183800000	0	168920000	178560000	142780000
CWF19L1	0	74021000	0	0	110290000	0	0	0	0	0	0	0
TBL2	1051600000	990060000	851300000	855740000	913930000	878110000	0	0	0	672060000	793300000	670270000
CLINT1	916530000	777200000	787420000	656180000	793330000	853860000	0	0	0	923830000	893750000	742050000
COPS4	382460000	404200000	424930000	538440000	439230000	487370000	0	0	0	556630000	396770000	446890000
SBDS	1719200000	1814000000	1945900000	1591400000	1914800000	2103900000	636000000	656030000	579410000	2380500000	2305900000	2656000000
CDK5RAP1	274550000	278040000	220150000	252680000	240710000	228180000	0	0	0	191750000	119570000	212760000
DCP1A	0	0	0	0	0	0	0	0	0	0	22784000	0
GINS3	39952000	43778000	0	45829000	29606000	41852000	0	0	0	69822000	63244000	76365000
ABCF3	69951000	81871000	92683000	75134000	67269000	58720000	0	0	0	95947000	109510000	88115000
METTL17	104920000	100430000	0	160940000	119540000	119570000	0	0	0	221590000	270020000	238590000
SEC63	109110000	90178000	129510000	192840000	146600000	114950000	0	0	0	184180000	114160000	157130000
ELAC2	494800000	447330000	402530000	570910000	586100000	534590000	0	0	0	497500000	617100000	622190000
MCMBP	455190000	439500000	390190000	553190000	473520000	413570000	0	0	0	575230000	504310000	568640000
SUMF2	327110000	322430000	294060000	355920000	416640000	447670000	0	0	0	452000000	542350000	517530000
NDUFAF2	193730000	172820000	341850000	216530000	226080000	197950000	0	0	197730000	210180000	241530000	172830000
PYCR2	928620000	812880000	833770000	1072600000	917320000	913970000	0	603660000	449590000	633040000	621590000	598150000
DIABLO	0	0	0	0	0	36124000	0	0	0	0	0	0
DNAJC19	0	0	0	47267000	0	0	0	0	0	84834000	125330000	78190000
COG7	112930000	124540000	115770000	139030000	132700000	108100000	0	0	0	161650000	137830000	136410000
HNRNPLL	192080000	180380000	152030000	273080000	194550000	182840000	0	0	0	174610000	205740000	178680000
C15orf40	0	0	0	0	0	0	0	0	0	6135300	0	0
MICU2	84289000	59935000	86174000	106900000	69991000	107020000	0	0	0	113770000	78021000	89738000
SH3D19	35297000	30113000	27706000	0	0	0	0	0	0	0	0	0
EIF4G3	240840000	267970000	169270000	232280000	202680000	194810000	0	0	0	298990000	255640000	320060000
PROCR	0	0	0	0	0	0	0	0	0	0	0	6409200
SCYL2	136190000	106070000	81969000	75300000	108000000	0	0	0	0	0	66216000	0
Q96A10	65825000	0	0	53389000	0	58446000	0	0	0	0	113110000	0
ROCK1	0	51393000	0	0	0	0	0	0	0	0	0	0
EXOC6B	0	0	0	78037000	0	59993000	0	0	0	72407000	36504000	55858000
PHF14	0	43694000	0	0	0	0	0	0	0	0	0	0
MICU1	131020000	102680000	142100000	124230000	140430000	111700000	0	0	0	159900000	131120000	170930000
CD70	247840000	224120000	270360000	263750000	258950000	337900000	0	0	0	162270000	221130000	158350000
TENT4A	122560000	124920000	102140000	105610000	129930000	125470000	0	0	0	0	0	0
NELFB	153960000	0	119000000	187430000	195920000	198260000	0	0	0	232620000	278380000	246160000
HLA-B	1281300000	1214100000	1536700000	1738800000	1492900000	1583100000	0	0	0	957310000	1106600000	1106000000
PSMA5	1528900000	1903600000	1789300000	1299500000	1569300000	1719600000	1066200000	764670000	788070000	1059800000	1221100000	1116000000
CC2D2A	0	0	0	0	0	0	0	0	0	22265000	0	0
MICOS13	0	0	0	0	0	0	0	0	0	0	0	72729000
APP	996610000	869150000	896450000	1059900000	1059500000	939950000	0	0	0	1590000000	1440400000	1744200000
LYPLA2	135330000	116780000	110280000	240380000	147270000	169390000	0	0	0	129240000	123880000	156970000
LRWD1	0	0	0	0	0	0	89050000	0	0	0	0	0
METAP2	789370000	770930000	921440000	705680000	639930000	637800000	0	0	0	567720000	398940000	553260000
NAGLU	0	0	0	0	0	0	0	0	0	0	0	16218000
NPR1	0	0	0	26863000	31176000	24405000	0	0	0	0	24831000	30750000
AP1G1	281450000	289140000	288050000	273190000	211060000	259290000	0	0	0	237800000	238650000	244520000
AP2B1	2234300000	1958300000	2137600000	2925800000	2539300000	2286700000	0	0	0	2495300000	2375600000	2426900000
BLVRA	135540000	202070000	208790000	261130000	248580000	220190000	0	0	0	579990000	527140000	489150000
COMT	166180000	145330000	136260000	138390000	160050000	147030000	0	0	0	224920000	275770000	158070000
DPM3	86910000	111780000	120030000	79524000	93536000	97525000	0	0	0	82514000	81609000	86348000
DUSP23	0	0	0	0	0	33034000	0	0	0	0	0	0
ECM1	0	0	47793000	0	0	0	484610000	0	443370000	0	0	0
ESD	1484600000	1668200000	1704600000	1392700000	1584200000	1758200000	0	1448800000	1524600000	1517000000	1823700000	1532200000
GLRX3	237620000	342420000	331480000	370800000	440910000	354390000	0	0	0	352230000	270030000	472740000
GPD2	1095700000	1140300000	1121200000	1151600000	930890000	937520000	742550000	1731600000	0	874740000	686510000	780700000
GMPS	2849900000	2913100000	2402000000	2810100000	3197000000	2735900000	0	0	0	2741000000	2535300000	2934200000
HIBCH	201700000	217590000	273340000	263750000	220650000	236710000	0	0	0	325880000	319370000	286880000
HPRT1	448600000	482810000	729920000	716250000	537370000	599110000	0	0	0	1088200000	1019000000	1095700000
ALAD	0	0	0	0	0	0	0	0	0	0	10827000	0
ITGA3	908110000	779220000	683730000	883980000	922390000	817360000	0	0	0	1030100000	1044900000	1210500000
KCTD12	598370000	734890000	783040000	592140000	695920000	713410000	0	0	0	443920000	478780000	489690000
LRRC40	189060000	206750000	150460000	235220000	193270000	150620000	0	0	0	274800000	254250000	287380000
MAT2B	512980000	526450000	505700000	564070000	683240000	660850000	0	751150000	0	876750000	967410000	901020000
MAT2A	2459100000	2413400000	2644900000	2480800000	2027000000	1829300000	710490000	960810000	758830000	8054100000	7054000000	7571400000
OAT	1745900000	1584400000	1836600000	2088600000	1877100000	1812900000	0	0	0	2047600000	1831400000	1925100000
OSBPL11	0	0	0	105130000	108270000	105890000	0	0	0	0	0	0
PXN	1030400000	1163100000	1023000000	850030000	1069300000	1205900000	0	0	0	958100000	969380000	914300000
PEPD	455620000	468550000	586110000	504860000	560350000	508150000	0	0	0	308930000	378890000	405470000
PPP2CB	0	0	155600000	0	0	0	0	0	0	0	0	0
PSMC5	1830100000	2273400000	1395400000	2473700000	2077800000	1839500000	435810000	243270000	313110000	2810000000	2080200000	2286200000
PSMB2	753850000	848470000	886770000	946490000	999410000	1030300000	343350000	797030000	0	928550000	1292000000	1362800000
PPP2R2A	719020000	741680000	951230000	1231600000	1001600000	987460000	0	0	0	849640000	899040000	839900000
PSMF1	0	44884000	53563000	77506000	34081000	40038000	0	0	0	78418000	76000000	55066000
RNF138	0	0	0	0	26862000	0	0	0	0	0	0	0
STK32C	0	0	0	0	0	0	0	0	0	0	0	16443000
DARS1	907480000	1037500000	1139700000	1478100000	1283900000	1199200000	0	0	0	1639000000	1709900000	1664100000
ACAT1	1969900000	1695700000	2037300000	1995700000	2060100000	1962100000	0	0	0	2049700000	2077800000	2025800000
MPST	114580000	0	54400000	98391000	109910000	99125000	0	0	0	114350000	133410000	121900000
TMEM209	925640000	887620000	1047000000	770320000	895960000	734210000	0	0	0	411550000	465210000	455010000
TRAP1	2519000000	3287700000	2110800000	2817000000	4087800000	3571100000	285620000	188330000	197830000	4398900000	4187800000	4252000000
TXNDC17	140240000	168080000	237850000	226740000	226890000	237210000	0	0	0	447640000	349090000	365380000
USP5	1162100000	1104400000	917860000	1253100000	1223500000	1194900000	0	842480000	725610000	1558100000	1679400000	1591600000
UCHL3	0	93338000	171830000	138640000	134170000	146790000	0	0	0	136260000	162760000	120410000
WIPF1	79651000	67541000	80545000	62238000	73295000	62134000	0	0	0	59619000	60437000	60441000
AZGP1	0	0	43636000	0	0	0	0	0	0	0	0	0
AKAP1	76845000	78593000	64123000	79721000	0	80381000	0	0	0	0	0	0
DPYSL3	1547300000	1231300000	1430300000	1332800000	1690500000	1304100000	0	0	130950000	1414900000	1542700000	1638700000
CIB1	0	0	0	0	0	18819000	0	0	0	0	0	0
CLPB	133800000	117720000	144010000	145650000	172210000	149420000	0	0	0	192930000	174400000	177880000
COPG2	211060000	179770000	165070000	177730000	170310000	145610000	0	0	0	145910000	149110000	94670000
CPT2	65613000	79750000	87723000	84756000	84928000	52387000	0	0	0	71093000	64454000	66228000
EHBP1	0	0	0	0	0	0	0	0	0	0	0	15955000
FSCN3	0	0	0	0	0	0	0	0	0	0	0	4806000
LTA4H	1748500000	1597000000	1787000000	1827600000	1487900000	1601300000	0	0	0	1186900000	1110300000	1106200000
MCCC2	421860000	423110000	425130000	388870000	427240000	416020000	0	0	0	473020000	373830000	362600000
PPME1	543640000	611770000	534650000	715250000	625540000	609870000	0	0	0	1228900000	1280800000	1319800000
PRPS2	154530000	195230000	186620000	195360000	165940000	236070000	0	0	0	192160000	235750000	202260000
PSMC3	3543300000	3748800000	3227600000	3984900000	3810600000	3796600000	233070000	222980000	215820000	2954400000	2630800000	3242400000
PSMA3	788720000	799460000	788070000	1086700000	960700000	1006600000	1512400000	1816500000	1326700000	1794000000	2016500000	2089800000
PSMA6	4710400000	5390200000	4637300000	4611500000	5083600000	4601700000	1347500000	1023100000	2094200000	3510900000	4515100000	4218000000
PSMB1	1130300000	1469900000	1649300000	1480300000	1454400000	1658000000	0	0	827440000	821520000	1091200000	1225400000
PSMB4	618820000	560510000	710280000	789690000	570080000	632210000	702050000	712020000	664640000	658100000	580550000	656870000
SND1	9865800000	10062000000	8947200000	8904200000	10959000000	9723000000	1397000000	1397700000	1399800000	8629300000	7944400000	8504500000
SRRM2	2690800000	2412700000	2105700000	2113100000	2337700000	2403100000	1105400000	829490000	817260000	3188000000	2700000000	3056900000
STAMBP	0	56337000	66378000	79115000	62556000	60419000	0	0	0	94200000	76946000	87064000
TALDO1	2784700000	3384400000	2743100000	3624300000	3761300000	3830600000	1411000000	1303800000	1556500000	5041400000	5211900000	6416700000
SARAF	225860000	179560000	263710000	160620000	152180000	191230000	0	0	0	0	0	0
ATP6V1B2	1131300000	1168300000	1081100000	1096400000	1021800000	1031100000	0	0	809050000	990570000	1248700000	1056700000
DNAAF10	0	0	46093000	0	58055000	60244000	0	0	0	101150000	114710000	91158000
GOT1	877050000	1091600000	903430000	810570000	917480000	974980000	390360000	0	501500000	811140000	739540000	920680000
PSMC2	3880700000	4269200000	4363600000	3907000000	3512000000	3742400000	246650000	363580000	341690000	4438200000	5068600000	3899800000
HSPA13	83811000	66625000	86230000	150550000	100200000	90095000	0	0	0	154730000	107480000	125520000
HADH	1835400000	3141800000	2319200000	2045200000	2015400000	1766700000	607880000	602910000	696040000	1657200000	1587100000	1555200000
PPP1R7	122370000	163590000	156340000	221720000	139880000	152170000	0	0	0	299500000	213610000	236100000
FN3KRP	47856000	39461000	39167000	52410000	52801000	42326000	0	0	0	66236000	55831000	56201000
SCAMP2	0	0	0	0	26788000	0	0	0	0	0	40610000	0
AK2	3229800000	3051700000	2973800000	3472900000	3923700000	3743100000	554480000	0	0	2650600000	4182700000	3110600000
CALD1	15083000000	17438000000	19633000000	13379000000	15811000000	18330000000	1712000000	739700000	1488200000	4757600000	5885400000	4994200000
ST13	961470000	879160000	924110000	1270800000	1228700000	1097600000	519720000	1781900000	1689100000	4717300000	5200700000	4859400000
QDPR	365160000	409040000	436250000	517830000	538720000	551810000	707590000	580100000	635190000	585880000	518730000	576430000
UAP1	337750000	371670000	361310000	511950000	472170000	404210000	0	0	0	608850000	519740000	490280000
GFUS	319250000	348200000	334780000	345380000	359240000	331480000	0	0	0	342480000	400100000	412660000
GSTM4	0	0	0	0	0	0	0	0	0	0	0	11438000
HSPA4L	817880000	737440000	771670000	1105600000	1125200000	915750000	0	0	0	1705700000	1438600000	1818300000
KIF2C	1165900000	1060400000	980920000	1408100000	1320200000	1203300000	0	0	0	1714800000	1552600000	1819600000
PSMD14	324210000	304720000	370630000	363900000	331230000	404280000	0	0	224290000	196230000	315700000	242150000
CLGN	0	0	0	0	0	0	0	0	0	0	0	26010000
FAM114A2	28750000	0	0	0	0	0	0	0	0	0	0	0
AKAP8L	360700000	398650000	315740000	251020000	355040000	348830000	0	0	0	294690000	307540000	239800000
SUN1	374970000	408070000	427010000	367430000	325570000	317090000	0	0	0	291890000	235270000	334840000
PTMS	142460000	276120000	286510000	72964000	0	215990000	0	0	0	0	0	0
RAB7A	1444300000	1522000000	1865100000	1845100000	1664000000	1864400000	0	0	311790000	1549000000	1660400000	1454200000
LTF	0	0	0	0	0	0	390660000	347160000	0	0	0	0
TXNRD2	150950000	103210000	76629000	0	143330000	122240000	0	0	0	101730000	99492000	0
SELENOS	0	0	0	0	0	64965000	0	0	0	0	84225000	136250000
GALNS	0	0	0	0	0	0	0	0	0	0	0	10204000
FTO	61692000	49996000	59286000	55298000	73499000	57146000	0	0	0	117890000	88366000	122560000
ALDH7A1	1675200000	1247100000	1139600000	2080500000	1939300000	2093200000	330380000	283190000	0	1453600000	1451700000	1598300000
ADSL	661650000	848270000	675210000	809830000	805470000	759130000	0	0	0	762990000	828510000	753160000
RAB11FIP5	0	0	0	0	0	0	0	0	0	0	0	14182000
ASAH1	0	0	0	0	0	0	0	0	0	0	0	17772000
BEGAIN	115860000	135910000	120310000	100600000	104950000	92460000	0	0	0	139980000	198000000	143660000
EHMT1	137120000	146090000	93810000	102100000	0	94196000	0	0	0	98742000	0	0
ACY1	78212000	81564000	89116000	101560000	75392000	67657000	0	0	0	55729000	0	49634000
KIFBP	0	0	0	62884000	76163000	0	0	0	0	101350000	90935000	83671000
KIF13A	0	0	0	0	0	0	0	0	0	0	0	17722000
ATP6AP2	183190000	167900000	213890000	364480000	243350000	290990000	0	0	0	440400000	392070000	346660000
RBMS3	0	0	108330000	0	0	0	0	0	0	0	0	0
EFR3A	0	0	0	35796000	32722000	0	0	0	0	33474000	34510000	36068000
CTSD	1949900000	2065600000	1997600000	2455000000	2167800000	2262300000	776670000	756350000	0	2554600000	2819300000	3494300000
UROD	193240000	177400000	227430000	222200000	260690000	221720000	0	221060000	270380000	168650000	160060000	166680000
IWS1	0	0	0	55217000	0	0	0	0	0	87371000	49604000	85851000
MVK	23905000	0	0	30153000	19103000	0	0	0	0	35903000	0	0
LPL	1019400000	901090000	979920000	969550000	1017200000	974250000	0	0	0	1202400000	1252800000	1139300000
RP2	160290000	135930000	143810000	171870000	108530000	152340000	0	0	0	95032000	76372000	87374000
PCCB	88995000	89188000	108610000	72087000	73073000	64279000	0	0	0	56559000	0	0
MCPH1	0	0	0	0	0	0	0	0	0	0	0	0
FAM107B	0	0	0	0	0	0	0	0	0	0	0	76950000
MAPK15	0	0	0	0	0	0	0	0	0	0	0	71032000
VDAC1	7850200000	7287300000	7566800000	6421200000	6231800000	6197100000	888280000	646260000	1513000000	4573300000	4224500000	3725500000
GALNT2	5055000000	5520000000	4136300000	4724700000	7143800000	4792600000	346140000	754180000	757510000	6151000000	7936200000	5019300000
LMO7	5833300000	5244000000	5578500000	4794700000	4583300000	4627600000	903170000	967620000	908170000	4439900000	4477300000	4976900000
NFKB2	860980000	992110000	919750000	817910000	808640000	692390000	0	0	188810000	977960000	890940000	1139700000
TRIOBP	77486000	0	0	67887000	77332000	87083000	0	0	0	0	0	0
TXN2	0	0	0	0	0	0	0	0	0	0	15159000	0
ABCF1	627210000	625630000	745170000	709190000	698170000	753030000	0	0	0	831930000	760600000	666540000
ATF6B	0	0	0	0	0	0	0	0	0	0	0	1240400
HSD17B8	0	0	0	0	0	0	0	0	0	0	0	17517000
	24469000000	23723000000	27273000000	43032000000	41576000000	43089000000	3358200000	3811300000	2204700000	107810000000	91041000000	107900000000
HSPA1L	45834000	0	0	0	0	0	0	0	0	0	0	0
NELFE	253440000	354770000	279650000	237160000	236080000	298470000	0	0	0	393590000	383760000	407240000
NEU1	71183000	67841000	74193000	55366000	60529000	61032000	0	0	0	79523000	76385000	73881000
PPP1R10	188140000	197430000	141110000	162000000	178970000	170620000	0	0	0	229600000	196130000	278140000
SKIV2L	249730000	170080000	183690000	169820000	138250000	134550000	0	0	0	166110000	157120000	117130000
TRIM27	0	0	0	35573000	0	0	0	0	0	66974000	42908000	71308000
CDSN	0	0	0	0	0	0	221470000	0	0	0	0	0
PRRC2A	224710000	239090000	195300000	194440000	157930000	178060000	0	0	0	313010000	252350000	225590000
MDC1	337930000	472630000	452730000	251890000	228960000	242420000	0	0	0	137180000	169940000	155860000
TSC2	153750000	222700000	199550000	164360000	156530000	173360000	0	0	0	166200000	138110000	166720000
PIGT	219860000	189010000	255260000	227990000	204340000	170190000	0	0	0	155660000	97266000	138070000
STAT6	0	0	0	74657000	44315000	40953000	0	0	0	0	47701000	52684000
UNC45A	779580000	684540000	563430000	1051200000	837190000	736280000	0	0	0	1368900000	1022500000	1157900000
ELP4	0	56909000	0	0	58925000	0	0	0	0	0	0	0
JMJD1C	0	0	0	0	0	0	0	0	0	60983000	56145000	49834000
RBMX2	0	0	27814000	0	0	0	0	0	0	0	0	0
GOSR2	41224000	143920000	65640000	32562000	84780000	76479000	0	0	0	0	139130000	0
ME2	253500000	236780000	328060000	319220000	268200000	244160000	0	0	0	265440000	239630000	280880000
TCEA1	1877400000	2306800000	2191300000	1301500000	1382700000	1406800000	0	0	231770000	1956000000	2264900000	1845900000
ZNF888	54765000	63875000	201960000	59820000	44346000	52930000	0	0	0	46159000	105910000	63243000
RAI1	0	0	0	0	0	0	0	0	0	30059000	0	0
SLC7A2	0	0	0	0	0	0	0	0	0	0	37982000	0
GAMT	22748000	0	0	24308000	35484000	37252000	0	0	0	0	0	0
SYNJ2	126650000	148660000	120400000	155610000	95649000	124120000	0	0	0	124350000	86357000	144320000
MED17	84996000	92589000	98849000	111300000	100520000	73306000	0	0	0	111710000	138440000	103390000
SMN1	458910000	479660000	610640000	398910000	355990000	549140000	0	0	0	393120000	558840000	551250000
PIK3C3	0	0	0	19706000	0	0	0	0	0	16699000	0	0
TOPBP1	0	0	0	0	0	0	0	0	0	83099000	62664000	83722000
STRN3	0	0	0	0	0	0	0	0	0	0	0	24315000
BARD1	0	0	0	40074000	0	0	0	0	0	43372000	49887000	37965000
SEC62	327800000	269620000	307360000	434190000	411660000	498600000	0	0	0	507880000	487670000	563850000
SEMG1	0	0	0	0	0	0	633170000	301190000	275560000	0	0	0
GLRX2	0	0	0	0	0	0	0	0	0	54917000	48189000	50319000
BUB1	83948000	62532000	0	96936000	107900000	75490000	0	0	0	120610000	120160000	130630000
ERCC6	0	0	22841000	19881000	0	0	0	0	0	36485000	21457000	0
PIK3R4	0	0	0	44698000	0	0	0	0	0	0	0	0
PPM1F	0	0	0	0	0	0	0	0	0	0	0	52007000
UBE2V2	644080000	721390000	797900000	919470000	1118700000	1068800000	916140000	0	0	1854000000	2521900000	2223900000
SMU1	1727100000	1735300000	1957800000	1819300000	1747600000	1757700000	0	0	0	1290600000	1444700000	1241400000
SNRNP40	1205100000	1074600000	1083800000	1023400000	1232300000	1176900000	0	0	0	1151700000	1114400000	1240100000
SHTN1	375740000	461090000	400680000	402730000	431620000	332530000	0	0	0	327780000	349070000	301430000
STK4	91584000	118080000	96579000	96264000	101490000	69577000	0	0	0	93365000	83444000	120700000
MRPL1	0	0	0	90198000	66597000	0	0	0	0	87973000	84240000	82861000
REST	0	0	0	0	0	0	0	0	0	0	0	46601000
RBM48	0	0	0	0	0	0	0	0	0	0	0	31473000
NUP43	177270000	165480000	195360000	163350000	123250000	118990000	0	0	0	159810000	153430000	165930000
PRSS1	0	0	0	0	0	0	0	0	0	0	0	21003000
ILVBL	332470000	277500000	311660000	409250000	356280000	345760000	0	0	0	278460000	275890000	259060000
TBC1D9B	44129000	44464000	0	36965000	0	0	0	0	0	0	0	52351000
QRICH1	495470000	510690000	436230000	427330000	391720000	308420000	0	0	0	202310000	241640000	287700000
SH3PXD2B	0	92696000	0	64112000	51193000	0	0	0	0	104640000	69813000	88564000
AAR2	118110000	146960000	154100000	117980000	136890000	134220000	0	0	0	113370000	155340000	120590000
RPS6	9886500000	9089500000	9574500000	8773400000	9193900000	6494200000	1019300000	1658500000	938580000	6733800000	7157000000	6784400000
MBNL2	427690000	418440000	398420000	445050000	489830000	428030000	0	224940000	0	586660000	514780000	584920000
PPP1R11	0	0	185660000	143000000	146690000	152860000	0	0	0	0	0	0
MPG	139380000	203570000	194200000	159130000	130710000	121150000	0	0	0	213250000	232300000	212280000
TCEAL4	161520000	191650000	192530000	206750000	198470000	204210000	0	0	0	656510000	775330000	775060000
IQGAP3	219860000	270310000	184530000	174000000	204860000	157700000	0	0	0	198000000	138600000	105900000
WDR7	0	0	0	0	0	0	0	0	0	0	0	11688000
NBAS	12667000	0	0	0	0	0	0	0	0	0	0	0
MORC3	0	0	24413000	32586000	23147000	19556000	0	0	0	36661000	30719000	0
CNTNAP3	56732000	54846000	0	0	49140000	95560000	0	0	0	0	47732000	48248000
RPL5	11018000000	10271000000	11568000000	9860300000	8505100000	10309000000	2622100000	1784400000	2185300000	7793100000	10018000000	9749500000
ERGIC3	156060000	105130000	0	155730000	112290000	128300000	0	0	0	173580000	96542000	99946000
A2V663	0	0	0	0	53585000	0	0	0	0	0	0	0
TMSB4X	1283000000	1334700000	2745800000	1869000000	2117400000	2216900000	0	0	0	0	0	0
GNPTG	0	0	0	0	0	0	0	0	0	0	0	29255000
NKRF	788020000	817050000	689000000	624900000	758850000	726470000	0	0	0	992960000	1027300000	1103600000
ATP1B1	208570000	196730000	316200000	364120000	296200000	260410000	0	0	0	384670000	392800000	363250000
VWA8	75299000	53558000	0	82924000	70784000	48916000	0	0	0	85744000	60806000	81096000
SBNO1	219580000	276530000	190150000	220350000	194640000	168390000	0	0	0	178960000	210630000	217130000
H1-4	2534700000	2610100000	3286800000	2165900000	2597300000	3116700000	6014200000	4395300000	6371000000	171140000	65258000	60424000
DDX1	2161000000	2045800000	1959300000	2665300000	2708400000	2406800000	0	0	0	2432600000	2482800000	2653900000
BCAP29	0	0	0	0	0	0	0	0	0	0	0	48121000
IFRD1	470630000	511700000	438310000	964940000	883330000	949980000	0	0	0	936920000	1055900000	930280000
TES	2698100000	2823300000	2658600000	3442600000	3661400000	3993900000	215970000	394850000	759480000	4725600000	4906200000	5257700000
CAPZA2	902280000	815000000	989610000	841840000	888800000	925440000	680640000	0	807410000	493950000	519010000	482330000
LSM8	0	56119000	79812000	61560000	0	51932000	0	0	0	0	29389000	30406000
ARF5	0	230510000	365790000	0	201470000	0	0	0	0	0	0	0
RPA3	0	0	0	0	0	0	0	0	0	0	153560000	111080000
CBX3	1482600000	1173300000	1466100000	1301400000	1586300000	1931800000	1682000000	1112700000	1129000000	1908300000	2247300000	1852000000
A4D198	192070000	0	0	127780000	162230000	218180000	0	0	0	436240000	340700000	332790000
GTPBP10	0	0	41147000	40057000	44440000	35677000	0	0	0	55662000	50966000	48339000
PDK4	0	0	0	0	0	0	0	0	0	0	0	24813000
ZC3HC1	63434000	68244000	84600000	61559000	76257000	95555000	0	0	0	0	63674000	53386000
UBE2H	0	0	0	0	0	0	0	0	0	0	0	74865000
CPA4	54635000	0	0	71454000	0	48765000	0	0	0	0	41401000	43453000
CHCHD3	1124400000	1279500000	1016100000	996420000	1291100000	1457600000	0	0	0	738990000	875620000	838350000
PARP12	0	0	0	38029000	31237000	45899000	0	0	0	0	0	0
SSBP1	1257100000	1126500000	1244100000	1335000000	1445500000	1549100000	1471100000	1557100000	0	849530000	1078200000	1155600000
AGK	0	0	0	43357000	0	0	0	0	0	0	0	0
MRPL32	0	0	0	0	60834000	0	0	0	0	0	0	0
MPLKIP	0	0	0	0	0	0	0	0	0	0	0	36731000
AP5Z1	225620000	229280000	185550000	264610000	214070000	230790000	0	0	0	162780000	149310000	135540000
A4D212	288710000	290560000	218680000	232400000	237390000	267810000	0	0	0	228060000	210780000	201420000
ARPC1B	1924300000	2177000000	2577100000	2417200000	2372900000	2546700000	0	0	0	2403400000	2516100000	2296100000
TAF6	71331000	105910000	0	82416000	62133000	0	0	0	0	64519000	0	0
ZNF3	0	0	0	0	0	0	0	0	0	0	0	67053000
PCOLCE	0	0	0	0	0	0	0	0	0	0	0	16533000
AGFG2	50026000	0	58128000	0	0	56464000	0	0	0	38674000	0	36678000
HUS1	53923000	61553000	60804000	52635000	65414000	61624000	0	0	0	100450000	106150000	96413000
YKT6	0	0	0	0	0	0	0	0	0	39838000	35775000	24938000
A4D2J8	27579000	0	0	33493000	25036000	35948000	0	0	0	0	31115000	30190000
RAC1	2640500000	2755100000	2602900000	2092900000	2587400000	2403100000	0	0	461820000	2247500000	2305700000	2054600000
NAF1	479760000	517940000	381260000	626980000	547510000	525060000	0	0	0	754180000	743780000	889060000
AGO2	456140000	535320000	553170000	488530000	404290000	391220000	450260000	389450000	282650000	409670000	383700000	335250000
ING4	0	0	0	0	0	0	0	0	0	0	0	23468000
ATRX	325010000	366130000	373830000	370950000	308900000	360250000	0	0	0	277320000	291180000	254290000
MAP2K1	206870000	227160000	0	164610000	113770000	107960000	0	0	0	394550000	339750000	331170000
VPS37C	0	0	0	0	0	0	0	0	0	0	0	35894000
MORF4L1	1449900000	1565300000	1214700000	1470200000	1308900000	1516600000	0	0	0	1593200000	1613200000	1982100000
AIP	382980000	368130000	412650000	706760000	608000000	625310000	0	0	0	935210000	885240000	934870000
NES	0	0	0	0	0	33613000	0	0	0	43811000	0	50680000
MAN2A1	80131000	61126000	38903000	55580000	49100000	40101000	0	0	0	65698000	46562000	54108000
USP19	167660000	203310000	137390000	202830000	184890000	190390000	0	0	0	330300000	210370000	242360000
BMP1	89721000	99701000	0	179320000	246710000	178010000	0	0	0	0	0	107580000
EXOSC9	225870000	255470000	268410000	203520000	333040000	317490000	0	0	0	375080000	373820000	322130000
SUGP1	22510000	22120000	25529000	38082000	0	26609000	0	0	0	48788000	0	0
CNOT1	586820000	560630000	480760000	633790000	456880000	425580000	0	0	0	541940000	494760000	543290000
ITGAV	1681300000	1487100000	1615900000	1765900000	1626800000	1629500000	0	0	0	2255400000	2068700000	2174900000
EXOC6	0	0	0	0	0	11531000	0	0	0	0	0	0
SIPA1L1	0	296240000	0	282830000	0	0	0	0	0	0	0	0
NBN	144980000	165080000	124950000	107510000	112050000	110420000	0	0	0	123300000	0	87192000
KDM5C	25694000	0	0	0	0	0	0	0	0	28198000	28410000	29473000
MAP1LC3B	211840000	146040000	99023000	264480000	229500000	236450000	0	0	0	1632100000	1615700000	1494000000
KRT87P	0	0	0	0	0	579960000	0	0	0	0	0	0
MRPS16	0	0	0	0	0	0	0	0	0	0	0	36148000
PGP	402450000	447490000	471780000	524850000	377860000	409240000	0	0	0	331400000	359730000	339050000
C5orf51	0	45208000	0	0	47704000	44981000	0	0	0	71593000	114650000	118310000
HCFC1	2503300000	2566700000	2553700000	1586200000	1433000000	1581000000	0	646190000	0	1047400000	950350000	1260800000
PIGK	0	0	0	0	0	0	0	0	0	0	0	40610000
OFD1	0	0	0	0	0	0	0	0	0	0	0	59611000
DPRX	0	0	0	0	0	0	0	0	0	0	0	129190000
RBM38	53518000	0	0	29536000	31944000	37108000	0	0	0	0	27692000	32114000
DYNLT3	0	0	0	0	0	0	0	0	0	0	0	61170000
YIF1A	0	0	0	0	0	0	0	0	0	0	0	25017000
BICC1	0	0	0	0	0	0	0	0	0	0	0	48968000
ZMYM3	0	28707000	0	0	0	0	0	0	0	0	0	0
TUBAL3	0	0	0	0	0	0	0	0	0	0	0	11210000
SMCHD1	362280000	395580000	317880000	369430000	318580000	265440000	0	0	0	400690000	323600000	400460000
HSPB11	0	0	0	0	0	0	0	0	0	0	23788000	0
NDEL1	0	0	0	0	0	0	0	0	0	47734000	35951000	0
RNPEP	501600000	513310000	498700000	667950000	617770000	617380000	0	0	0	812450000	703570000	628440000
SAC3D1	0	0	0	0	0	0	0	0	0	11164000	0	0
RGPD3	0	0	0	0	0	0	0	0	0	0	0	39862000
DIAPH2	0	0	0	0	67649000	74002000	0	0	0	66386000	68050000	98971000
POLA1	586310000	485230000	405750000	650680000	545910000	556860000	0	0	0	565280000	494070000	503650000
SHROOM1	0	0	0	0	0	0	0	0	0	74520000	0	70805000
CD9	125280000	0	92968000	199710000	176700000	129300000	0	0	0	247290000	133690000	286480000
PCM1	325340000	423710000	331340000	342910000	396050000	405680000	0	0	0	527860000	477530000	512050000
EML4	0	0	209400000	173550000	257660000	204430000	0	0	0	199700000	214510000	233800000
F13A1	0	0	0	0	0	0	0	0	0	0	0	32202000
Q68CR8	248940000	228730000	292980000	314180000	311850000	317330000	0	0	0	230240000	0	0
PIP5K1A	203810000	194400000	199170000	225020000	231070000	244300000	0	0	0	142930000	161850000	172250000
B2M	3514100000	4010900000	3803200000	4911500000	4123600000	4669900000	0	1046500000	0	5673400000	5952300000	3960400000
RTL8C	226010000	274440000	317850000	252970000	199730000	209600000	0	0	0	449690000	384070000	449200000
RRBP1	3954300000	2989400000	2719600000	2544900000	2660500000	2958400000	615000000	0	0	1835300000	2257700000	1976300000
ZNF644	0	0	0	94414000	109050000	131440000	0	0	0	165750000	151050000	150700000
ARAP2	0	0	0	0	0	0	0	0	0	0	0	175440000
SMARCA4	1156100000	974700000	1030400000	1056800000	1141100000	910320000	0	0	0	1053100000	1138600000	1261000000
PDE3B	0	0	0	0	0	0	0	0	0	0	0	17617000
SLC20A1	0	0	0	0	0	0	0	0	0	0	0	52366000
SYNPO	430290000	403070000	373860000	389800000	378830000	345010000	0	0	0	354950000	347270000	367900000
TRIP10	0	0	0	0	0	0	0	0	0	0	0	26708000
GGCX	62749000	0	0	0	0	0	0	0	0	0	0	0
BID	83081000	0	0	103920000	114350000	98466000	0	0	0	0	82735000	0
GABPA	0	0	0	0	0	0	0	0	0	0	37569000	0
ANKRD40	0	0	0	0	20697000	0	0	0	0	0	0	0
NDC80	306200000	195880000	200220000	262240000	303320000	217170000	0	0	0	329030000	300460000	307990000
TRAM1	203210000	247590000	240170000	224380000	179220000	226390000	0	0	0	154930000	314810000	160690000
PCID2	114030000	133720000	149330000	163780000	144670000	152480000	0	0	0	265860000	299490000	243050000
TFB1M	0	0	33220000	24325000	0	0	0	0	0	36167000	0	26330000
HMG20B	380830000	278050000	303180000	339060000	405350000	391180000	0	0	0	511800000	547430000	476430000
SELENOK	0	0	0	0	0	0	0	0	0	0	0	63951000
UTP25	180040000	172180000	143150000	171020000	167220000	132040000	0	0	0	323020000	286530000	314160000
DNAJB2	0	0	0	0	0	5696800	0	0	0	0	0	0
ATG13	0	0	0	17729000	0	0	0	0	0	0	0	0
NCOA3	39438000	0	0	0	60813000	0	0	0	0	0	0	0
GLS	1574900000	1100700000	1448000000	2277100000	2106000000	1848900000	0	0	0	3001100000	2787200000	3202000000
L1CAM	4691900000	4515600000	3821200000	5399000000	4994900000	4859200000	0	0	0	4900300000	4270900000	4620300000
ME1	134180000	122390000	0	221970000	137790000	121110000	0	0	0	137610000	74526000	101340000
WASL	117860000	104160000	176720000	129250000	166550000	181630000	0	0	0	164200000	229870000	197400000
ITGB1BP1	0	0	0	0	0	0	0	0	0	0	0	17844000
MSH3	106110000	112270000	93773000	89360000	73058000	94203000	0	0	0	115650000	94195000	99346000
KHDC4	99266000	348210000	147900000	56369000	0	95900000	0	0	0	30317000	66292000	70919000
MIS12	0	0	0	0	0	0	0	0	0	0	0	16060000
REEP3	53631000	42357000	53188000	0	0	0	0	0	0	0	0	0
SUZ12	117960000	169850000	200080000	117090000	112220000	108580000	0	0	0	120170000	125510000	136950000
KANK1	29704000	29948000	0	0	21963000	27087000	0	0	0	37620000	37399000	54144000
ARAP3	0	0	0	0	0	0	0	0	0	0	19775000	0
PARP2	60888000	0	68668000	73978000	75337000	89610000	0	0	0	46614000	45418000	49819000
VRK1	0	0	0	161350000	0	0	0	0	0	0	0	0
PTTG1IP	108890000	111900000	110150000	101120000	148500000	151410000	0	0	0	168860000	113280000	138130000
IPO13	0	0	0	0	0	0	0	0	0	27316000	0	0
RPAP1	36849000	0	0	30798000	0	32928000	0	0	0	0	0	0
PSMC4	2162700000	2088000000	2205900000	2797100000	2825600000	2747900000	321230000	292780000	476000000	2528500000	3096400000	3104800000
ZNF503	301580000	349780000	342130000	231380000	248280000	244490000	0	0	0	438250000	421600000	389860000
PPIC	87650000	89628000	154500000	110200000	103560000	102260000	0	0	0	72218000	103830000	73702000
KDM1A	519600000	634690000	587530000	584820000	552580000	457290000	0	0	0	575200000	553640000	578280000
EGFR	1354900000	1175100000	1394800000	1551800000	1412700000	1359700000	0	1197400000	0	2425400000	2008200000	2400000000
A2ML1	0	0	0	0	0	0	0	0	165810000	0	0	0
NT5DC1	215540000	219260000	269420000	232350000	249040000	236890000	0	0	0	317560000	213520000	207290000
RAD51AP1	93111000	86532000	93405000	0	0	92106000	0	0	0	0	0	0
TMTC3	0	0	0	0	0	0	0	0	0	0	7307700	0
SAFB	288600000	406730000	269990000	310030000	377000000	388120000	0	0	0	575180000	581230000	613320000
WDR75	278610000	270150000	259150000	243690000	171150000	221540000	0	0	0	210250000	205000000	193600000
MB21D2	0	0	0	0	0	0	0	0	0	0	0	38662000
SMAP1	79399000	0	0	68595000	76839000	69834000	0	0	0	0	82550000	0
GGH	137280000	143060000	156480000	200140000	143140000	154230000	0	0	0	215950000	192720000	219140000
ERCC3	37093000	83768000	58435000	0	26330000	37318000	0	0	0	33116000	36187000	31224000
POR	1659100000	1498900000	1540900000	1796800000	1523800000	1517200000	143680000	0	0	1135500000	1137900000	1110100000
CSK	99631000	99275000	96751000	113570000	80442000	86511000	0	0	0	90540000	74423000	100570000
GLE1	8863100	0	0	11233000	0	0	0	0	0	42257000	16805000	16915000
GOLGA4	0	0	0	0	0	0	0	0	0	43498000	0	30665000
APPL2	0	0	0	0	0	0	0	0	0	0	0	15530000
PTPN1	248080000	249400000	227380000	284070000	330360000	303060000	0	346820000	0	363270000	367960000	357160000
PTPN2	150430000	153170000	119430000	134580000	117110000	152510000	0	0	0	83258000	100230000	97438000
UXS1	0	0	19674000	28842000	0	0	0	0	0	0	0	0
RFC5	510770000	421760000	439530000	483570000	385760000	358720000	0	0	0	325950000	313110000	262230000
GNPDA1	285500000	271890000	305910000	335510000	260670000	285150000	0	0	0	235900000	246310000	246420000
GGNBP2	0	0	0	0	0	0	0	0	0	0	0	62577000
DSN1	0	0	0	60955000	0	0	0	0	0	50810000	51449000	51795000
ISL2	0	0	0	0	0	0	0	0	0	0	0	18122000
LYAR	0	0	0	0	0	0	0	0	0	0	0	17964000
PHB	3456200000	7810900000	7319600000	6217400000	7053800000	3338400000	2386600000	2983700000	3382900000	98038000	603550000	199240000
ALDH5A1	0	0	0	0	0	0	0	0	0	0	0	37159000
PPIA	55014000000	75808000000	63377000000	53962000000	60953000000	66850000000	12249000000	16674000000	15663000000	56510000000	71151000000	63089000000
WTAP	361080000	453160000	385190000	369210000	343820000	336140000	0	0	0	622160000	628510000	566850000
MARS1	1870900000	2209500000	1836900000	1979000000	1881300000	1630600000	0	443360000	0	1653700000	1281700000	1766400000
INTS4	0	0	0	0	0	0	0	0	0	0	0	0
NPR3	131450000	159830000	147160000	169580000	166030000	143460000	0	0	0	306770000	245030000	308890000
RPL13	8008000000	7151000000	9172800000	8528400000	8823900000	8385500000	7568900000	4825100000	10730000000	10987000000	10839000000	10972000000
FUS	2772900000	2196900000	4239000000	2478400000	2376100000	2716500000	971290000	0	539140000	2724100000	2804500000	3670400000
PPAT	175610000	172100000	160220000	228740000	198540000	217700000	0	0	0	291910000	232340000	242930000
EMC2	0	0	0	0	0	74278000	0	0	0	100120000	93617000	119290000
CERS2	791060000	640600000	619870000	911750000	1005600000	927490000	0	0	0	970810000	1094700000	914300000
CCNT1	88535000	108700000	101760000	92893000	86369000	100330000	0	0	0	65315000	65823000	61903000
TPRKB	49773000	58885000	71738000	54241000	55224000	49248000	0	0	0	79045000	93690000	70305000
SUCLG1	888860000	747780000	708020000	683910000	602580000	709040000	471190000	494680000	593050000	683910000	706200000	741920000
RPS23	743500000	875210000	808300000	501880000	692100000	698710000	850630000	847010000	1109400000	348640000	255180000	255250000
CHM	53617000	0	48911000	0	62623000	46654000	0	0	0	57208000	39606000	50981000
PELP1	116850000	93557000	0	134860000	121460000	117110000	0	0	0	145190000	129260000	112070000
GPRC5A	79749000	70290000	85264000	94472000	86611000	102430000	0	0	0	96378000	81686000	0
ZCCHC8	0	0	0	0	0	0	0	0	0	0	0	16294000
KYAT1	0	0	0	24988000	0	0	0	0	0	0	0	0
STARD7	0	26065000	0	0	0	0	0	0	0	0	0	0
SRSF6	816330000	870140000	813890000	899210000	1001900000	890320000	923080000	1544200000	1237600000	1869600000	1729400000	1706500000
SH3BP4	324230000	315860000	294400000	320320000	275480000	210050000	0	0	0	382630000	349250000	366700000
TIAL1	927150000	870360000	928350000	725770000	766240000	764940000	0	0	0	975910000	891130000	938540000
PALS1	38647000	43663000	0	50480000	42565000	36438000	0	0	0	50763000	56835000	54637000
MPZL1	0	0	0	0	0	0	0	0	45271000	0	0	0
MRPL19	43810000	62354000	68691000	79806000	60210000	60341000	0	0	0	109770000	157230000	177570000
YME1L1	329600000	297230000	225750000	270950000	356230000	317510000	0	0	0	354540000	237100000	276620000
UMPS	600210000	557010000	482700000	642690000	552890000	550270000	0	0	0	799100000	570490000	663490000
C1R	0	32483000	0	35039000	0	0	0	0	0	0	0	0
MITF	143710000	141190000	105750000	157450000	140440000	141570000	0	0	0	243540000	223660000	235610000
TGM1	0	63829000	167210000	0	0	0	1620000000	2157600000	2586600000	0	0	0
MEPCE	0	41499000	42552000	37633000	0	0	0	0	0	0	0	0
GOSR1	181810000	169840000	223960000	135590000	149300000	174160000	0	0	0	264710000	229930000	274740000
MALT1	56744000	53503000	50582000	45173000	39314000	53259000	0	0	0	55542000	65155000	58743000
IST1	260010000	318650000	338400000	225420000	166830000	249590000	0	0	0	226520000	252630000	149170000
SUGT1	834340000	971860000	971150000	941960000	998860000	1191800000	0	0	0	787950000	1217300000	1082200000
XPO5	185750000	166320000	153440000	283160000	248350000	189260000	0	0	0	151770000	177660000	165690000
XPO7	271470000	284550000	251580000	272600000	229970000	226430000	0	0	0	212820000	175890000	224980000
TMEM199	0	29598000	0	0	0	0	0	0	0	43881000	0	0
IP6K2	0	0	0	0	0	0	0	0	0	0	0	48118000
OSTF1	0	0	0	32656000	37011000	32120000	0	0	0	50978000	43480000	32861000
C1QBP	0	0	0	0	0	0	0	0	65480000	0	0	0
LGMN	110870000	104430000	102840000	149420000	162130000	174770000	0	0	0	130430000	143950000	122730000
NMI	0	0	0	0	0	0	0	0	0	0	0	17125000
CLIP4	0	0	0	23603000	0	0	0	0	0	0	0	0
DHX38	256610000	251650000	163410000	203820000	177030000	204880000	0	0	0	198050000	191580000	178960000
DHX8	471480000	436070000	385360000	431860000	400830000	363230000	0	0	0	419240000	390050000	431720000
NT5C2	31413000	0	41675000	33387000	27293000	39414000	0	0	0	0	0	0
TAB1	60411000	0	0	0	0	0	0	0	0	0	0	0
GYS1	238100000	279550000	155100000	163300000	130030000	163950000	323460000	0	353550000	210430000	118750000	154200000
VTI1B	61764000	62191000	65456000	58976000	66697000	0	0	0	0	62343000	62441000	61214000
RBM6	0	0	0	0	0	0	0	0	0	0	0	21406000
ASH2L	0	41717000	0	0	47868000	51387000	0	0	0	0	0	0
BBX	0	0	0	83776000	0	0	0	0	0	0	0	0
DAAM1	0	0	0	0	0	0	0	0	0	0	0	11781000
DLGAP5	1560800000	1524300000	1259100000	1264000000	1439200000	1492300000	0	0	0	1631200000	1520200000	1698600000
NDUFV2	190870000	220700000	205440000	234170000	233860000	180790000	0	0	0	150570000	191340000	173070000
NDUFB10	220410000	238220000	374540000	260590000	311850000	327750000	0	0	0	591770000	778360000	619130000
PRIM2	89293000	0	0	124040000	78406000	72863000	0	0	0	214610000	179230000	190640000
DDX49	102890000	121650000	123830000	160210000	110230000	114950000	0	0	0	178760000	162310000	181540000
PPP2R1A	6483900000	5677000000	4110500000	7630300000	7422000000	6554400000	670590000	439630000	576130000	7569700000	6676300000	7271400000
KPNA2	7395000000	6982200000	6369000000	7238200000	5902500000	5979100000	530280000	658140000	1052900000	6677600000	6800400000	6892000000
EIF4A1	17866000000	14826000000	15857000000	21272000000	20460000000	18799000000	3930600000	3893400000	3038200000	12401000000	15495000000	13408000000
FBXO7	60370000	74057000	70780000	70179000	74634000	51897000	0	0	0	96129000	105550000	99803000
CLK3	0	0	0	75603000	0	85604000	0	0	0	69053000	70977000	61673000
HK1	823440000	709030000	792580000	869300000	706070000	630980000	0	0	0	619310000	615600000	572280000
SEPTIN10	213130000	215060000	204820000	241790000	197570000	170940000	0	0	0	311790000	268860000	257310000
NUCB1	1517900000	1195400000	1210700000	1774300000	1381300000	1588200000	1567100000	670550000	613730000	1424500000	1603300000	1334300000
CASP9	0	0	0	27861000	29346000	0	0	0	0	0	0	43670000
KATNA1	25518000	21567000	0	18206000	0	0	0	0	0	27315000	18626000	21522000
LMAN2	252540000	259850000	402820000	484060000	279860000	337210000	0	0	0	354230000	382100000	442960000
ZNF460	1011800000	1248300000	989520000	925660000	1211700000	1322600000	0	0	0	998160000	1046700000	992850000
ZNF658	0	0	0	78821000	107950000	0	0	0	0	0	0	0
RPF2	404080000	394240000	399810000	328810000	325230000	396860000	0	0	311540000	306440000	313020000	302930000
PREB	0	72693000	0	0	0	52146000	0	0	0	0	0	0
POLR1G	419720000	465840000	374080000	273810000	294640000	316380000	0	0	0	375510000	362690000	422360000
MANF	300270000	390800000	338050000	357440000	470060000	568380000	0	0	0	432120000	405970000	447670000
NUP93	1414400000	1280700000	1398200000	1602000000	1331700000	1186600000	1108900000	1083600000	1404900000	868980000	855500000	930170000
PPP2R1B	139860000	160320000	70824000	185160000	139100000	80350000	0	0	0	114610000	90416000	127370000
SRPK1	184520000	258330000	196190000	167290000	204730000	176830000	0	0	0	211910000	220320000	247110000
CENPU	0	0	0	0	0	0	0	0	0	0	0	16057000
G6PD	9156100000	9528000000	8789000000	11606000000	11634000000	11007000000	3505000000	3980400000	1964700000	13577000000	13655000000	13262000000
GLOD4	285630000	278220000	343590000	439220000	359910000	339390000	227580000	0	0	493660000	543640000	569760000
LRPAP1	145500000	290140000	312530000	173720000	212020000	191650000	0	0	0	0	0	89651000
NSUN4	0	0	0	0	0	0	0	0	0	0	0	41478000
RTCA	77799000	49378000	0	82311000	72572000	65981000	0	0	0	90824000	103980000	70811000
SPAG5	519290000	559040000	436260000	567620000	514620000	484620000	0	0	0	622170000	528790000	506490000
PFAS	2828700000	2823100000	1980300000	2801400000	3062700000	3084300000	767960000	690400000	1037300000	2584900000	2246000000	2749800000
NAB1	162160000	165230000	169320000	192920000	212540000	203550000	0	0	0	288080000	368100000	361960000
CAND1	1417000000	1273500000	944840000	1568200000	1571700000	1463200000	0	0	0	1783900000	1687600000	1727800000
NAA25	0	0	0	0	0	0	0	0	0	0	0	19114000
MTG1	0	0	0	0	40955000	31546000	0	0	0	0	0	0
NOC3L	311940000	351400000	224110000	233850000	252480000	270970000	0	0	0	314880000	248900000	305710000
PPP4R1	0	0	0	0	0	0	0	0	0	0	0	23505000
MAP1S	0	0	0	58440000	0	0	0	0	0	77274000	0	0
RNMT	44656000	0	0	64518000	64619000	0	0	0	0	50280000	65045000	71247000
EXD2	0	0	0	0	0	0	0	0	0	0	0	14512000
UBTF	152760000	161300000	141210000	163580000	155880000	126430000	0	0	0	198060000	217860000	246130000
PNN	291530000	306590000	300660000	438140000	561400000	412090000	0	0	0	626230000	586070000	639930000
LCMT2	52973000	0	30717000	35057000	29496000	31093000	0	0	0	0	0	0
TYMS	1144700000	1187900000	1242700000	1284300000	1287400000	1012100000	411910000	763820000	1053200000	1629900000	1635900000	1589100000
MRPL18	79366000	100050000	95986000	85974000	81305000	68637000	0	0	0	61637000	65022000	79669000
HBS1L	247400000	234360000	199640000	207550000	179090000	191870000	0	0	0	195460000	208630000	184910000
MOGS	0	0	0	0	0	31781000	0	0	0	21860000	0	0
NOP56	859410000	612500000	721780000	1065500000	882060000	872130000	0	0	0	1217300000	1041600000	1257400000
ACSL1	115310000	112320000	98291000	129750000	122270000	130490000	0	0	0	107620000	97155000	103420000
NLN	336800000	320200000	188840000	251240000	293960000	218680000	0	0	0	387120000	196730000	307770000
CUL7	0	0	0	0	0	0	0	0	0	0	0	19018000
ASB6	0	0	0	0	0	0	0	0	0	42211000	0	53380000
HERC4	132630000	197750000	144090000	154260000	100820000	117530000	0	0	0	113430000	150220000	155230000
GTF2I	1986500000	2038300000	1501900000	2807700000	1928500000	1736500000	373650000	0	0	2171500000	1444500000	2577000000
FAF1	141080000	110070000	138450000	183220000	119000000	119590000	0	0	0	157940000	145880000	154980000
XPOT	0	0	54759000	0	49218000	45859000	0	0	0	48168000	0	0
NOP14	349680000	290240000	302670000	456210000	346400000	368350000	0	0	0	469540000	567970000	509640000
DNAJC3	90756000	0	0	0	0	0	0	0	0	186960000	149420000	121700000
PTDSS1	344560000	375830000	332900000	178990000	282720000	273530000	0	0	0	0	213660000	197180000
RAP1A	0	0	0	0	0	0	0	0	0	0	0	100590000
SPOP	0	0	0	0	0	0	0	0	0	59788000	70655000	76039000
CREB3L2	0	0	0	0	25856000	26707000	0	0	0	31323000	25353000	0
MED14	0	0	0	0	0	0	0	0	0	0	0	34458000
GOLGA5	0	0	0	0	0	0	0	0	0	0	0	32995000
PPIE	0	0	0	0	0	0	0	0	0	0	0	75739000
ZFP14	0	0	0	0	0	0	0	0	0	0	0	29787000
ASS1	0	85049000	0	0	76039000	67237000	0	0	0	100950000	125340000	113110000
AUP1	425690000	406910000	409990000	303760000	284470000	302210000	0	0	0	300200000	214080000	277440000
FMR1	296970000	334250000	243090000	322110000	357160000	493290000	0	0	0	361240000	311450000	377810000
CEP78	68310000	0	0	77886000	64220000	0	0	0	0	92111000	80957000	0
VPS26C	34333000	52348000	38611000	0	31140000	0	0	0	0	38200000	0	0
TMEM147	0	0	0	0	0	0	0	0	0	0	0	18531000
ATP5PF	48943000	42368000	0	0	0	0	0	0	0	0	0	0
ISY1	0	0	0	0	0	41755000	0	0	0	108510000	0	136630000
SNRPG	54515000	88914000	156790000	66621000	0	67873000	0	0	257090000	459030000	557070000	347510000
ERCC2	74502000	70823000	70996000	70570000	72825000	63688000	0	0	0	55023000	71493000	59740000
DRG2	234420000	373270000	311100000	396880000	240580000	313550000	0	0	0	389620000	415450000	322470000
GLUL	863000000	1024900000	747370000	888710000	970500000	898860000	0	0	0	688820000	924760000	807180000
ZNF593	0	0	95890000	0	0	0	0	0	0	0	0	0
COL4A1	342790000	329570000	300060000	390110000	386650000	400030000	0	0	0	593120000	639340000	636340000
ARHGAP18	0	0	0	0	0	0	0	0	0	0	21539000	0
ARNT	239380000	290830000	255490000	176430000	202530000	201000000	0	0	0	203840000	180240000	189320000
KIF2A	966260000	711760000	968740000	846730000	893770000	731480000	0	520720000	0	865110000	751470000	837130000
PFKFB2	0	0	0	34948000	0	0	0	0	0	48888000	50956000	69468000
MYO1B	699030000	590130000	533350000	565180000	595970000	578780000	0	0	0	692700000	651850000	577450000
Q4LE74	0	0	0	0	0	0	0	0	0	0	0	9082700
GRB2	180650000	0	0	0	0	191560000	0	0	0	575080000	330160000	305150000
EIF3L	849460000	778470000	902800000	984940000	753500000	770550000	0	0	0	805410000	904000000	643360000
RBFOX2	136180000	140140000	214740000	126910000	121650000	136210000	0	0	0	219220000	193020000	135650000
SMYD3	0	0	37167000	62473000	47275000	40452000	0	0	0	0	0	0
WDR46	578450000	601510000	646290000	727260000	593810000	636120000	0	0	0	755490000	830260000	712230000
ARCN1	2800600000	2748300000	2812300000	3342200000	3093500000	3027800000	0	0	0	3488900000	3084700000	3181500000
DHFR	521070000	519800000	737720000	594810000	611430000	733630000	0	0	0	512160000	541590000	465450000
RDX	1398900000	1564200000	1534300000	2139900000	1756400000	2050800000	291990000	531040000	0	2604900000	3267700000	2311400000
RIOK3	0	185010000	0	204950000	156760000	182630000	0	0	0	331230000	266780000	289930000
RPS19	1438100000	1579800000	1651800000	1832200000	1703100000	1794300000	4096000000	3565500000	7092500000	3591000000	3766700000	3617500000
IFT27	0	0	0	0	0	0	0	0	0	11273000	0	0
TSPO	170470000	138900000	117170000	200120000	0	151530000	0	0	0	110590000	126070000	87578000
MCM5	4154500000	4229600000	4377100000	2937100000	3396000000	4088000000	386050000	369590000	257430000	2025400000	2073300000	2894600000
SNU13	329330000	343370000	388280000	277680000	424630000	379720000	0	417870000	313370000	499320000	619930000	534140000
STX12	51116000	55941000	0	43927000	69276000	64844000	0	0	0	0	59077000	53267000
PSMD10	153720000	200570000	221460000	235380000	217330000	238720000	0	0	0	320120000	355870000	344180000
HMGCL	0	49347000	0	0	0	38192000	0	0	0	48360000	0	67049000
MBNL3	94422000	83941000	93009000	0	118270000	109460000	0	0	0	114730000	125180000	139270000
NRDC	239120000	209140000	243570000	330530000	191860000	219250000	0	0	0	362980000	267650000	302200000
OSBPL9	503190000	540690000	453160000	555820000	590300000	475770000	0	0	0	575840000	560360000	674680000
DDAH1	41054000	0	39511000	36683000	47290000	45625000	0	0	0	51352000	74402000	39891000
NFIA	0	0	0	43756000	0	47837000	0	0	0	0	61138000	0
MRPL43	213930000	235320000	156380000	170510000	187360000	190200000	0	0	0	0	0	93327000
COG2	0	0	0	106140000	94618000	0	0	0	0	131860000	0	0
PALM2AKAP2	0	0	0	0	0	0	0	0	0	0	0	95431000
Q658U3	231190000	198250000	0	174780000	189360000	227760000	197960000	215090000	0	215280000	220970000	239340000
CD55	2213200000	1717000000	2176800000	2394000000	2248400000	2033800000	0	0	0	675850000	643210000	628770000
PFDN2	432420000	474950000	408070000	536440000	656550000	607260000	0	911260000	0	1350500000	1449900000	1436300000
NFXL1	56017000	69875000	0	0	73186000	66158000	0	0	0	0	0	0
TRIM5	0	0	0	0	0	0	0	0	0	0	0	44819000
CASP14	0	81420000	124440000	0	0	0	1402600000	2068300000	1344400000	0	0	0
RPS4X	18556000000	17514000000	18928000000	16222000000	14520000000	16651000000	7458500000	7736000000	14076000000	11951000000	11331000000	12531000000
RPL31	1783700000	2101000000	2499000000	1599200000	1321700000	1486200000	2571100000	4196700000	4452800000	1334900000	1495500000	885640000
LYZ	61414000	68207000	159520000	0	0	50345000	1157700000	0	0	0	0	0
DAP	0	0	0	0	0	0	0	0	0	0	0	133650000
ARPC3	403650000	396540000	647400000	498210000	402300000	464130000	0	0	0	329860000	343230000	376840000
AP3S1	28078000	0	0	27497000	33907000	0	0	0	0	31888000	49779000	0
S100A9	0	92825000	438890000	118950000	95772000	0	0	0	521660000	95518000	0	0
H3-3B	5955700000	1994000000	337990000	2959300000	3208300000	1802900000	0	0	0	4674000000	2968500000	4594900000
H4C8	53025000000	55047000000	71947000000	48416000000	51732000000	53444000000	55026000000	48657000000	56186000000	65837000000	60023000000	54542000000
RPS28	743830000	775570000	1391800000	786630000	945330000	867290000	0	0	0	1238200000	1242800000	1146200000
H2BC5	67023000000	90976000000	53638000000	47952000000	61292000000	92298000000	82109000000	53017000000	179820000000	56008000000	78872000000	73017000000
RPS15A	1293400000	1422400000	1700700000	1309300000	1120500000	1627300000	829430000	0	1221300000	1747000000	2494100000	1399100000
RNF7	0	0	0	0	0	0	0	0	0	84643000	63041000	61315000
COPS6	338540000	374530000	338540000	433180000	586570000	549520000	0	0	0	424870000	407460000	437130000
PFDN4	0	0	0	0	0	0	0	0	0	355310000	495870000	458270000
LSM3	249720000	295470000	456820000	380840000	270760000	280990000	0	0	0	174370000	158300000	160880000
RAB32	156300000	187540000	206840000	201000000	175760000	205400000	0	0	0	109400000	127060000	0
GABARAP	0	0	0	0	0	0	0	0	0	97653000	101460000	88934000
IDH1	2192300000	2108800000	2189300000	2388400000	2208700000	2146900000	527430000	733170000	392200000	1869100000	1605500000	2008200000
Q9UG77	0	0	0	19786000	0	0	0	0	0	37246000	0	27783000
NFS1	172880000	200540000	164970000	185240000	184500000	194180000	0	0	0	185670000	184370000	133960000
PRKAR1A	1751800000	1532300000	1879500000	2257900000	2078600000	1849400000	0	625580000	466410000	2500400000	2126900000	2676300000
EHD1	443590000	353630000	299500000	579170000	608660000	470300000	0	0	0	592100000	553280000	648470000
CEBPZ	132230000	101560000	0	0	0	154910000	0	0	0	133050000	143880000	104290000
HNRNPC	7877100000	6598300000	7180800000	10188000000	9884400000	8468100000	4687700000	7144300000	4346200000	24260000000	22100000000	24594000000
MAPRE3	0	0	0	0	0	0	0	0	0	0	0	41624000
RNGTT	0	0	0	0	0	0	0	0	0	0	93496000	0
USP1	179070000	261770000	175520000	161390000	163520000	163740000	0	0	0	146410000	148330000	141140000
PPM1G	800260000	832800000	961480000	969930000	943190000	916870000	0	0	0	922560000	941960000	1086200000
PDHX	287970000	236460000	345340000	256330000	254890000	246440000	0	0	0	205380000	166040000	219730000
SAR1A	638810000	720660000	672620000	736800000	648880000	732600000	0	0	0	584150000	752670000	584920000
HIRIP3	60538000	75706000	67345000	72803000	99383000	98273000	0	0	0	172310000	117710000	218920000
CDC42EP4	0	0	0	0	0	26831000	0	0	0	0	0	0
PDCD4	1035700000	1092400000	1198900000	1417400000	1492500000	1334800000	0	0	0	1501000000	1558900000	1532300000
SRSF3	631410000	538340000	647490000	660850000	500550000	628870000	0	1518300000	1535300000	1613400000	1395500000	1074000000
KIF18A	138400000	142140000	149790000	130750000	167900000	140160000	0	0	0	123070000	131610000	145940000
TUBB2A	167600000	121730000	142590000	203950000	180000000	168180000	0	0	0	127280000	108350000	128060000
F3	97540000	155890000	191870000	102020000	118350000	127260000	0	0	0	82377000	0	39975000
COPS2	350070000	356380000	436790000	515990000	448500000	388880000	0	0	0	504180000	552920000	596750000
SSR1	0	0	0	0	0	0	0	0	0	0	0	19891000
JAG1	0	0	0	0	0	0	0	0	0	0	0	6568400
CDC7	0	0	0	0	0	0	0	0	0	0	0	57754000
SHKBP1	301660000	272520000	332380000	291930000	299140000	282980000	0	0	0	279780000	246890000	261230000
GUSB	0	0	0	0	0	0	0	0	0	0	0	24565000
GPAA1	225960000	191510000	204030000	188890000	166120000	167210000	0	0	0	158580000	121910000	117060000
MAP7	1556400000	1669000000	1411600000	1472400000	1257300000	1475800000	0	0	0	1656200000	1487600000	1484700000
TRMT1L	0	0	0	0	0	0	0	0	0	0	0	15252000
IRAK2	141530000	140300000	175600000	132420000	169430000	145700000	0	0	0	183840000	165330000	142100000
CDCA3	127840000	115530000	0	124060000	114480000	92245000	0	0	0	0	132860000	0
SCP2	540990000	577180000	703670000	863010000	767570000	636360000	408590000	0	0	1378000000	1357200000	1254500000
KCNAB2	54054000	0	46212000	48757000	72550000	43917000	0	0	0	38951000	48173000	35285000
PRPF3	643720000	630460000	608850000	451350000	462780000	473460000	313490000	0	0	592440000	594390000	560870000
ZW10	140330000	140950000	114350000	135930000	133920000	107480000	0	0	0	136000000	101110000	131180000
MINPP1	34169000	0	0	52242000	45672000	0	0	0	0	0	66903000	68309000
REPS1	0	0	0	0	0	36593000	0	0	0	0	0	0
RPA2	221490000	193480000	297240000	228510000	242130000	201530000	0	0	0	200240000	229760000	162110000
GTF2H1	360360000	295500000	288590000	303710000	436840000	413650000	0	0	0	428790000	448680000	344970000
HARS2	169110000	146720000	143510000	192800000	216480000	185750000	0	0	0	156060000	101570000	105400000
NUP42	0	57029000	55791000	62999000	49456000	48876000	0	0	0	86341000	77355000	79586000
ATP6V0D1	77360000	80550000	84699000	90593000	78372000	76705000	0	0	0	78058000	66625000	70854000
TGFB2	72141000	101860000	108770000	79694000	68165000	61480000	0	0	0	138220000	113760000	115820000
CAPZB	2178300000	2525500000	3374100000	3773400000	4099700000	3744600000	1325300000	0	1540900000	3691700000	3952400000	4665400000
MTHFD2	280700000	321670000	274970000	285560000	349370000	363290000	0	0	0	227780000	259600000	233000000
BCAS2	173470000	227800000	200880000	163990000	130330000	196010000	0	249870000	486210000	399040000	509260000	400840000
CHAF1B	482550000	491800000	545100000	405330000	404970000	416820000	0	0	0	331370000	223310000	309980000
RPL3L	0	0	0	0	0	0	0	0	0	32274000	0	0
PNO1	136760000	101680000	164490000	157940000	115820000	102540000	0	0	0	219930000	208320000	194700000
PLK1	1057200000	1156400000	1096000000	1071100000	1086000000	1110900000	0	0	0	1103300000	1159000000	989800000
TDG	79698000	50871000	56226000	70307000	62634000	0	0	0	0	93024000	76104000	100890000
ACOX3	82881000	68570000	61012000	65105000	53606000	41887000	0	0	0	0	23947000	77274000
MRPL38	132150000	106410000	175950000	160020000	150830000	140240000	0	0	0	77689000	91921000	107120000
NIT1	49437000	0	44438000	0	0	0	0	0	0	0	0	0
ATF7	83418000	121020000	104370000	99445000	90609000	89903000	0	0	0	0	0	0
B2R8Y6	320430000	261880000	341460000	331240000	302880000	283390000	0	0	0	235220000	184050000	133200000
SLC25A15	0	0	0	0	0	0	0	0	0	0	0	11294000
TXNL1	627590000	554720000	690890000	631590000	636980000	764200000	0	0	0	513080000	577960000	486250000
GSTO1	493420000	617980000	539180000	725150000	855130000	755860000	0	0	0	1132700000	1105300000	1013100000
NSL1	0	0	0	0	27597000	0	0	0	0	0	0	0
KTI12	0	56749000	45390000	50853000	37925000	0	0	0	0	61898000	0	77581000
TMEM109	592650000	422910000	484160000	556520000	595350000	616040000	1535000000	1248600000	2374300000	749610000	802710000	865210000
GMDS	60537000	0	0	42248000	0	42922000	0	0	0	0	35408000	42081000
NSRP1	43497000	45722000	46887000	48442000	47474000	50100000	0	0	0	100060000	151690000	145530000
NCLN	284510000	282860000	296970000	248570000	218310000	206990000	0	0	0	232370000	245650000	207700000
YES1	82016000	89814000	75274000	121630000	102630000	84586000	0	0	0	91841000	141480000	126840000
SCAF11	181270000	183910000	141740000	155850000	157030000	155520000	0	0	0	175440000	142820000	153810000
AGO1	220820000	232270000	216070000	87771000	140060000	155090000	0	0	0	0	0	0
GNPAT	0	0	0	0	0	0	0	0	0	0	52994000	0
[truncated: 3,276 more rows]

## Sheet: Identified Proteins
Genes	BES_1mM_identified	BES_4mM_identified	DMEM_identified	HPG_identified
ATP6	FALSE	FALSE	FALSE	FALSE
COX2	TRUE	TRUE	FALSE	FALSE
ATP8	TRUE	TRUE	FALSE	FALSE
MICA	FALSE	FALSE	FALSE	FALSE
A0A023T6R1	TRUE	TRUE	FALSE	TRUE
RBM8A	FALSE	FALSE	FALSE	FALSE
TM9SF4	FALSE	FALSE	FALSE	FALSE
TM9SF2	TRUE	TRUE	FALSE	TRUE
TM9SF3	TRUE	TRUE	FALSE	TRUE
SERPINE1	TRUE	TRUE	FALSE	TRUE
EIF3C	TRUE	TRUE	FALSE	TRUE
PLP2	TRUE	TRUE	FALSE	TRUE
EBP	TRUE	TRUE	FALSE	TRUE
RBM3	TRUE	TRUE	TRUE	TRUE
FTSJ1	TRUE	TRUE	FALSE	FALSE
SLC38A5	TRUE	TRUE	FALSE	TRUE
EPN2	FALSE	FALSE	FALSE	FALSE
PRPSAP2	FALSE	FALSE	FALSE	FALSE
SPECC1	TRUE	TRUE	FALSE	TRUE
SEC61G	TRUE	TRUE	TRUE	TRUE
EXOC3	TRUE	TRUE	FALSE	TRUE
CEP72	FALSE	FALSE	FALSE	TRUE
CCDC22	TRUE	TRUE	FALSE	TRUE
OTUD5	FALSE	FALSE	FALSE	TRUE
PRAF2	FALSE	TRUE	FALSE	TRUE
TFE3	FALSE	FALSE	FALSE	FALSE
HDAC6	FALSE	FALSE	FALSE	FALSE
SDHA	TRUE	TRUE	TRUE	TRUE
A0A024QZ31	FALSE	FALSE	FALSE	FALSE
BRIP1	FALSE	FALSE	FALSE	FALSE
TRAF4	FALSE	FALSE	FALSE	FALSE
FLOT2	TRUE	TRUE	FALSE	TRUE
MYO18A	FALSE	FALSE	FALSE	TRUE
ALDOC	TRUE	FALSE	FALSE	TRUE
RAB34	TRUE	TRUE	FALSE	TRUE
PRDM2	FALSE	FALSE	FALSE	FALSE
EFHD2	FALSE	FALSE	FALSE	TRUE
AGMAT	TRUE	TRUE	FALSE	FALSE
NECAP2	TRUE	TRUE	FALSE	TRUE
COG4	TRUE	TRUE	FALSE	TRUE
EPHA2	TRUE	TRUE	FALSE	TRUE
BCKDK	TRUE	TRUE	FALSE	TRUE
CD2BP2	TRUE	TRUE	FALSE	TRUE
RPL18	TRUE	TRUE	TRUE	TRUE
SNRNP70	TRUE	TRUE	FALSE	TRUE
TDRD3	FALSE	FALSE	FALSE	TRUE
IRF3	FALSE	FALSE	FALSE	FALSE
A0A024QZE9	FALSE	TRUE	FALSE	TRUE
NUP62	TRUE	TRUE	FALSE	TRUE
AKT1S1	TRUE	TRUE	FALSE	TRUE
RNF40	TRUE	TRUE	FALSE	TRUE
A0A024QZH6	FALSE	FALSE	FALSE	FALSE
NCOA4	TRUE	TRUE	FALSE	TRUE
CCDC6	TRUE	TRUE	FALSE	TRUE
HNRNPH3	TRUE	TRUE	TRUE	TRUE
ASCC1	FALSE	FALSE	FALSE	FALSE
SEC24C	TRUE	TRUE	FALSE	TRUE
A0A024QZN2	TRUE	TRUE	FALSE	TRUE
VCL	TRUE	TRUE	TRUE	TRUE
ZWINT	TRUE	TRUE	FALSE	TRUE
ZMIZ1	FALSE	TRUE	FALSE	TRUE
CISD1	TRUE	TRUE	FALSE	TRUE
SIRT1	FALSE	FALSE	FALSE	FALSE
PSAP	TRUE	TRUE	FALSE	TRUE
B3KPC1	TRUE	TRUE	FALSE	TRUE
Q8NDP0	TRUE	TRUE	FALSE	TRUE
PPIF	TRUE	TRUE	FALSE	TRUE
VDAC2	TRUE	TRUE	FALSE	TRUE
EXOC2	FALSE	TRUE	FALSE	TRUE
SERPINB9	TRUE	TRUE	FALSE	FALSE
NQO2	TRUE	TRUE	FALSE	TRUE
RIPK1	FALSE	FALSE	FALSE	FALSE
EIF2AK1	TRUE	TRUE	FALSE	TRUE
ECI2	TRUE	TRUE	FALSE	TRUE
TMEM14B	FALSE	FALSE	FALSE	TRUE
NEDD9	FALSE	FALSE	FALSE	TRUE
NOL7	TRUE	TRUE	FALSE	TRUE
RANBP9	TRUE	TRUE	FALSE	TRUE
NUP153	TRUE	TRUE	FALSE	TRUE
SERPINB6	TRUE	TRUE	FALSE	TRUE
B3KR38	FALSE	FALSE	FALSE	FALSE
AIMP2	TRUE	TRUE	TRUE	TRUE
PRPF4B	TRUE	TRUE	FALSE	TRUE
GMNN	FALSE	FALSE	FALSE	FALSE
BTN3A2	FALSE	FALSE	FALSE	FALSE
TMEM14C	TRUE	TRUE	FALSE	TRUE
FAM8A1	FALSE	FALSE	FALSE	FALSE
H2AC6	TRUE	TRUE	FALSE	TRUE
ABT1	FALSE	FALSE	FALSE	FALSE
DAB2	TRUE	TRUE	FALSE	TRUE
OXCT1	TRUE	TRUE	TRUE	TRUE
A0A024R045	FALSE	FALSE	FALSE	FALSE
HMGN4	FALSE	FALSE	FALSE	FALSE
A0A024R048	FALSE	TRUE	FALSE	TRUE
GNB1	TRUE	TRUE	TRUE	TRUE
NADK	FALSE	FALSE	FALSE	FALSE
HMGCS1	TRUE	TRUE	FALSE	TRUE
VAMP7	TRUE	TRUE	FALSE	TRUE
SKP2	TRUE	TRUE	FALSE	TRUE
NUP155	TRUE	TRUE	FALSE	TRUE
INTS11	FALSE	TRUE	FALSE	TRUE
UBE2J2	FALSE	FALSE	FALSE	FALSE
SDF4	TRUE	TRUE	FALSE	TRUE
B3KQ42	FALSE	FALSE	FALSE	FALSE
CLCC1	FALSE	FALSE	FALSE	FALSE
AMPD2	FALSE	FALSE	FALSE	FALSE
AHCYL1	TRUE	TRUE	TRUE	TRUE
NNT	TRUE	TRUE	FALSE	TRUE
CTTNBP2NL	TRUE	TRUE	FALSE	TRUE
CSDE1	TRUE	TRUE	FALSE	TRUE
VANGL1	FALSE	FALSE	FALSE	FALSE
CAPZA1	TRUE	TRUE	TRUE	TRUE
AURKAIP1	FALSE	FALSE	FALSE	FALSE
TTF2	TRUE	FALSE	FALSE	TRUE
TRIM33	TRUE	TRUE	FALSE	TRUE
GPSM2	FALSE	FALSE	FALSE	FALSE
SIRT2	TRUE	TRUE	FALSE	TRUE
PAF1	FALSE	TRUE	FALSE	TRUE
WDR77	TRUE	TRUE	FALSE	FALSE
RHOC	FALSE	FALSE	FALSE	TRUE
PAK4	FALSE	TRUE	FALSE	TRUE
HNRNPUL1	TRUE	TRUE	TRUE	TRUE
BCKDHA	TRUE	TRUE	FALSE	TRUE
A0A024R0L2	FALSE	FALSE	FALSE	FALSE
ERF	FALSE	FALSE	FALSE	FALSE
Q68D16	FALSE	TRUE	FALSE	FALSE
PAFAH1B3	TRUE	TRUE	FALSE	TRUE
TIMM50	TRUE	TRUE	FALSE	TRUE
SAMD4B	FALSE	FALSE	FALSE	FALSE
A0A024R0Q0	TRUE	TRUE	FALSE	FALSE
PLD3	FALSE	TRUE	FALSE	TRUE
PPP1R13L	TRUE	TRUE	FALSE	TRUE
ERCC1	FALSE	FALSE	FALSE	FALSE
PPP5C	TRUE	TRUE	FALSE	TRUE
ARHGEF1	TRUE	TRUE	FALSE	TRUE
SAE1	TRUE	TRUE	FALSE	TRUE
SYMPK	TRUE	TRUE	FALSE	FALSE
NAPA	TRUE	TRUE	FALSE	TRUE
EHD2	TRUE	TRUE	FALSE	TRUE
XRCC1	TRUE	TRUE	FALSE	TRUE
VASP	TRUE	TRUE	FALSE	TRUE
KIF21A	TRUE	TRUE	FALSE	TRUE
SLC38A2	TRUE	TRUE	FALSE	TRUE
ZNHIT3	FALSE	FALSE	FALSE	FALSE
PFKM	TRUE	TRUE	FALSE	TRUE
DDX23	TRUE	TRUE	FALSE	TRUE
TMBIM6	TRUE	TRUE	FALSE	TRUE
SPATS2	TRUE	TRUE	FALSE	TRUE
SMARCD1	TRUE	TRUE	FALSE	TRUE
TFCP2	FALSE	FALSE	FALSE	TRUE
SLC38A1	TRUE	TRUE	FALSE	FALSE
PRKAG1	FALSE	FALSE	FALSE	FALSE
Q8N3V2	TRUE	TRUE	FALSE	TRUE
AMIGO2	FALSE	FALSE	FALSE	FALSE
RACGAP1	TRUE	TRUE	FALSE	TRUE
SLC44A1	FALSE	FALSE	FALSE	FALSE
A0A024R152	TRUE	TRUE	FALSE	TRUE
SMC2	TRUE	TRUE	FALSE	TRUE
PTBP3	TRUE	TRUE	FALSE	TRUE
NR4A3	FALSE	FALSE	FALSE	FALSE
TEX10	TRUE	FALSE	FALSE	FALSE
PTGR1	TRUE	TRUE	FALSE	TRUE
ARAF	FALSE	FALSE	FALSE	FALSE
NCBP1	TRUE	TRUE	FALSE	TRUE
CDK16	FALSE	FALSE	FALSE	FALSE
ALG2	FALSE	FALSE	FALSE	TRUE
JADE3	FALSE	FALSE	FALSE	FALSE
UBA1	TRUE	TRUE	TRUE	TRUE
PPIL2	TRUE	TRUE	FALSE	FALSE
THOC5	FALSE	FALSE	FALSE	FALSE
NF2	FALSE	FALSE	FALSE	FALSE
MYO18B	FALSE	FALSE	FALSE	FALSE
A0A024R1H0	FALSE	FALSE	FALSE	FALSE
TFIP11	FALSE	FALSE	FALSE	FALSE
CDC42EP1	FALSE	FALSE	FALSE	FALSE
YWHAH	TRUE	TRUE	FALSE	TRUE
SF3A1	TRUE	TRUE	FALSE	TRUE
APOL2	TRUE	TRUE	FALSE	TRUE
MYH9	TRUE	TRUE	TRUE	TRUE
XRCC6	TRUE	TRUE	TRUE	TRUE
SUN2	TRUE	TRUE	FALSE	TRUE
SREBF2	TRUE	TRUE	FALSE	TRUE
CENPM	TRUE	TRUE	FALSE	TRUE
RPL23	TRUE	TRUE	TRUE	TRUE
CDC6	FALSE	TRUE	FALSE	TRUE
GTPBP1	FALSE	FALSE	FALSE	FALSE
SMARCE1	TRUE	TRUE	FALSE	TRUE
LASP1	TRUE	TRUE	TRUE	TRUE
RPS19BP1	TRUE	TRUE	FALSE	FALSE
TNRC6B	FALSE	FALSE	FALSE	FALSE
CNP	TRUE	TRUE	FALSE	TRUE
ACLY	TRUE	TRUE	TRUE	TRUE
RANGAP1	TRUE	TRUE	FALSE	TRUE
PHF5A	TRUE	TRUE	FALSE	FALSE
RAB5C	TRUE	TRUE	FALSE	TRUE
IGFBP4	FALSE	FALSE	FALSE	FALSE
NBR1	FALSE	FALSE	FALSE	FALSE
RPL27	TRUE	TRUE	FALSE	TRUE
BRCA1	FALSE	FALSE	FALSE	FALSE
Q658U4	TRUE	TRUE	FALSE	TRUE
ORMDL3	FALSE	FALSE	FALSE	FALSE
CASC3	TRUE	TRUE	FALSE	FALSE
COA3	FALSE	FALSE	FALSE	FALSE
JUP	TRUE	TRUE	TRUE	TRUE
PALM	TRUE	FALSE	FALSE	FALSE
FSTL3	TRUE	TRUE	FALSE	TRUE
CDC34	FALSE	TRUE	FALSE	FALSE
VAT1	TRUE	TRUE	FALSE	TRUE
PSMD13	TRUE	TRUE	FALSE	TRUE
RNF126	TRUE	TRUE	FALSE	FALSE
IFITM2	TRUE	TRUE	FALSE	FALSE
ZFAND5	TRUE	TRUE	FALSE	TRUE
PSAT1	TRUE	TRUE	FALSE	TRUE
BTBD1	TRUE	FALSE	FALSE	FALSE
HNRNPK	TRUE	TRUE	TRUE	TRUE
CEMIP2	FALSE	FALSE	FALSE	FALSE
GDA	TRUE	TRUE	FALSE	TRUE
TJP2	TRUE	TRUE	FALSE	TRUE
GNAQ	FALSE	FALSE	FALSE	FALSE
NFIL3	FALSE	FALSE	FALSE	FALSE
CTIF	FALSE	TRUE	FALSE	FALSE
RPL17	TRUE	TRUE	TRUE	TRUE
SMAD4	TRUE	TRUE	FALSE	TRUE
RFK	FALSE	FALSE	FALSE	TRUE
CTSL	TRUE	TRUE	FALSE	TRUE
SPTLC1	TRUE	TRUE	FALSE	TRUE
KDSR	FALSE	FALSE	FALSE	FALSE
SKA1	FALSE	FALSE	FALSE	FALSE
SPIN1	TRUE	TRUE	FALSE	TRUE
LMAN1	TRUE	TRUE	TRUE	TRUE
SERPINB8	TRUE	TRUE	FALSE	TRUE
SERPINB5	TRUE	TRUE	FALSE	TRUE
VPS4B	TRUE	TRUE	FALSE	TRUE
ARL8B	TRUE	TRUE	FALSE	TRUE
ATG7	TRUE	TRUE	FALSE	TRUE
VHL	FALSE	FALSE	FALSE	TRUE
THUMPD3	TRUE	TRUE	FALSE	TRUE
TMEM43	TRUE	TRUE	FALSE	TRUE
Q6MZG3	FALSE	FALSE	FALSE	FALSE
ANKRD28	FALSE	TRUE	FALSE	TRUE
TBC1D5	FALSE	TRUE	FALSE	TRUE
TRNT1	FALSE	FALSE	FALSE	FALSE
RAD18	TRUE	TRUE	FALSE	TRUE
RAB5A	TRUE	TRUE	FALSE	TRUE
LRRFIP2	TRUE	TRUE	FALSE	TRUE
WDR48	TRUE	TRUE	FALSE	TRUE
ACAA1	TRUE	TRUE	FALSE	TRUE
OXSR1	TRUE	TRUE	FALSE	TRUE
HIGD1A	FALSE	TRUE	FALSE	TRUE
RPSA	TRUE	TRUE	TRUE	TRUE
EXOSC7	FALSE	TRUE	FALSE	FALSE
CTNNB1	TRUE	TRUE	FALSE	TRUE
RPL15	TRUE	TRUE	TRUE	TRUE
MYL1	FALSE	TRUE	FALSE	TRUE
SS18L2	FALSE	FALSE	FALSE	FALSE
ANO10	FALSE	FALSE	FALSE	FALSE
USP4	FALSE	FALSE	FALSE	TRUE
KIAA1143	TRUE	TRUE	FALSE	TRUE
CDCP1	FALSE	TRUE	FALSE	TRUE
DHX30	TRUE	TRUE	FALSE	TRUE
GORASP1	FALSE	TRUE	FALSE	FALSE
RBM5	TRUE	TRUE	FALSE	TRUE
APEH	TRUE	TRUE	TRUE	TRUE
CCDC51	TRUE	FALSE	FALSE	FALSE
PRKAR2A	TRUE	TRUE	FALSE	TRUE
DAG1	TRUE	TRUE	FALSE	TRUE
GMPPB	FALSE	TRUE	FALSE	TRUE
GNL3	TRUE	TRUE	FALSE	TRUE
BAP1	FALSE	FALSE	FALSE	FALSE
TMA7	FALSE	FALSE	FALSE	TRUE
GLT8D1	FALSE	TRUE	FALSE	TRUE
WNT5A	TRUE	TRUE	FALSE	TRUE
LAMB2	TRUE	TRUE	FALSE	TRUE
PCBP4	FALSE	FALSE	FALSE	FALSE
RHOA	TRUE	TRUE	TRUE	TRUE
SUCLG2	TRUE	TRUE	FALSE	TRUE
RPL29	TRUE	TRUE	TRUE	TRUE
PRKCD	FALSE	FALSE	FALSE	FALSE
THOC7	FALSE	FALSE	FALSE	FALSE
WDR82	TRUE	TRUE	FALSE	TRUE
CYB561D2	FALSE	FALSE	FALSE	FALSE
ERI1	TRUE	TRUE	FALSE	TRUE
TASOR	FALSE	FALSE	FALSE	TRUE
TMF1	TRUE	TRUE	FALSE	FALSE
ARL6IP5	TRUE	TRUE	FALSE	TRUE
CTSB	FALSE	TRUE	FALSE	FALSE
SOCS6	FALSE	FALSE	FALSE	FALSE
THUMPD1	TRUE	TRUE	FALSE	TRUE
CHORDC1	TRUE	TRUE	FALSE	TRUE
MRE11	TRUE	TRUE	FALSE	TRUE
C11orf54	FALSE	FALSE	FALSE	FALSE
PANX1	FALSE	FALSE	FALSE	FALSE
CEP57	FALSE	FALSE	FALSE	FALSE
MTMR2	TRUE	TRUE	FALSE	TRUE
ATM	FALSE	FALSE	FALSE	FALSE
RNF214	FALSE	FALSE	FALSE	FALSE
DLAT	TRUE	TRUE	FALSE	TRUE
IL18	TRUE	TRUE	FALSE	TRUE
Q5W9G0	TRUE	TRUE	FALSE	TRUE
MCAM	TRUE	TRUE	FALSE	TRUE
EI24	TRUE	TRUE	FALSE	FALSE
A0A024R3J7	TRUE	TRUE	FALSE	TRUE
NFRKB	FALSE	FALSE	FALSE	FALSE
THYN1	TRUE	TRUE	FALSE	TRUE
APLP2	TRUE	TRUE	FALSE	TRUE
DEGS1	FALSE	TRUE	FALSE	TRUE
ACBD3	TRUE	TRUE	FALSE	TRUE
ARF1	TRUE	TRUE	FALSE	TRUE
FBXO28	FALSE	TRUE	FALSE	TRUE
MRPL55	FALSE	FALSE	FALSE	FALSE
C1orf198	TRUE	TRUE	FALSE	TRUE
COQ8A	FALSE	FALSE	FALSE	TRUE
PARP1	TRUE	TRUE	TRUE	TRUE
A0A024R3U8	FALSE	FALSE	FALSE	FALSE
RAB4A	FALSE	FALSE	FALSE	FALSE
SPATS2L	TRUE	TRUE	FALSE	TRUE
PPIL3	TRUE	TRUE	FALSE	TRUE
Q658J0	TRUE	TRUE	FALSE	TRUE
TSNAX	TRUE	TRUE	FALSE	TRUE
TOMM20	FALSE	FALSE	FALSE	FALSE
A4D1M6	TRUE	TRUE	TRUE	TRUE
HSPD1	TRUE	TRUE	TRUE	TRUE
GREM1	FALSE	FALSE	FALSE	FALSE
MAP2	FALSE	FALSE	FALSE	FALSE
SUMO1	TRUE	TRUE	FALSE	TRUE
LANCL1	TRUE	TRUE	FALSE	TRUE
BZW1	TRUE	TRUE	FALSE	TRUE
AAMP	TRUE	TRUE	FALSE	TRUE
ORC2	TRUE	TRUE	FALSE	TRUE
NDUFB3	FALSE	FALSE	FALSE	FALSE
USP37	FALSE	FALSE	FALSE	FALSE
ABCB6	FALSE	FALSE	FALSE	TRUE
ATG9A	FALSE	TRUE	FALSE	TRUE
DNPEP	FALSE	TRUE	FALSE	TRUE
SERPINE2	TRUE	TRUE	FALSE	FALSE
CPS1	TRUE	TRUE	TRUE	TRUE
FN1	TRUE	TRUE	FALSE	FALSE
ANKZF1	TRUE	TRUE	FALSE	FALSE
BCS1L	TRUE	TRUE	FALSE	TRUE
MRPL44	TRUE	TRUE	FALSE	TRUE
CUL3	TRUE	TRUE	FALSE	TRUE
GMPPA	TRUE	TRUE	FALSE	TRUE
ARMC9	FALSE	FALSE	FALSE	FALSE
WDFY1	TRUE	TRUE	FALSE	TRUE
MFF	TRUE	TRUE	FALSE	TRUE
DGKD	FALSE	TRUE	FALSE	TRUE
CAB39	TRUE	TRUE	FALSE	TRUE
ACSL3	TRUE	TRUE	FALSE	TRUE
NCL	TRUE	TRUE	TRUE	TRUE
GIGYF2	TRUE	TRUE	FALSE	TRUE
NDUFA10	TRUE	TRUE	FALSE	TRUE
POLR3C	TRUE	TRUE	FALSE	TRUE
COPS8	FALSE	FALSE	FALSE	TRUE
A0A0A0N0L3	TRUE	TRUE	TRUE	TRUE
HDLBP	TRUE	TRUE	FALSE	TRUE
ENO1	TRUE	TRUE	TRUE	TRUE
POLD1	TRUE	TRUE	FALSE	TRUE
LRRC47	TRUE	TRUE	FALSE	TRUE
PLOD1	TRUE	TRUE	FALSE	TRUE
KIF1B	TRUE	TRUE	FALSE	TRUE
Q68D63	TRUE	TRUE	FALSE	TRUE
MDH2	TRUE	TRUE	TRUE	TRUE
RPS9	TRUE	TRUE	TRUE	TRUE
RDH13	TRUE	TRUE	FALSE	FALSE
MYADM	TRUE	TRUE	FALSE	TRUE
TSEN34	TRUE	TRUE	FALSE	TRUE
RPS5	TRUE	TRUE	TRUE	TRUE
CNOT3	TRUE	TRUE	FALSE	FALSE
LENG8	TRUE	TRUE	FALSE	TRUE
CHMP2A	TRUE	TRUE	FALSE	TRUE
EPN1	TRUE	FALSE	FALSE	FALSE
UBE2M	TRUE	TRUE	FALSE	TRUE
TTLL12	TRUE	TRUE	FALSE	TRUE
A0A024R4V7	TRUE	TRUE	FALSE	TRUE
CYB5R3	TRUE	TRUE	FALSE	TRUE
PACSIN2	TRUE	TRUE	FALSE	TRUE
A0A024R4X7	TRUE	TRUE	FALSE	TRUE
ZFP91-CNTF	FALSE	FALSE	FALSE	FALSE
SSRP1	TRUE	TRUE	TRUE	TRUE
SBF1	FALSE	FALSE	FALSE	FALSE
A0A0S2Z373	TRUE	TRUE	FALSE	FALSE
FTH1	TRUE	TRUE	FALSE	TRUE
TKFC	TRUE	TRUE	FALSE	TRUE
MTA2	TRUE	TRUE	FALSE	TRUE
TNKS1BP1	TRUE	TRUE	FALSE	TRUE
ZDHHC5	FALSE	FALSE	FALSE	FALSE
TRMT112	TRUE	TRUE	FALSE	TRUE
SF1	TRUE	TRUE	FALSE	TRUE
ASRGL1	FALSE	FALSE	FALSE	FALSE
ZFPL1	TRUE	TRUE	FALSE	TRUE
MRPL49	FALSE	TRUE	FALSE	TRUE
CAPN1	TRUE	TRUE	TRUE	TRUE
DPF2	TRUE	TRUE	FALSE	TRUE
B4E0P8	TRUE	TRUE	FALSE	TRUE
RNASEH2C	FALSE	TRUE	FALSE	TRUE
RTN3	TRUE	TRUE	FALSE	TRUE
PC	TRUE	TRUE	TRUE	TRUE
CDCA5	TRUE	TRUE	FALSE	TRUE
ALDH3B1	TRUE	TRUE	FALSE	TRUE
TCIRG1	FALSE	FALSE	FALSE	FALSE
PPP6R3	TRUE	TRUE	FALSE	TRUE
CPT1A	TRUE	TRUE	FALSE	TRUE
DHCR7	TRUE	TRUE	FALSE	TRUE
B3GNT6	FALSE	FALSE	FALSE	FALSE
CTSF	FALSE	FALSE	FALSE	FALSE
BANF1	TRUE	TRUE	FALSE	TRUE
FOLR1	TRUE	TRUE	FALSE	TRUE
PACS1	FALSE	FALSE	FALSE	FALSE
RAB6A	TRUE	TRUE	FALSE	TRUE
SSH3	FALSE	FALSE	FALSE	FALSE
COA4	FALSE	FALSE	FALSE	FALSE
CORO1B	TRUE	TRUE	FALSE	TRUE
NDUFS8	TRUE	TRUE	FALSE	TRUE
NDUFC2	FALSE	FALSE	FALSE	TRUE
SERPINH1	TRUE	TRUE	FALSE	TRUE
PRCP	TRUE	TRUE	FALSE	TRUE
POLD3	TRUE	TRUE	FALSE	TRUE
NUMA1	TRUE	TRUE	TRUE	TRUE
PAAF1	FALSE	TRUE	FALSE	TRUE
PICALM	TRUE	TRUE	FALSE	TRUE
A0A024R5Q1	FALSE	TRUE	FALSE	FALSE
ADSS2	TRUE	TRUE	TRUE	TRUE
CTDSPL2	FALSE	TRUE	FALSE	TRUE
A0A024R5R0	FALSE	FALSE	FALSE	FALSE
GABPB1	TRUE	FALSE	FALSE	TRUE
GNB5	FALSE	TRUE	FALSE	FALSE
USP8	TRUE	TRUE	FALSE	TRUE
EIF3J	TRUE	TRUE	FALSE	TRUE
CCPG1	TRUE	TRUE	FALSE	TRUE
NEDD4	FALSE	FALSE	FALSE	TRUE
TCF12	TRUE	TRUE	FALSE	TRUE
ARPP19	FALSE	FALSE	FALSE	FALSE
ADAM10	TRUE	TRUE	FALSE	TRUE
RSL24D1	FALSE	FALSE	FALSE	TRUE
ICE2	FALSE	FALSE	FALSE	FALSE
HERC1	FALSE	FALSE	FALSE	FALSE
SNAPC5	FALSE	FALSE	FALSE	FALSE
Q9UHS8	TRUE	TRUE	FALSE	TRUE
CLPX	TRUE	TRUE	FALSE	TRUE
SPG21	FALSE	TRUE	FALSE	TRUE
SMAD3	TRUE	TRUE	FALSE	TRUE
GTF2A2	FALSE	FALSE	FALSE	FALSE
ANXA2	TRUE	TRUE	TRUE	TRUE
CLN6	FALSE	FALSE	FALSE	FALSE
RPLP1	TRUE	TRUE	FALSE	TRUE
PPP4C	TRUE	TRUE	FALSE	TRUE
TBC1D4	TRUE	TRUE	FALSE	TRUE
TIMM9	FALSE	FALSE	FALSE	FALSE
GNPNAT1	TRUE	TRUE	FALSE	TRUE
MTHFD1	TRUE	TRUE	TRUE	TRUE
ZFP36L1	TRUE	TRUE	FALSE	TRUE
KTN1	TRUE	TRUE	TRUE	TRUE
MNAT1	TRUE	TRUE	FALSE	TRUE
SYNJ2BP	FALSE	FALSE	FALSE	TRUE
NUMB	TRUE	TRUE	FALSE	TRUE
ATP6V1D	TRUE	TRUE	FALSE	TRUE
FERMT2	TRUE	TRUE	FALSE	TRUE
MIDEAS	TRUE	TRUE	FALSE	TRUE
ZNF410	FALSE	FALSE	FALSE	FALSE
LGALS3	TRUE	TRUE	FALSE	TRUE
ACTN1	TRUE	TRUE	TRUE	TRUE
PSEN1	FALSE	FALSE	FALSE	FALSE
PPM1A	FALSE	FALSE	FALSE	FALSE
DLST	TRUE	TRUE	FALSE	TRUE
NEK9	TRUE	TRUE	FALSE	TRUE
ERH	TRUE	TRUE	TRUE	TRUE
SRSF5	TRUE	TRUE	FALSE	FALSE
SMOC1	TRUE	TRUE	FALSE	TRUE
FBLN5	TRUE	TRUE	FALSE	TRUE
ALDH6A1	FALSE	FALSE	FALSE	FALSE
NDUFB1	FALSE	FALSE	FALSE	TRUE
CPSF2	TRUE	TRUE	FALSE	TRUE
SPTLC2	FALSE	TRUE	FALSE	TRUE
ITPK1	TRUE	FALSE	FALSE	FALSE
TMED10	TRUE	TRUE	FALSE	TRUE
SERPINA10	FALSE	FALSE	FALSE	FALSE
SETD3	FALSE	TRUE	FALSE	FALSE
WARS1	TRUE	TRUE	TRUE	TRUE
PAPOLA	FALSE	FALSE	FALSE	FALSE
CDC42BPB	TRUE	TRUE	FALSE	TRUE
CDCA4	FALSE	FALSE	FALSE	FALSE
EIF5	TRUE	TRUE	FALSE	TRUE
TRMT61A	FALSE	FALSE	FALSE	FALSE
SHCBP1	TRUE	TRUE	FALSE	TRUE
ORC6	FALSE	FALSE	FALSE	TRUE
DNAJA2	TRUE	TRUE	FALSE	TRUE
PSME3IP1	TRUE	TRUE	FALSE	TRUE
COQ9	FALSE	FALSE	FALSE	TRUE
ADGRG1	TRUE	TRUE	FALSE	TRUE
ARL2BP	FALSE	FALSE	FALSE	FALSE
GOT2	TRUE	TRUE	TRUE	TRUE
NUDT21	TRUE	TRUE	FALSE	TRUE
CBFB	TRUE	FALSE	FALSE	TRUE
NUTF2	TRUE	TRUE	FALSE	TRUE
DYNC1LI2	TRUE	TRUE	FALSE	TRUE
PRMT7	FALSE	TRUE	FALSE	FALSE
SRPK2	FALSE	FALSE	FALSE	FALSE
VPS4A	TRUE	TRUE	FALSE	TRUE
WWP2	FALSE	FALSE	FALSE	FALSE
DLD	TRUE	TRUE	FALSE	TRUE
NAMPT	TRUE	TRUE	TRUE	TRUE
SNTB2	TRUE	TRUE	FALSE	TRUE
NDUFA5	TRUE	TRUE	FALSE	TRUE
PNPLA8	FALSE	TRUE	FALSE	TRUE
RBM28	TRUE	TRUE	FALSE	TRUE
CAV1	FALSE	FALSE	FALSE	FALSE
MET	TRUE	TRUE	FALSE	TRUE
NRF1	TRUE	TRUE	FALSE	TRUE
CNOT4	FALSE	FALSE	FALSE	FALSE
TRIM24	TRUE	TRUE	FALSE	TRUE
TNPO3	TRUE	TRUE	FALSE	TRUE
SLC44A2	FALSE	FALSE	FALSE	FALSE
AKR1B1	TRUE	TRUE	TRUE	TRUE
UBL5	TRUE	TRUE	FALSE	TRUE
CDC37	TRUE	TRUE	FALSE	TRUE
A0A024R7C4	FALSE	FALSE	FALSE	FALSE
MRPL4	TRUE	TRUE	FALSE	TRUE
ILF3	TRUE	TRUE	TRUE	TRUE
DHPS	FALSE	FALSE	FALSE	FALSE
TMEM205	TRUE	FALSE	FALSE	FALSE
LDLR	TRUE	TRUE	FALSE	TRUE
NACC1	FALSE	FALSE	FALSE	FALSE
DNMT1	TRUE	TRUE	FALSE	TRUE
TYK2	FALSE	FALSE	FALSE	FALSE
PRKCSH	TRUE	TRUE	TRUE	TRUE
GCDH	TRUE	TRUE	FALSE	TRUE
ASF1B	FALSE	TRUE	FALSE	TRUE
EPS15L1	FALSE	FALSE	FALSE	TRUE
SLC35E1	FALSE	FALSE	FALSE	FALSE
RAD23A	FALSE	TRUE	FALSE	TRUE
BST2	TRUE	TRUE	FALSE	TRUE
GIPC1	TRUE	TRUE	FALSE	TRUE
RAB8A	TRUE	TRUE	FALSE	TRUE
FAM32A	TRUE	TRUE	FALSE	TRUE
TRMT1	TRUE	TRUE	FALSE	TRUE
PRKACA	TRUE	TRUE	FALSE	TRUE
DDA1	FALSE	FALSE	FALSE	FALSE
SUGP2	TRUE	TRUE	FALSE	TRUE
MPV17L2	FALSE	FALSE	FALSE	FALSE
GATAD2A	TRUE	TRUE	FALSE	TRUE
AP1M1	TRUE	TRUE	FALSE	TRUE
BABAM1	FALSE	FALSE	FALSE	FALSE
UPF1	TRUE	TRUE	FALSE	TRUE
MVB12A	TRUE	TRUE	FALSE	TRUE
TMED9	TRUE	TRUE	FALSE	TRUE
A0A024R7M8	TRUE	TRUE	TRUE	TRUE
ATP13A1	TRUE	TRUE	FALSE	TRUE
IFI30	FALSE	TRUE	FALSE	TRUE
FKBP8	TRUE	TRUE	FALSE	TRUE
HIGD2A	FALSE	FALSE	FALSE	TRUE
UIMC1	TRUE	FALSE	FALSE	FALSE
CLTB	TRUE	TRUE	FALSE	TRUE
HNRNPF	TRUE	TRUE	FALSE	TRUE
ZNF22	FALSE	FALSE	FALSE	FALSE
MCM4	TRUE	TRUE	TRUE	TRUE
ATP6V1H	TRUE	TRUE	FALSE	TRUE
RAB2A	TRUE	TRUE	FALSE	TRUE
BPNT2	FALSE	FALSE	FALSE	FALSE
MTFR1	FALSE	FALSE	FALSE	FALSE
COPS5	TRUE	TRUE	FALSE	TRUE
RDH10	FALSE	TRUE	FALSE	TRUE
STAU2	TRUE	TRUE	FALSE	TRUE
ELOC	TRUE	TRUE	FALSE	TRUE
SDCBP	TRUE	TRUE	FALSE	TRUE
PRKAR1B	FALSE	TRUE	FALSE	TRUE
MAFK	TRUE	TRUE	FALSE	TRUE
A0A024R806	TRUE	TRUE	FALSE	TRUE
LACTB2	FALSE	FALSE	FALSE	FALSE
TTYH3	FALSE	FALSE	FALSE	FALSE
NUDT1	FALSE	FALSE	FALSE	FALSE
EIF3B	TRUE	TRUE	FALSE	TRUE
WIPI2	FALSE	FALSE	FALSE	TRUE
POLE3	TRUE	TRUE	FALSE	TRUE
IMPA1	TRUE	TRUE	FALSE	TRUE
A0A024R838	FALSE	FALSE	FALSE	FALSE
TRIM32	TRUE	TRUE	FALSE	TRUE
RAB14	TRUE	TRUE	FALSE	TRUE
MRRF	TRUE	TRUE	FALSE	TRUE
FBXL18	FALSE	FALSE	FALSE	TRUE
PPP6C	TRUE	TRUE	FALSE	TRUE
GAPVD1	TRUE	TRUE	FALSE	TRUE
MAPKAP1	FALSE	FALSE	FALSE	FALSE
PBX3	FALSE	FALSE	FALSE	FALSE
GOLGA1	TRUE	TRUE	FALSE	FALSE
LRSAM1	FALSE	TRUE	FALSE	TRUE
ENG	TRUE	TRUE	FALSE	TRUE
CDK9	TRUE	TRUE	FALSE	TRUE
STOM	TRUE	TRUE	TRUE	TRUE
ATP6V1G1	TRUE	FALSE	FALSE	FALSE
CIZ1	TRUE	TRUE	FALSE	TRUE
TRUB2	TRUE	TRUE	FALSE	TRUE
LRRC8A	TRUE	TRUE	FALSE	TRUE
SH3GLB2	TRUE	TRUE	FALSE	TRUE
ARPC5L	FALSE	TRUE	FALSE	TRUE
RABEPK	FALSE	FALSE	FALSE	FALSE
ODF2	FALSE	TRUE	FALSE	TRUE
NEK6	FALSE	TRUE	FALSE	TRUE
A0A024R8A7	TRUE	TRUE	TRUE	TRUE
MED27	FALSE	FALSE	FALSE	TRUE
SLC27A4	TRUE	TRUE	FALSE	TRUE
MRPS2	TRUE	TRUE	FALSE	TRUE
PKN3	TRUE	FALSE	FALSE	TRUE
LCN1	FALSE	FALSE	FALSE	FALSE
ABL1	TRUE	TRUE	FALSE	TRUE
NTMT1	TRUE	TRUE	FALSE	TRUE
COL5A1	TRUE	TRUE	FALSE	TRUE
SETX	FALSE	TRUE	FALSE	FALSE
SSNA1	FALSE	TRUE	FALSE	FALSE
TRAF2	TRUE	FALSE	FALSE	TRUE
BRD3	FALSE	TRUE	FALSE	FALSE
FBXW5	FALSE	FALSE	FALSE	FALSE
NACC2	TRUE	FALSE	FALSE	FALSE
UBAC1	FALSE	TRUE	FALSE	TRUE
PTP4A1	TRUE	TRUE	FALSE	TRUE
ITGB4	TRUE	TRUE	FALSE	TRUE
HELZ	FALSE	FALSE	FALSE	FALSE
MRPS7	TRUE	TRUE	FALSE	TRUE
WBP2	FALSE	FALSE	FALSE	TRUE
ACOX1	TRUE	TRUE	FALSE	TRUE
EVPL	FALSE	FALSE	FALSE	FALSE
GNA13	TRUE	TRUE	FALSE	TRUE
PRPSAP1	TRUE	TRUE	FALSE	TRUE
RPL38	TRUE	TRUE	FALSE	FALSE
TEPSIN	FALSE	FALSE	FALSE	FALSE
SAP30BP	FALSE	TRUE	FALSE	FALSE
NPLOC4	TRUE	TRUE	FALSE	TRUE
CDR2L	FALSE	FALSE	FALSE	FALSE
SUMO2	TRUE	TRUE	FALSE	TRUE
P4HB	TRUE	TRUE	TRUE	TRUE
SYNGR2	FALSE	FALSE	FALSE	FALSE
SRSF2	TRUE	TRUE	FALSE	TRUE
PYCR1	TRUE	TRUE	FALSE	TRUE
SEC14L1	TRUE	FALSE	FALSE	FALSE
USP36	TRUE	FALSE	FALSE	FALSE
TIMP2	TRUE	TRUE	FALSE	TRUE
EIF4A3	TRUE	TRUE	FALSE	TRUE
A0A024R8X1	TRUE	FALSE	FALSE	TRUE
NUF2	TRUE	TRUE	FALSE	TRUE
POU2F1	FALSE	FALSE	FALSE	FALSE
MGST3	TRUE	TRUE	FALSE	TRUE
MPC2	FALSE	FALSE	FALSE	TRUE
NME7	FALSE	TRUE	FALSE	TRUE
DARS2	TRUE	TRUE	FALSE	FALSE
CACYBP	TRUE	TRUE	TRUE	TRUE
XPR1	FALSE	FALSE	FALSE	FALSE
UCK2	TRUE	TRUE	FALSE	TRUE
CEP350	FALSE	FALSE	FALSE	FALSE
ACBD6	TRUE	TRUE	FALSE	FALSE
FAM20B	FALSE	FALSE	FALSE	FALSE
PBX1	TRUE	TRUE	FALSE	TRUE
TOR3A	FALSE	FALSE	FALSE	FALSE
PKP1	FALSE	FALSE	TRUE	FALSE
A0A024R962	TRUE	TRUE	FALSE	TRUE
NEK7	TRUE	TRUE	FALSE	TRUE
TMEM9	FALSE	FALSE	FALSE	TRUE
ATP2B4	TRUE	TRUE	FALSE	TRUE
LAMC1	TRUE	TRUE	FALSE	TRUE
ODR4	FALSE	FALSE	FALSE	FALSE
ARL8A	FALSE	FALSE	FALSE	FALSE
NIBAN1	FALSE	FALSE	FALSE	FALSE
RO60	TRUE	TRUE	FALSE	TRUE
CPNE3	TRUE	TRUE	FALSE	TRUE
UBE2T	FALSE	TRUE	FALSE	TRUE
RBBP5	FALSE	FALSE	FALSE	FALSE
COX6C	FALSE	FALSE	FALSE	TRUE
PDP1	FALSE	TRUE	FALSE	TRUE
PABPC1	TRUE	TRUE	TRUE	TRUE
SLC25A32	FALSE	FALSE	FALSE	TRUE
MTDH	TRUE	TRUE	FALSE	TRUE
RPL30	TRUE	TRUE	TRUE	TRUE
DECR1	TRUE	TRUE	FALSE	TRUE
ENY2	TRUE	TRUE	FALSE	TRUE
FZD6	TRUE	TRUE	FALSE	TRUE
POLR2K	TRUE	TRUE	FALSE	TRUE
DERL1	FALSE	TRUE	FALSE	TRUE
CYRIB	TRUE	TRUE	FALSE	TRUE
ATAD2	TRUE	TRUE	FALSE	TRUE
ATP6V1C1	TRUE	TRUE	FALSE	TRUE
NDRG1	TRUE	TRUE	FALSE	TRUE
RAD21	TRUE	TRUE	FALSE	TRUE
CCN3	FALSE	TRUE	FALSE	FALSE
NSMCE2	FALSE	TRUE	FALSE	TRUE
FYTTD1	TRUE	TRUE	FALSE	TRUE
ZFYVE19	FALSE	FALSE	FALSE	TRUE
EMC7	TRUE	TRUE	FALSE	TRUE
AQR	TRUE	TRUE	FALSE	TRUE
ST3GAL1	TRUE	TRUE	FALSE	FALSE
MYC	FALSE	FALSE	FALSE	FALSE
LRRC57	FALSE	FALSE	FALSE	FALSE
CHP1	FALSE	TRUE	FALSE	FALSE
EMC4	TRUE	FALSE	FALSE	FALSE
EHD4	TRUE	TRUE	FALSE	TRUE
RMDN3	FALSE	TRUE	FALSE	TRUE
RBPJ	TRUE	TRUE	FALSE	TRUE
ZNF106	FALSE	FALSE	FALSE	FALSE
SNAP23	TRUE	TRUE	FALSE	FALSE
A0A024R9T6	TRUE	TRUE	FALSE	TRUE
OCIAD1	TRUE	TRUE	FALSE	TRUE
HUWE1	TRUE	TRUE	FALSE	TRUE
A0A024R9U9	FALSE	FALSE	FALSE	FALSE
A0A024R9V7	TRUE	TRUE	FALSE	TRUE
TMEM33	TRUE	TRUE	FALSE	TRUE
SLC30A9	FALSE	FALSE	FALSE	FALSE
GNL3L	TRUE	TRUE	FALSE	TRUE
MAGED2	TRUE	TRUE	FALSE	TRUE
NDUFA4	TRUE	TRUE	FALSE	TRUE
TMEM106B	FALSE	FALSE	FALSE	FALSE
ARL4A	FALSE	FALSE	FALSE	FALSE
ANKMY2	TRUE	TRUE	FALSE	FALSE
AHR	FALSE	FALSE	FALSE	TRUE
SCRN1	TRUE	TRUE	FALSE	TRUE
MPHOSPH6	TRUE	TRUE	FALSE	TRUE
BZW2	TRUE	TRUE	FALSE	TRUE
ANLN	TRUE	TRUE	FALSE	TRUE
CDCA7L	TRUE	TRUE	FALSE	TRUE
PSMA2	TRUE	TRUE	FALSE	TRUE
STK17A	TRUE	TRUE	FALSE	TRUE
GSDME	FALSE	FALSE	FALSE	FALSE
CDK13	FALSE	TRUE	FALSE	FALSE
URGCP	FALSE	FALSE	FALSE	TRUE
HIBADH	TRUE	TRUE	FALSE	TRUE
A0A024RA77	FALSE	FALSE	FALSE	FALSE
MUL1	FALSE	FALSE	FALSE	FALSE
ECE1	TRUE	TRUE	FALSE	TRUE
HSPG2	TRUE	TRUE	FALSE	TRUE
LUZP1	TRUE	TRUE	FALSE	TRUE
ID3	FALSE	FALSE	FALSE	FALSE
RCC2	TRUE	TRUE	TRUE	TRUE
ELOA	TRUE	TRUE	FALSE	TRUE
DDOST	TRUE	TRUE	TRUE	TRUE
STEAP3	FALSE	FALSE	FALSE	FALSE
MRTO4	TRUE	TRUE	FALSE	TRUE
CDC42	TRUE	TRUE	FALSE	TRUE
BIN1	TRUE	TRUE	FALSE	TRUE
MAP3K2	FALSE	FALSE	FALSE	TRUE
DDX18	TRUE	TRUE	FALSE	TRUE
ACTR3	TRUE	TRUE	TRUE	TRUE
MRPS27	TRUE	TRUE	FALSE	TRUE
CERT1	FALSE	FALSE	FALSE	FALSE
HEXB	TRUE	TRUE	FALSE	TRUE
GFM2	FALSE	TRUE	FALSE	TRUE
IQGAP2	TRUE	TRUE	FALSE	TRUE
ARSB	FALSE	TRUE	FALSE	FALSE
WDR41	FALSE	TRUE	FALSE	FALSE
XRCC4	FALSE	TRUE	FALSE	TRUE
RASA1	FALSE	FALSE	FALSE	FALSE
ZFYVE16	TRUE	TRUE	FALSE	TRUE
ZCCHC9	FALSE	FALSE	FALSE	FALSE
FAM172A	FALSE	FALSE	FALSE	FALSE
TNPO1	TRUE	TRUE	FALSE	TRUE
GLRX	TRUE	FALSE	FALSE	FALSE
MAP1B	TRUE	TRUE	FALSE	TRUE
POLK	FALSE	FALSE	FALSE	FALSE
GABARAPL1	FALSE	FALSE	FALSE	TRUE
YBX3	TRUE	TRUE	FALSE	TRUE
ERAP1	FALSE	FALSE	FALSE	FALSE
Q53GJ1	TRUE	TRUE	FALSE	TRUE
HEBP1	FALSE	TRUE	FALSE	TRUE
A0A024RAT6	TRUE	TRUE	FALSE	TRUE
OLR1	TRUE	TRUE	FALSE	TRUE
BCAT1	FALSE	FALSE	FALSE	FALSE
RECQL	TRUE	TRUE	FALSE	TRUE
KRAS	TRUE	TRUE	FALSE	TRUE
MED21	FALSE	FALSE	FALSE	FALSE
WBP11	TRUE	TRUE	FALSE	TRUE
MGST1	TRUE	TRUE	FALSE	TRUE
SPRYD3	FALSE	FALSE	FALSE	FALSE
ATF7IP	FALSE	FALSE	FALSE	FALSE
KRT18	TRUE	TRUE	TRUE	TRUE
PLEKHA5	TRUE	TRUE	FALSE	TRUE
CALCOCO1	TRUE	TRUE	FALSE	TRUE
HNRNPA1	TRUE	TRUE	TRUE	TRUE
ITGA5	TRUE	TRUE	FALSE	TRUE
CD63	FALSE	FALSE	FALSE	FALSE
ERGIC2	FALSE	FALSE	FALSE	FALSE
RAB5B	TRUE	TRUE	FALSE	TRUE
RASSF8	FALSE	FALSE	FALSE	FALSE
RPS26	TRUE	TRUE	TRUE	TRUE
ESYT1	TRUE	TRUE	TRUE	TRUE
SMARCC2	TRUE	TRUE	FALSE	TRUE
DGKA	FALSE	FALSE	FALSE	TRUE
PTGES3	FALSE	FALSE	FALSE	TRUE
NACA	TRUE	TRUE	FALSE	TRUE
TARBP2	FALSE	FALSE	FALSE	FALSE
METTL1	TRUE	TRUE	FALSE	TRUE
COPZ1	TRUE	TRUE	FALSE	TRUE
CS	TRUE	TRUE	TRUE	TRUE
LLPH	FALSE	FALSE	FALSE	TRUE
CDK2	TRUE	TRUE	FALSE	TRUE
PA2G4	TRUE	TRUE	TRUE	TRUE
RAP1B	TRUE	TRUE	FALSE	TRUE
NABP2	FALSE	FALSE	FALSE	FALSE
SHMT2	TRUE	TRUE	FALSE	TRUE
RAB21	TRUE	TRUE	FALSE	TRUE
SLC16A7	FALSE	FALSE	FALSE	FALSE
CSRP2	TRUE	TRUE	TRUE	TRUE
CDK4	TRUE	TRUE	FALSE	TRUE
NAP1L1	TRUE	TRUE	FALSE	TRUE
LEMD3	TRUE	TRUE	FALSE	TRUE
B4DTT0	TRUE	TRUE	FALSE	TRUE
ATP2B1	TRUE	TRUE	FALSE	TRUE
CNOT2	TRUE	TRUE	FALSE	TRUE
NEDD1	TRUE	TRUE	FALSE	TRUE
SLC25A3	TRUE	TRUE	TRUE	TRUE
GAS2L3	FALSE	FALSE	FALSE	FALSE
CDK17	FALSE	FALSE	FALSE	FALSE
CKAP4	TRUE	TRUE	TRUE	TRUE
PWP1	TRUE	TRUE	FALSE	TRUE
CORO1C	TRUE	TRUE	TRUE	TRUE
ANAPC7	TRUE	TRUE	FALSE	TRUE
RPL6	TRUE	TRUE	TRUE	TRUE
TRAFD1	TRUE	TRUE	FALSE	TRUE
TXNRD1	TRUE	TRUE	TRUE	TRUE
SDSL	FALSE	FALSE	FALSE	FALSE
RBM19	FALSE	TRUE	FALSE	FALSE
FBXO21	FALSE	FALSE	FALSE	FALSE
PPP1CC	FALSE	FALSE	FALSE	FALSE
OAS3	FALSE	FALSE	FALSE	FALSE
IQCD	FALSE	FALSE	FALSE	FALSE
CLIP1	TRUE	TRUE	FALSE	TRUE
DENR	FALSE	FALSE	FALSE	FALSE
HIP1R	TRUE	TRUE	FALSE	TRUE
DDX55	FALSE	FALSE	FALSE	FALSE
RPLP0	TRUE	TRUE	TRUE	TRUE
NCOR2	TRUE	TRUE	FALSE	TRUE
SCARB1	TRUE	TRUE	FALSE	TRUE
PUS1	FALSE	FALSE	FALSE	FALSE
VPS37B	FALSE	TRUE	FALSE	TRUE
PNPLA4	FALSE	FALSE	FALSE	FALSE
AACS	FALSE	FALSE	FALSE	FALSE
MID1	TRUE	TRUE	FALSE	TRUE
RAB9A	FALSE	FALSE	FALSE	TRUE
ASB9	FALSE	FALSE	FALSE	FALSE
PIR	TRUE	TRUE	FALSE	TRUE
PDHA1	TRUE	TRUE	TRUE	TRUE
HCCS	TRUE	TRUE	FALSE	TRUE
CTPS2	FALSE	TRUE	FALSE	TRUE
ZFX	TRUE	TRUE	FALSE	TRUE
MAPRE2	FALSE	TRUE	FALSE	TRUE
RPRD1A	FALSE	TRUE	FALSE	TRUE
SS18	FALSE	FALSE	FALSE	TRUE
CDH2	TRUE	TRUE	FALSE	TRUE
ZNF24	FALSE	FALSE	FALSE	FALSE
GALNT1	TRUE	TRUE	FALSE	TRUE
PIAS2	FALSE	TRUE	FALSE	FALSE
A0A024RC65	TRUE	TRUE	TRUE	TRUE
PRC1	TRUE	TRUE	FALSE	TRUE
FURIN	FALSE	TRUE	FALSE	FALSE
RCCD1	FALSE	FALSE	FALSE	FALSE
SEC11A	FALSE	FALSE	FALSE	FALSE
AEN	FALSE	FALSE	FALSE	FALSE
RNH1	TRUE	TRUE	FALSE	TRUE
PTDSS2	FALSE	FALSE	FALSE	FALSE
PHRF1	FALSE	FALSE	FALSE	FALSE
RPLP2	FALSE	FALSE	FALSE	TRUE
MRPL23	FALSE	TRUE	FALSE	FALSE
CD151	FALSE	FALSE	FALSE	FALSE
CHID1	FALSE	FALSE	FALSE	TRUE
NAP1L4	TRUE	TRUE	FALSE	TRUE
TRMT2B	FALSE	FALSE	FALSE	FALSE
ARMCX3	TRUE	TRUE	FALSE	TRUE
CARS1	TRUE	TRUE	FALSE	TRUE
ARMCX2	TRUE	TRUE	FALSE	TRUE
A0A1U9X8D3	TRUE	TRUE	FALSE	TRUE
H2BC15	FALSE	FALSE	FALSE	FALSE
H2BC12	TRUE	FALSE	TRUE	TRUE
A0A024RCM3	TRUE	TRUE	FALSE	TRUE
VARS1	TRUE	TRUE	TRUE	TRUE
EHMT2	FALSE	FALSE	FALSE	FALSE
RNF5	TRUE	TRUE	FALSE	FALSE
GNL1	FALSE	FALSE	FALSE	FALSE
BRD2	TRUE	TRUE	FALSE	TRUE
BAG6	TRUE	TRUE	FALSE	TRUE
RING1	TRUE	TRUE	FALSE	TRUE
KIFC1	TRUE	TRUE	FALSE	TRUE
TAPBP	TRUE	TRUE	FALSE	TRUE
ILRUN	FALSE	FALSE	FALSE	FALSE
MTCH1	TRUE	TRUE	FALSE	TRUE
SLC39A7	FALSE	TRUE	FALSE	TRUE
PPIL1	TRUE	TRUE	FALSE	TRUE
VPS52	TRUE	TRUE	FALSE	TRUE
LEMD2	FALSE	TRUE	FALSE	TRUE
KLC4	FALSE	TRUE	FALSE	TRUE
TAF8	FALSE	FALSE	FALSE	FALSE
CNPY3	TRUE	FALSE	FALSE	TRUE
PEX6	FALSE	TRUE	FALSE	TRUE
PPP2R5D	TRUE	TRUE	FALSE	TRUE
MAPK14	TRUE	TRUE	FALSE	TRUE
SRF	FALSE	FALSE	FALSE	FALSE
STK38	TRUE	TRUE	FALSE	FALSE
NFYA	TRUE	TRUE	FALSE	FALSE
ELOVL5	FALSE	TRUE	FALSE	TRUE
RPL7L1	TRUE	TRUE	FALSE	TRUE
RAB23	TRUE	TRUE	FALSE	FALSE
NCOR1	TRUE	TRUE	FALSE	TRUE
TJAP1	FALSE	FALSE	FALSE	FALSE
MRPL14	FALSE	TRUE	FALSE	FALSE
HSP90AB1	TRUE	TRUE	TRUE	TRUE
MMUT	TRUE	TRUE	FALSE	TRUE
PAICS	TRUE	TRUE	TRUE	TRUE
EXOC1	FALSE	FALSE	FALSE	FALSE
UBA6	TRUE	TRUE	FALSE	TRUE
G3BP2	TRUE	TRUE	FALSE	TRUE
SEC31A	TRUE	TRUE	TRUE	TRUE
A0A024RDD8	TRUE	TRUE	FALSE	TRUE
PDLIM5	TRUE	TRUE	FALSE	TRUE
HNRNPD	TRUE	TRUE	TRUE	TRUE
HNRNPDL	TRUE	TRUE	TRUE	TRUE
SLC39A8	FALSE	FALSE	FALSE	FALSE
USO1	TRUE	TRUE	FALSE	TRUE
SCARB2	TRUE	TRUE	FALSE	FALSE
BDH2	FALSE	FALSE	FALSE	TRUE
RPL34	TRUE	TRUE	TRUE	TRUE
MRPS18C	FALSE	FALSE	FALSE	FALSE
NUDT9	TRUE	TRUE	FALSE	TRUE
OSTC	FALSE	FALSE	FALSE	FALSE
GAR1	FALSE	FALSE	FALSE	TRUE
NFKB1	TRUE	TRUE	FALSE	TRUE
CAMK2D	TRUE	TRUE	FALSE	TRUE
INTS12	TRUE	TRUE	FALSE	TRUE
PSPH	TRUE	TRUE	FALSE	TRUE
RABGEF1	TRUE	TRUE	FALSE	TRUE
Q68DX6	FALSE	FALSE	FALSE	FALSE
HSPH1	TRUE	TRUE	FALSE	TRUE
RFC3	TRUE	TRUE	FALSE	TRUE
SLC7A1	TRUE	TRUE	FALSE	TRUE
HMGB1	TRUE	TRUE	TRUE	TRUE
ZMYM2	FALSE	TRUE	FALSE	FALSE
FNDC3A	TRUE	TRUE	FALSE	TRUE
Q6MZZ4	FALSE	TRUE	FALSE	TRUE
GTF2F2	TRUE	TRUE	FALSE	TRUE
RB1	FALSE	FALSE	FALSE	FALSE
KPNA3	TRUE	TRUE	FALSE	TRUE
TSC22D1	FALSE	TRUE	FALSE	FALSE
SPART	TRUE	TRUE	FALSE	TRUE
SUPT20H	FALSE	FALSE	FALSE	FALSE
COG6	TRUE	TRUE	FALSE	FALSE
COL4A2	TRUE	TRUE	FALSE	TRUE
IPO5	TRUE	TRUE	FALSE	TRUE
LAMP1	TRUE	TRUE	FALSE	TRUE
TFDP1	FALSE	FALSE	FALSE	FALSE
ZIC2	FALSE	FALSE	FALSE	FALSE
ARHGEF7	TRUE	TRUE	FALSE	TRUE
B2RC94	FALSE	FALSE	FALSE	TRUE
CDC16	TRUE	FALSE	FALSE	FALSE
UBAC2	TRUE	TRUE	FALSE	TRUE
DROSHA	FALSE	FALSE	FALSE	FALSE
PTK2	TRUE	TRUE	FALSE	TRUE
Q96FQ5	TRUE	TRUE	FALSE	TRUE
ATP11C	FALSE	FALSE	FALSE	FALSE
GBA	TRUE	TRUE	FALSE	TRUE
FHOD1	FALSE	FALSE	FALSE	FALSE
BCAM	FALSE	FALSE	FALSE	FALSE
VGLL4	FALSE	FALSE	FALSE	FALSE
LRRC7	FALSE	FALSE	FALSE	FALSE
HM13	TRUE	TRUE	FALSE	TRUE
NOSIP	TRUE	TRUE	FALSE	TRUE
DMD	TRUE	TRUE	FALSE	TRUE
KBTBD4	FALSE	FALSE	FALSE	FALSE
PDE4DIP	FALSE	FALSE	FALSE	FALSE
ATAD5	FALSE	FALSE	FALSE	FALSE
RELCH	FALSE	FALSE	FALSE	FALSE
POM121C	TRUE	TRUE	FALSE	TRUE
BLOC1S1	FALSE	FALSE	FALSE	FALSE
NUCB2	FALSE	FALSE	FALSE	FALSE
PDE4D	TRUE	TRUE	FALSE	TRUE
GPX4	FALSE	TRUE	FALSE	TRUE
DCAF13	TRUE	TRUE	FALSE	TRUE
NOPCHAP1	FALSE	FALSE	FALSE	FALSE
MBD3	FALSE	TRUE	FALSE	TRUE
PIP4K2B	FALSE	FALSE	FALSE	FALSE
HMOX2	TRUE	TRUE	FALSE	TRUE
GRIPAP1	FALSE	TRUE	FALSE	TRUE
EIF2B4	TRUE	TRUE	FALSE	TRUE
PTPRJ	FALSE	FALSE	FALSE	FALSE
ROBO1	TRUE	TRUE	FALSE	TRUE
KHSRP	TRUE	TRUE	TRUE	TRUE
UHRF1	TRUE	TRUE	TRUE	TRUE
MICOS10	FALSE	FALSE	FALSE	FALSE
SCAMP1	FALSE	TRUE	FALSE	FALSE
MRPL51	FALSE	FALSE	FALSE	TRUE
MAGT1	TRUE	TRUE	FALSE	TRUE
MRTFA	FALSE	FALSE	FALSE	FALSE
CTNNBL1	FALSE	TRUE	FALSE	FALSE
SPCS2	TRUE	TRUE	FALSE	TRUE
TPGS2	FALSE	FALSE	FALSE	FALSE
ZNF787	FALSE	FALSE	FALSE	TRUE
TANC2	FALSE	FALSE	FALSE	FALSE
FGF2	TRUE	TRUE	FALSE	TRUE
PIBF1	TRUE	TRUE	FALSE	TRUE
PEG10	TRUE	TRUE	FALSE	TRUE
LDHAL6A	FALSE	FALSE	FALSE	FALSE
SLIRP	TRUE	TRUE	FALSE	FALSE
GPX1	TRUE	TRUE	FALSE	TRUE
RPS24	TRUE	TRUE	TRUE	TRUE
EIF5B	TRUE	TRUE	FALSE	TRUE
IKBKG	FALSE	FALSE	FALSE	TRUE
ARL15	FALSE	FALSE	FALSE	TRUE
LENG9	FALSE	FALSE	FALSE	FALSE
PDLIM2	FALSE	FALSE	FALSE	TRUE
MTHFD1L	TRUE	TRUE	FALSE	TRUE
FAT1	TRUE	TRUE	FALSE	TRUE
SMTN	TRUE	TRUE	FALSE	TRUE
CLTC	TRUE	TRUE	TRUE	TRUE
TGM5	FALSE	FALSE	FALSE	FALSE
ACP6	FALSE	FALSE	FALSE	FALSE
SH3GLB1	TRUE	TRUE	FALSE	TRUE
PSMD1	TRUE	TRUE	FALSE	TRUE
LLGL1	TRUE	TRUE	FALSE	TRUE
CDKN3	FALSE	FALSE	FALSE	FALSE
TRAPPC3	TRUE	TRUE	FALSE	TRUE
MUC1	FALSE	TRUE	FALSE	TRUE
RBM15	TRUE	TRUE	FALSE	TRUE
TAF10	TRUE	TRUE	FALSE	TRUE
THOC1	FALSE	TRUE	FALSE	FALSE
Q68DF6	FALSE	TRUE	FALSE	TRUE
SAMD11	TRUE	TRUE	FALSE	TRUE
MTSS2	FALSE	FALSE	FALSE	FALSE
ITGB6	FALSE	FALSE	FALSE	FALSE
RNASEH2B	FALSE	FALSE	FALSE	FALSE
GET3	TRUE	TRUE	FALSE	TRUE
VTA1	TRUE	TRUE	FALSE	TRUE
AP2M1	TRUE	TRUE	FALSE	TRUE
F11R	FALSE	FALSE	FALSE	FALSE
WASHC2C	TRUE	TRUE	FALSE	TRUE
APOOL	TRUE	TRUE	FALSE	TRUE
PDLIM3	FALSE	FALSE	FALSE	FALSE
KIAA0586	FALSE	FALSE	FALSE	TRUE
DHX29	TRUE	TRUE	FALSE	TRUE
SRP19	FALSE	TRUE	FALSE	TRUE
UGP2	TRUE	TRUE	FALSE	TRUE
RAVER1	TRUE	TRUE	FALSE	TRUE
CAP2	TRUE	TRUE	FALSE	TRUE
PLEKHA2	TRUE	TRUE	FALSE	TRUE
LPP	TRUE	TRUE	FALSE	TRUE
MST1R	FALSE	FALSE	FALSE	FALSE
D6W646	FALSE	TRUE	FALSE	FALSE
RNASET2	FALSE	TRUE	FALSE	FALSE
IDH3B	TRUE	TRUE	FALSE	TRUE
BRCC3	FALSE	FALSE	FALSE	FALSE
PPIP5K2	TRUE	TRUE	FALSE	TRUE
BCL9L	FALSE	FALSE	FALSE	FALSE
NDUFB6	FALSE	FALSE	FALSE	FALSE
KIF3A	FALSE	FALSE	FALSE	FALSE
HYOU1	TRUE	TRUE	FALSE	TRUE
EAPP	FALSE	FALSE	FALSE	FALSE
MAML2	FALSE	FALSE	FALSE	FALSE
MARK1	FALSE	FALSE	FALSE	FALSE
COL15A1	FALSE	FALSE	FALSE	FALSE
TJP1	TRUE	TRUE	FALSE	TRUE
SLC4A1AP	TRUE	TRUE	FALSE	TRUE
CENPE	FALSE	FALSE	FALSE	TRUE
YTHDF3	TRUE	TRUE	FALSE	TRUE
SNX12	TRUE	TRUE	FALSE	TRUE
POLR1D	FALSE	FALSE	FALSE	FALSE
ACOT1	FALSE	TRUE	FALSE	TRUE
NOMO1	FALSE	FALSE	FALSE	FALSE
SEPTIN8	FALSE	TRUE	FALSE	TRUE
XKR5	FALSE	FALSE	FALSE	FALSE
PHF19	FALSE	FALSE	FALSE	TRUE
STAU1	TRUE	TRUE	FALSE	TRUE
ARFIP2	FALSE	FALSE	FALSE	FALSE
HSF1	FALSE	FALSE	FALSE	FALSE
ZBTB9	FALSE	FALSE	FALSE	FALSE
KLF13	FALSE	TRUE	FALSE	TRUE
LYPLA1	TRUE	TRUE	FALSE	TRUE
PSME2	TRUE	TRUE	FALSE	TRUE
AGRN	TRUE	TRUE	FALSE	TRUE
CIP2A	TRUE	TRUE	FALSE	TRUE
WASHC4	TRUE	TRUE	FALSE	FALSE
BIRC2	TRUE	TRUE	FALSE	FALSE
BSG	TRUE	TRUE	FALSE	TRUE
RAP2C	TRUE	TRUE	FALSE	FALSE
MRPL45	TRUE	TRUE	FALSE	TRUE
SPAG9	TRUE	FALSE	FALSE	TRUE
HECTD1	TRUE	TRUE	FALSE	TRUE
V9HW24	TRUE	TRUE	FALSE	TRUE
AMD1	FALSE	FALSE	FALSE	FALSE
DOCK9	FALSE	FALSE	FALSE	FALSE
EGR1	FALSE	FALSE	FALSE	FALSE
CUL1	TRUE	TRUE	FALSE	TRUE
GGCT	TRUE	TRUE	FALSE	TRUE
CDK5	TRUE	TRUE	FALSE	TRUE
ABCF2	TRUE	TRUE	FALSE	TRUE
GARS1	TRUE	TRUE	TRUE	TRUE
REPIN1	FALSE	FALSE	FALSE	FALSE
FKBP9	TRUE	TRUE	FALSE	TRUE
TMUB1	FALSE	FALSE	FALSE	FALSE
NUB1	FALSE	FALSE	FALSE	FALSE
PDIA4	TRUE	TRUE	FALSE	TRUE
LSM5	FALSE	FALSE	FALSE	TRUE
RP9	FALSE	FALSE	FALSE	FALSE
RHEB	TRUE	TRUE	FALSE	TRUE
CDKL5	FALSE	FALSE	FALSE	TRUE
Q0VFX3	FALSE	FALSE	FALSE	FALSE
GPS1	TRUE	TRUE	FALSE	TRUE
LSM14A	FALSE	FALSE	FALSE	FALSE
GATD3A	TRUE	TRUE	FALSE	TRUE
MAP4K5	TRUE	TRUE	FALSE	TRUE
RTF2	TRUE	TRUE	FALSE	TRUE
PYCR3	TRUE	TRUE	FALSE	TRUE
LAMA4	TRUE	TRUE	FALSE	TRUE
WDR18	TRUE	TRUE	FALSE	TRUE
SCLY	FALSE	FALSE	FALSE	FALSE
MYO10	TRUE	TRUE	FALSE	TRUE
MBNL1	TRUE	TRUE	TRUE	TRUE
CACHD1	FALSE	FALSE	FALSE	FALSE
PUM2	FALSE	FALSE	FALSE	TRUE
A0A0S2Z4W4	TRUE	TRUE	FALSE	TRUE
MADD	FALSE	FALSE	FALSE	TRUE
AKAP9	FALSE	FALSE	FALSE	FALSE
CHD1L	FALSE	FALSE	FALSE	FALSE
SNX6	TRUE	TRUE	FALSE	TRUE
CDC42BPA	FALSE	FALSE	FALSE	FALSE
PCMT1	TRUE	TRUE	FALSE	TRUE
MTX1	TRUE	TRUE	FALSE	TRUE
ABLIM1	TRUE	TRUE	FALSE	TRUE
MYO6	FALSE	FALSE	FALSE	FALSE
OGFR	FALSE	FALSE	FALSE	FALSE
SMARCA1	TRUE	TRUE	FALSE	FALSE
NFKBIL1	FALSE	FALSE	FALSE	FALSE
ABI1	TRUE	TRUE	FALSE	TRUE
DCTN3	FALSE	FALSE	FALSE	TRUE
NFIB	FALSE	TRUE	FALSE	TRUE
ZMYND11	FALSE	TRUE	FALSE	TRUE
SFXN3	TRUE	TRUE	FALSE	TRUE
CAMK2G	FALSE	FALSE	FALSE	FALSE
MYD88	FALSE	FALSE	FALSE	FALSE
Q68CP7	TRUE	TRUE	FALSE	TRUE
PVR	TRUE	TRUE	FALSE	TRUE
GPATCH11	FALSE	FALSE	FALSE	FALSE
PHC2	FALSE	FALSE	FALSE	FALSE
PET100	FALSE	FALSE	FALSE	FALSE
TOR1AIP1	TRUE	TRUE	TRUE	TRUE
PRMT3	FALSE	TRUE	FALSE	TRUE
AKR1C3	TRUE	TRUE	FALSE	TRUE
MARK3	FALSE	FALSE	FALSE	FALSE
PITPNB	TRUE	TRUE	FALSE	TRUE
NFYC	TRUE	TRUE	FALSE	FALSE
PPP1R8	TRUE	TRUE	FALSE	TRUE
LIPA	FALSE	FALSE	FALSE	FALSE
SCAF8	FALSE	FALSE	FALSE	TRUE
FKBP15	TRUE	TRUE	FALSE	TRUE
IVD	TRUE	TRUE	FALSE	TRUE
WDR36	TRUE	TRUE	FALSE	TRUE
RNF213	TRUE	TRUE	FALSE	TRUE
TUSC3	FALSE	FALSE	FALSE	FALSE
NAV2	TRUE	TRUE	FALSE	TRUE
DYNC1I1	FALSE	FALSE	FALSE	FALSE
ILK	TRUE	TRUE	TRUE	TRUE
BTAF1	TRUE	TRUE	FALSE	TRUE
ROR1	FALSE	FALSE	FALSE	FALSE
NCEH1	TRUE	TRUE	FALSE	TRUE
RIPOR1	TRUE	TRUE	FALSE	TRUE
CUL2	TRUE	TRUE	FALSE	TRUE
CEP95	FALSE	FALSE	FALSE	FALSE
OGFOD1	FALSE	FALSE	FALSE	TRUE
B4DL96	TRUE	TRUE	FALSE	TRUE
COL4A5	FALSE	FALSE	FALSE	FALSE
ESRP2	FALSE	TRUE	FALSE	FALSE
IREB2	TRUE	TRUE	FALSE	TRUE
TMED7-TICAM2	TRUE	TRUE	FALSE	TRUE
RPS6KA4	TRUE	TRUE	FALSE	TRUE
GPR75-ASB3	FALSE	FALSE	FALSE	FALSE
NCAPH2	FALSE	FALSE	FALSE	FALSE
PPAN-P2RY11	TRUE	TRUE	FALSE	TRUE
CORO7-PAM16	FALSE	TRUE	FALSE	TRUE
USP13	FALSE	TRUE	FALSE	FALSE
NPC1	FALSE	FALSE	FALSE	FALSE
LY6K	TRUE	TRUE	FALSE	TRUE
TUT1	FALSE	FALSE	FALSE	FALSE
BORCS7-ASMT	FALSE	FALSE	FALSE	FALSE
BIRC5	FALSE	FALSE	FALSE	TRUE
PI4KB	FALSE	FALSE	FALSE	FALSE
HELLS	TRUE	TRUE	FALSE	TRUE
MED24	FALSE	FALSE	FALSE	FALSE
SRSF7	TRUE	TRUE	FALSE	TRUE
C11orf98	FALSE	FALSE	FALSE	FALSE
COMMD4	FALSE	FALSE	FALSE	TRUE
TRAPPC2L	FALSE	FALSE	FALSE	FALSE
TPT1	TRUE	TRUE	TRUE	TRUE
PWP2	FALSE	TRUE	FALSE	TRUE
A0A0B4J2F2	FALSE	FALSE	FALSE	FALSE
LRRC41	TRUE	TRUE	FALSE	TRUE
VKORC1	FALSE	FALSE	FALSE	FALSE
ACVR1	FALSE	FALSE	FALSE	FALSE
MECOM	FALSE	FALSE	FALSE	FALSE
CYP51A1	TRUE	TRUE	FALSE	TRUE
GSTZ1	FALSE	TRUE	FALSE	FALSE
Q6AI38	TRUE	TRUE	FALSE	TRUE
MGLL	FALSE	TRUE	FALSE	TRUE
TCTN3	FALSE	FALSE	FALSE	FALSE
UXT	FALSE	FALSE	FALSE	FALSE
DLG1	FALSE	TRUE	FALSE	TRUE
JADE2	FALSE	FALSE	FALSE	FALSE
SOD2	TRUE	TRUE	FALSE	TRUE
WDR76	TRUE	TRUE	FALSE	TRUE
NELFA	TRUE	TRUE	FALSE	TRUE
ABI2	FALSE	TRUE	FALSE	TRUE
MLXIPL	FALSE	FALSE	FALSE	FALSE
HTRA2	FALSE	FALSE	FALSE	FALSE
ARL6IP4	FALSE	TRUE	FALSE	TRUE
KLHL13	TRUE	TRUE	FALSE	TRUE
SYBU	FALSE	FALSE	FALSE	FALSE
DDX46	TRUE	TRUE	FALSE	TRUE
HLTF	TRUE	TRUE	FALSE	TRUE
SCOC	FALSE	FALSE	FALSE	FALSE
CAST	TRUE	TRUE	FALSE	TRUE
PIK3C2A	FALSE	TRUE	FALSE	FALSE
CHD4	TRUE	TRUE	FALSE	TRUE
NUMBL	TRUE	TRUE	FALSE	TRUE
BAZ2A	FALSE	FALSE	FALSE	FALSE
GIT1	TRUE	TRUE	FALSE	TRUE
KIF18B	FALSE	TRUE	FALSE	TRUE
CAPNS1	TRUE	TRUE	FALSE	TRUE
DHRS7B	FALSE	TRUE	FALSE	FALSE
NDUFA6	TRUE	TRUE	FALSE	TRUE
ACD	FALSE	FALSE	FALSE	FALSE
LAMTOR5	FALSE	FALSE	FALSE	TRUE
SEMA3B	FALSE	TRUE	FALSE	FALSE
NDFIP2	TRUE	TRUE	FALSE	FALSE
ENOPH1	FALSE	FALSE	FALSE	FALSE
POLR3E	FALSE	FALSE	FALSE	FALSE
EPB41L1	TRUE	TRUE	FALSE	FALSE
CDK5RAP2	TRUE	TRUE	FALSE	TRUE
CDK11B	TRUE	TRUE	FALSE	TRUE
RANBP10	FALSE	FALSE	FALSE	FALSE
DDX3X	TRUE	TRUE	TRUE	TRUE
DNM1	FALSE	FALSE	FALSE	FALSE
FOXM1	FALSE	TRUE	FALSE	FALSE
COQ6	FALSE	TRUE	FALSE	TRUE
PNKP	TRUE	TRUE	FALSE	TRUE
EWSR1	TRUE	TRUE	FALSE	TRUE
UBE2A	TRUE	TRUE	FALSE	TRUE
STXBP1	TRUE	TRUE	FALSE	TRUE
UBE3A	TRUE	TRUE	FALSE	FALSE
TATDN1	FALSE	FALSE	FALSE	FALSE
PHF6	TRUE	TRUE	FALSE	TRUE
TCF7L2	FALSE	FALSE	FALSE	FALSE
FXR1	TRUE	TRUE	FALSE	TRUE
LRRFIP1	TRUE	TRUE	FALSE	TRUE
CDKN1C	TRUE	TRUE	FALSE	TRUE
DIAPH1	TRUE	TRUE	FALSE	TRUE
TCF19	FALSE	FALSE	FALSE	FALSE
HSPA1A	TRUE	TRUE	FALSE	TRUE
ABHD16A	TRUE	TRUE	FALSE	FALSE
SLC12A7	TRUE	TRUE	FALSE	TRUE
SCRIB	TRUE	TRUE	FALSE	TRUE
ABR	TRUE	TRUE	FALSE	TRUE
NXN	FALSE	FALSE	FALSE	TRUE
TAF4	FALSE	FALSE	FALSE	FALSE
PUF60	TRUE	TRUE	FALSE	TRUE
MYO15B	FALSE	FALSE	FALSE	FALSE
CTDP1	FALSE	FALSE	FALSE	FALSE
DECR2	TRUE	TRUE	FALSE	FALSE
MED16	FALSE	FALSE	FALSE	FALSE
PON2	TRUE	TRUE	FALSE	TRUE
CNPY4	FALSE	FALSE	FALSE	FALSE
ACO2	TRUE	TRUE	TRUE	TRUE
CST3	TRUE	FALSE	FALSE	FALSE
PSMA7	TRUE	TRUE	TRUE	TRUE
PGLS	TRUE	TRUE	FALSE	TRUE
PSME1	TRUE	TRUE	FALSE	TRUE
BCKDHB	TRUE	TRUE	FALSE	TRUE
MAP7D2	TRUE	TRUE	FALSE	TRUE
AGL	TRUE	TRUE	FALSE	TRUE
MATR3	TRUE	TRUE	TRUE	TRUE
IFRD2	TRUE	TRUE	FALSE	TRUE
JMJD6	TRUE	TRUE	FALSE	TRUE
ARID1A	TRUE	TRUE	FALSE	TRUE
ABCB7	TRUE	TRUE	FALSE	TRUE
ANXA6	TRUE	TRUE	FALSE	TRUE
ACADM	TRUE	TRUE	FALSE	TRUE
SLC25A10	FALSE	FALSE	FALSE	FALSE
CDK7	TRUE	TRUE	FALSE	TRUE
ACTN4	TRUE	TRUE	TRUE	TRUE
CASP2	TRUE	TRUE	FALSE	TRUE
CLPTM1	TRUE	TRUE	FALSE	TRUE
SLC25A4	FALSE	FALSE	FALSE	FALSE
GNAS	TRUE	TRUE	FALSE	TRUE
RCC1	TRUE	TRUE	FALSE	TRUE
BAG1	FALSE	FALSE	FALSE	FALSE
ETFA	TRUE	TRUE	FALSE	TRUE
ATP2A2	TRUE	TRUE	TRUE	TRUE
EYA4	TRUE	TRUE	FALSE	TRUE
FANCG	FALSE	FALSE	FALSE	FALSE
LAMB3	TRUE	TRUE	FALSE	TRUE
EFEMP1	TRUE	TRUE	FALSE	TRUE
ITPA	TRUE	TRUE	FALSE	TRUE
GDI1	TRUE	TRUE	FALSE	TRUE
LGALS3BP	TRUE	TRUE	FALSE	TRUE
AGFG1	TRUE	TRUE	FALSE	TRUE
GALT	TRUE	FALSE	FALSE	TRUE
HSD17B10	TRUE	TRUE	TRUE	TRUE
MEF2C	FALSE	FALSE	FALSE	FALSE
NR4A2	FALSE	FALSE	FALSE	FALSE
PCK2	TRUE	TRUE	FALSE	TRUE
SERPINI1	FALSE	TRUE	FALSE	TRUE
PRCC	TRUE	FALSE	FALSE	TRUE
PEX5	FALSE	FALSE	FALSE	FALSE
PSMD12	TRUE	TRUE	FALSE	TRUE
NPM1	TRUE	TRUE	TRUE	TRUE
RBMS1	TRUE	TRUE	FALSE	TRUE
MCM7	TRUE	TRUE	TRUE	TRUE
PPP3CA	TRUE	TRUE	FALSE	TRUE
FH	TRUE	TRUE	TRUE	TRUE
NCK1	FALSE	FALSE	FALSE	FALSE
TPM3	TRUE	TRUE	TRUE	TRUE
HSD17B4	TRUE	TRUE	FALSE	TRUE
PMM2	TRUE	TRUE	FALSE	TRUE
RAF1	FALSE	TRUE	FALSE	TRUE
RXRB	FALSE	TRUE	FALSE	TRUE
SGCE	FALSE	FALSE	FALSE	FALSE
TGFBI	TRUE	TRUE	FALSE	TRUE
CNBP	TRUE	TRUE	TRUE	TRUE
HGS	TRUE	TRUE	FALSE	TRUE
YARS1	TRUE	TRUE	FALSE	TRUE
MCM3	TRUE	TRUE	TRUE	TRUE
MPDU1	FALSE	FALSE	FALSE	FALSE
USF1	FALSE	TRUE	FALSE	TRUE
PQBP1	TRUE	TRUE	TRUE	TRUE
SRRM1	FALSE	FALSE	FALSE	FALSE
GFPT2	FALSE	FALSE	FALSE	FALSE
DPM1	TRUE	TRUE	FALSE	TRUE
AKAP10	FALSE	FALSE	FALSE	FALSE
RBM14	TRUE	TRUE	TRUE	TRUE
RIPK2	FALSE	TRUE	FALSE	TRUE
NONO	TRUE	TRUE	TRUE	TRUE
OPTN	TRUE	TRUE	FALSE	TRUE
SRSF10	TRUE	TRUE	FALSE	TRUE
SURF1	TRUE	FALSE	FALSE	FALSE
SLC39A14	FALSE	FALSE	FALSE	FALSE
MRPS28	TRUE	TRUE	FALSE	TRUE
HAX1	TRUE	TRUE	FALSE	TRUE
DAZAP1	TRUE	TRUE	FALSE	TRUE
VPS33B	FALSE	FALSE	FALSE	TRUE
RDH11	TRUE	TRUE	FALSE	TRUE
TAP1	TRUE	TRUE	FALSE	TRUE
CBX4	FALSE	FALSE	FALSE	FALSE
ETHE1	TRUE	TRUE	FALSE	TRUE
DCTN4	TRUE	TRUE	FALSE	TRUE
ABHD5	TRUE	TRUE	FALSE	TRUE
RBM23	TRUE	TRUE	FALSE	TRUE
PALMD	TRUE	TRUE	FALSE	TRUE
CWF19L1	FALSE	FALSE	FALSE	FALSE
TBL2	TRUE	TRUE	FALSE	TRUE
CLINT1	TRUE	TRUE	FALSE	TRUE
COPS4	TRUE	TRUE	FALSE	TRUE
SBDS	TRUE	TRUE	TRUE	TRUE
CDK5RAP1	TRUE	TRUE	FALSE	TRUE
DCP1A	FALSE	FALSE	FALSE	FALSE
GINS3	FALSE	TRUE	FALSE	TRUE
ABCF3	TRUE	TRUE	FALSE	TRUE
METTL17	FALSE	TRUE	FALSE	TRUE
SEC63	TRUE	TRUE	FALSE	TRUE
ELAC2	TRUE	TRUE	FALSE	TRUE
MCMBP	TRUE	TRUE	FALSE	TRUE
SUMF2	TRUE	TRUE	FALSE	TRUE
NDUFAF2	TRUE	TRUE	FALSE	TRUE
PYCR2	TRUE	TRUE	FALSE	TRUE
DIABLO	FALSE	FALSE	FALSE	FALSE
DNAJC19	FALSE	FALSE	FALSE	TRUE
COG7	TRUE	TRUE	FALSE	TRUE
HNRNPLL	TRUE	TRUE	FALSE	TRUE
C15orf40	FALSE	FALSE	FALSE	FALSE
MICU2	TRUE	TRUE	FALSE	TRUE
SH3D19	TRUE	FALSE	FALSE	FALSE
EIF4G3	TRUE	TRUE	FALSE	TRUE
PROCR	FALSE	FALSE	FALSE	FALSE
SCYL2	TRUE	FALSE	FALSE	FALSE
Q96A10	FALSE	FALSE	FALSE	FALSE
ROCK1	FALSE	FALSE	FALSE	FALSE
EXOC6B	FALSE	FALSE	FALSE	TRUE
PHF14	FALSE	FALSE	FALSE	FALSE
MICU1	TRUE	TRUE	FALSE	TRUE
CD70	TRUE	TRUE	FALSE	TRUE
TENT4A	TRUE	TRUE	FALSE	FALSE
NELFB	FALSE	TRUE	FALSE	TRUE
HLA-B	TRUE	TRUE	FALSE	TRUE
PSMA5	TRUE	TRUE	TRUE	TRUE
CC2D2A	FALSE	FALSE	FALSE	FALSE
MICOS13	FALSE	FALSE	FALSE	FALSE
APP	TRUE	TRUE	FALSE	TRUE
LYPLA2	TRUE	TRUE	FALSE	TRUE
LRWD1	FALSE	FALSE	FALSE	FALSE
METAP2	TRUE	TRUE	FALSE	TRUE
NAGLU	FALSE	FALSE	FALSE	FALSE
NPR1	FALSE	TRUE	FALSE	FALSE
AP1G1	TRUE	TRUE	FALSE	TRUE
AP2B1	TRUE	TRUE	FALSE	TRUE
BLVRA	TRUE	TRUE	FALSE	TRUE
COMT	TRUE	TRUE	FALSE	TRUE
DPM3	TRUE	TRUE	FALSE	TRUE
DUSP23	FALSE	FALSE	FALSE	FALSE
ECM1	FALSE	FALSE	FALSE	FALSE
ESD	TRUE	TRUE	FALSE	TRUE
GLRX3	TRUE	TRUE	FALSE	TRUE
GPD2	TRUE	TRUE	FALSE	TRUE
GMPS	TRUE	TRUE	FALSE	TRUE
HIBCH	TRUE	TRUE	FALSE	TRUE
HPRT1	TRUE	TRUE	FALSE	TRUE
ALAD	FALSE	FALSE	FALSE	FALSE
ITGA3	TRUE	TRUE	FALSE	TRUE
KCTD12	TRUE	TRUE	FALSE	TRUE
LRRC40	TRUE	TRUE	FALSE	TRUE
MAT2B	TRUE	TRUE	FALSE	TRUE
MAT2A	TRUE	TRUE	TRUE	TRUE
OAT	TRUE	TRUE	FALSE	TRUE
OSBPL11	FALSE	TRUE	FALSE	FALSE
PXN	TRUE	TRUE	FALSE	TRUE
PEPD	TRUE	TRUE	FALSE	TRUE
PPP2CB	FALSE	FALSE	FALSE	FALSE
PSMC5	TRUE	TRUE	TRUE	TRUE
PSMB2	TRUE	TRUE	FALSE	TRUE
PPP2R2A	TRUE	TRUE	FALSE	TRUE
PSMF1	FALSE	TRUE	FALSE	TRUE
RNF138	FALSE	FALSE	FALSE	FALSE
STK32C	FALSE	FALSE	FALSE	FALSE
DARS1	TRUE	TRUE	FALSE	TRUE
ACAT1	TRUE	TRUE	FALSE	TRUE
MPST	FALSE	TRUE	FALSE	TRUE
TMEM209	TRUE	TRUE	FALSE	TRUE
TRAP1	TRUE	TRUE	TRUE	TRUE
TXNDC17	TRUE	TRUE	FALSE	TRUE
USP5	TRUE	TRUE	FALSE	TRUE
UCHL3	FALSE	TRUE	FALSE	TRUE
WIPF1	TRUE	TRUE	FALSE	TRUE
AZGP1	FALSE	FALSE	FALSE	FALSE
AKAP1	TRUE	FALSE	FALSE	FALSE
DPYSL3	TRUE	TRUE	FALSE	TRUE
CIB1	FALSE	FALSE	FALSE	FALSE
CLPB	TRUE	TRUE	FALSE	TRUE
COPG2	TRUE	TRUE	FALSE	TRUE
CPT2	TRUE	TRUE	FALSE	TRUE
EHBP1	FALSE	FALSE	FALSE	FALSE
FSCN3	FALSE	FALSE	FALSE	FALSE
LTA4H	TRUE	TRUE	FALSE	TRUE
MCCC2	TRUE	TRUE	FALSE	TRUE
PPME1	TRUE	TRUE	FALSE	TRUE
PRPS2	TRUE	TRUE	FALSE	TRUE
PSMC3	TRUE	TRUE	TRUE	TRUE
PSMA3	TRUE	TRUE	TRUE	TRUE
PSMA6	TRUE	TRUE	TRUE	TRUE
PSMB1	TRUE	TRUE	FALSE	TRUE
PSMB4	TRUE	TRUE	TRUE	TRUE
SND1	TRUE	TRUE	TRUE	TRUE
SRRM2	TRUE	TRUE	TRUE	TRUE
STAMBP	FALSE	TRUE	FALSE	TRUE
TALDO1	TRUE	TRUE	TRUE	TRUE
SARAF	TRUE	TRUE	FALSE	FALSE
ATP6V1B2	TRUE	TRUE	FALSE	TRUE
DNAAF10	FALSE	FALSE	FALSE	TRUE
GOT1	TRUE	TRUE	FALSE	TRUE
PSMC2	TRUE	TRUE	TRUE	TRUE
HSPA13	TRUE	TRUE	FALSE	TRUE
HADH	TRUE	TRUE	TRUE	TRUE
PPP1R7	TRUE	TRUE	FALSE	TRUE
FN3KRP	TRUE	TRUE	FALSE	TRUE
SCAMP2	FALSE	FALSE	FALSE	FALSE
AK2	TRUE	TRUE	FALSE	TRUE
CALD1	TRUE	TRUE	TRUE	TRUE
ST13	TRUE	TRUE	TRUE	TRUE
QDPR	TRUE	TRUE	TRUE	TRUE
UAP1	TRUE	TRUE	FALSE	TRUE
GFUS	TRUE	TRUE	FALSE	TRUE
GSTM4	FALSE	FALSE	FALSE	FALSE
HSPA4L	TRUE	TRUE	FALSE	TRUE
KIF2C	TRUE	TRUE	FALSE	TRUE
PSMD14	TRUE	TRUE	FALSE	TRUE
CLGN	FALSE	FALSE	FALSE	FALSE
FAM114A2	FALSE	FALSE	FALSE	FALSE
AKAP8L	TRUE	TRUE	FALSE	TRUE
SUN1	TRUE	TRUE	FALSE	TRUE
PTMS	TRUE	FALSE	FALSE	FALSE
RAB7A	TRUE	TRUE	FALSE	TRUE
LTF	FALSE	FALSE	FALSE	FALSE
TXNRD2	TRUE	FALSE	FALSE	FALSE
SELENOS	FALSE	FALSE	FALSE	FALSE
GALNS	FALSE	FALSE	FALSE	FALSE
FTO	TRUE	TRUE	FALSE	TRUE
ALDH7A1	TRUE	TRUE	FALSE	TRUE
ADSL	TRUE	TRUE	FALSE	TRUE
RAB11FIP5	FALSE	FALSE	FALSE	FALSE
ASAH1	FALSE	FALSE	FALSE	FALSE
BEGAIN	TRUE	TRUE	FALSE	TRUE
EHMT1	TRUE	FALSE	FALSE	FALSE
ACY1	TRUE	TRUE	FALSE	FALSE
KIFBP	FALSE	FALSE	FALSE	TRUE
KIF13A	FALSE	FALSE	FALSE	FALSE
ATP6AP2	TRUE	TRUE	FALSE	TRUE
RBMS3	FALSE	FALSE	FALSE	FALSE
EFR3A	FALSE	FALSE	FALSE	TRUE
CTSD	TRUE	TRUE	FALSE	TRUE
UROD	TRUE	TRUE	FALSE	TRUE
IWS1	FALSE	FALSE	FALSE	TRUE
MVK	FALSE	FALSE	FALSE	FALSE
LPL	TRUE	TRUE	FALSE	TRUE
RP2	TRUE	TRUE	FALSE	TRUE
PCCB	TRUE	TRUE	FALSE	FALSE
MCPH1	FALSE	FALSE	FALSE	FALSE
FAM107B	FALSE	FALSE	FALSE	FALSE
MAPK15	FALSE	FALSE	FALSE	FALSE
VDAC1	TRUE	TRUE	TRUE	TRUE
GALNT2	TRUE	TRUE	TRUE	TRUE
LMO7	TRUE	TRUE	TRUE	TRUE
NFKB2	TRUE	TRUE	FALSE	TRUE
TRIOBP	FALSE	TRUE	FALSE	FALSE
TXN2	FALSE	FALSE	FALSE	FALSE
ABCF1	TRUE	TRUE	FALSE	TRUE
ATF6B	FALSE	FALSE	FALSE	FALSE
HSD17B8	FALSE	FALSE	FALSE	FALSE
	TRUE	TRUE	TRUE	TRUE
HSPA1L	FALSE	FALSE	FALSE	FALSE
NELFE	TRUE	TRUE	FALSE	TRUE
NEU1	TRUE	TRUE	FALSE	TRUE
PPP1R10	TRUE	TRUE	FALSE	TRUE
SKIV2L	TRUE	TRUE	FALSE	TRUE
TRIM27	FALSE	FALSE	FALSE	TRUE
CDSN	FALSE	FALSE	FALSE	FALSE
PRRC2A	TRUE	TRUE	FALSE	TRUE
MDC1	TRUE	TRUE	FALSE	TRUE
TSC2	TRUE	TRUE	FALSE	TRUE
PIGT	TRUE	TRUE	FALSE	TRUE
STAT6	FALSE	TRUE	FALSE	FALSE
UNC45A	TRUE	TRUE	FALSE	TRUE
ELP4	FALSE	FALSE	FALSE	FALSE
JMJD1C	FALSE	FALSE	FALSE	TRUE
RBMX2	FALSE	FALSE	FALSE	FALSE
GOSR2	TRUE	TRUE	FALSE	FALSE
ME2	TRUE	TRUE	FALSE	TRUE
TCEA1	TRUE	TRUE	FALSE	TRUE
ZNF888	TRUE	TRUE	FALSE	TRUE
RAI1	FALSE	FALSE	FALSE	FALSE
SLC7A2	FALSE	FALSE	FALSE	FALSE
GAMT	FALSE	TRUE	FALSE	FALSE
SYNJ2	TRUE	TRUE	FALSE	TRUE
MED17	TRUE	TRUE	FALSE	TRUE
SMN1	TRUE	TRUE	FALSE	TRUE
PIK3C3	FALSE	FALSE	FALSE	FALSE
TOPBP1	FALSE	FALSE	FALSE	TRUE
STRN3	FALSE	FALSE	FALSE	FALSE
BARD1	FALSE	FALSE	FALSE	TRUE
SEC62	TRUE	TRUE	FALSE	TRUE
SEMG1	FALSE	FALSE	TRUE	FALSE
GLRX2	FALSE	FALSE	FALSE	TRUE
BUB1	FALSE	TRUE	FALSE	TRUE
ERCC6	FALSE	FALSE	FALSE	FALSE
PIK3R4	FALSE	FALSE	FALSE	FALSE
PPM1F	FALSE	FALSE	FALSE	FALSE
UBE2V2	TRUE	TRUE	FALSE	TRUE
SMU1	TRUE	TRUE	FALSE	TRUE
SNRNP40	TRUE	TRUE	FALSE	TRUE
SHTN1	TRUE	TRUE	FALSE	TRUE
STK4	TRUE	TRUE	FALSE	TRUE
MRPL1	FALSE	FALSE	FALSE	TRUE
REST	FALSE	FALSE	FALSE	FALSE
RBM48	FALSE	FALSE	FALSE	FALSE
NUP43	TRUE	TRUE	FALSE	TRUE
PRSS1	FALSE	FALSE	FALSE	FALSE
ILVBL	TRUE	TRUE	FALSE	TRUE
TBC1D9B	FALSE	FALSE	FALSE	FALSE
QRICH1	TRUE	TRUE	FALSE	TRUE
SH3PXD2B	FALSE	FALSE	FALSE	TRUE
AAR2	TRUE	TRUE	FALSE	TRUE
RPS6	TRUE	TRUE	TRUE	TRUE
MBNL2	TRUE	TRUE	FALSE	TRUE
PPP1R11	FALSE	TRUE	FALSE	FALSE
MPG	TRUE	TRUE	FALSE	TRUE
TCEAL4	TRUE	TRUE	FALSE	TRUE
IQGAP3	TRUE	TRUE	FALSE	TRUE
WDR7	FALSE	FALSE	FALSE	FALSE
NBAS	FALSE	FALSE	FALSE	FALSE
MORC3	FALSE	TRUE	FALSE	FALSE
CNTNAP3	FALSE	FALSE	FALSE	FALSE
RPL5	TRUE	TRUE	TRUE	TRUE
ERGIC3	FALSE	TRUE	FALSE	TRUE
A2V663	FALSE	FALSE	FALSE	FALSE
TMSB4X	TRUE	TRUE	FALSE	FALSE
GNPTG	FALSE	FALSE	FALSE	FALSE
NKRF	TRUE	TRUE	FALSE	TRUE
ATP1B1	TRUE	TRUE	FALSE	TRUE
VWA8	FALSE	TRUE	FALSE	TRUE
SBNO1	TRUE	TRUE	FALSE	TRUE
H1-4	TRUE	TRUE	TRUE	TRUE
DDX1	TRUE	TRUE	FALSE	TRUE
BCAP29	FALSE	FALSE	FALSE	FALSE
IFRD1	TRUE	TRUE	FALSE	TRUE
TES	TRUE	TRUE	TRUE	TRUE
CAPZA2	TRUE	TRUE	FALSE	TRUE
LSM8	FALSE	FALSE	FALSE	FALSE
ARF5	FALSE	FALSE	FALSE	FALSE
RPA3	FALSE	FALSE	FALSE	FALSE
CBX3	TRUE	TRUE	TRUE	TRUE
A4D198	FALSE	TRUE	FALSE	TRUE
GTPBP10	FALSE	TRUE	FALSE	TRUE
PDK4	FALSE	FALSE	FALSE	FALSE
ZC3HC1	TRUE	TRUE	FALSE	FALSE
UBE2H	FALSE	FALSE	FALSE	FALSE
CPA4	FALSE	FALSE	FALSE	FALSE
CHCHD3	TRUE	TRUE	FALSE	TRUE
PARP12	FALSE	TRUE	FALSE	FALSE
SSBP1	TRUE	TRUE	FALSE	TRUE
AGK	FALSE	FALSE	FALSE	FALSE
MRPL32	FALSE	FALSE	FALSE	FALSE
MPLKIP	FALSE	FALSE	FALSE	FALSE
AP5Z1	TRUE	TRUE	FALSE	TRUE
A4D212	TRUE	TRUE	FALSE	TRUE
ARPC1B	TRUE	TRUE	FALSE	TRUE
TAF6	FALSE	FALSE	FALSE	FALSE
ZNF3	FALSE	FALSE	FALSE	FALSE
PCOLCE	FALSE	FALSE	FALSE	FALSE
AGFG2	FALSE	FALSE	FALSE	FALSE
HUS1	TRUE	TRUE	FALSE	TRUE
YKT6	FALSE	FALSE	FALSE	TRUE
A4D2J8	FALSE	TRUE	FALSE	FALSE
RAC1	TRUE	TRUE	FALSE	TRUE
NAF1	TRUE	TRUE	FALSE	TRUE
AGO2	TRUE	TRUE	TRUE	TRUE
ING4	FALSE	FALSE	FALSE	FALSE
ATRX	TRUE	TRUE	FALSE	TRUE
MAP2K1	FALSE	TRUE	FALSE	TRUE
VPS37C	FALSE	FALSE	FALSE	FALSE
MORF4L1	TRUE	TRUE	FALSE	TRUE
AIP	TRUE	TRUE	FALSE	TRUE
NES	FALSE	FALSE	FALSE	FALSE
MAN2A1	TRUE	TRUE	FALSE	TRUE
USP19	TRUE	TRUE	FALSE	TRUE
BMP1	FALSE	TRUE	FALSE	FALSE
EXOSC9	TRUE	TRUE	FALSE	TRUE
SUGP1	TRUE	FALSE	FALSE	FALSE
CNOT1	TRUE	TRUE	FALSE	TRUE
ITGAV	TRUE	TRUE	FALSE	TRUE
EXOC6	FALSE	FALSE	FALSE	FALSE
SIPA1L1	FALSE	FALSE	FALSE	FALSE
NBN	TRUE	TRUE	FALSE	FALSE
KDM5C	FALSE	FALSE	FALSE	TRUE
MAP1LC3B	TRUE	TRUE	FALSE	TRUE
KRT87P	FALSE	FALSE	FALSE	FALSE
MRPS16	FALSE	FALSE	FALSE	FALSE
PGP	TRUE	TRUE	FALSE	TRUE
C5orf51	FALSE	FALSE	FALSE	TRUE
HCFC1	TRUE	TRUE	FALSE	TRUE
PIGK	FALSE	FALSE	FALSE	FALSE
OFD1	FALSE	FALSE	FALSE	FALSE
DPRX	FALSE	FALSE	FALSE	FALSE
RBM38	FALSE	TRUE	FALSE	FALSE
DYNLT3	FALSE	FALSE	FALSE	FALSE
YIF1A	FALSE	FALSE	FALSE	FALSE
BICC1	FALSE	FALSE	FALSE	FALSE
ZMYM3	FALSE	FALSE	FALSE	FALSE
TUBAL3	FALSE	FALSE	FALSE	FALSE
SMCHD1	TRUE	TRUE	FALSE	TRUE
HSPB11	FALSE	FALSE	FALSE	FALSE
NDEL1	FALSE	FALSE	FALSE	FALSE
RNPEP	TRUE	TRUE	FALSE	TRUE
SAC3D1	FALSE	FALSE	FALSE	FALSE
RGPD3	FALSE	FALSE	FALSE	FALSE
DIAPH2	FALSE	FALSE	FALSE	TRUE
POLA1	TRUE	TRUE	FALSE	TRUE
SHROOM1	FALSE	FALSE	FALSE	FALSE
CD9	FALSE	TRUE	FALSE	TRUE
PCM1	TRUE	TRUE	FALSE	TRUE
EML4	FALSE	TRUE	FALSE	TRUE
F13A1	FALSE	FALSE	FALSE	FALSE
Q68CR8	TRUE	TRUE	FALSE	FALSE
PIP5K1A	TRUE	TRUE	FALSE	TRUE
B2M	TRUE	TRUE	FALSE	TRUE
RTL8C	TRUE	TRUE	FALSE	TRUE
RRBP1	TRUE	TRUE	FALSE	TRUE
ZNF644	FALSE	TRUE	FALSE	TRUE
ARAP2	FALSE	FALSE	FALSE	FALSE
SMARCA4	TRUE	TRUE	FALSE	TRUE
PDE3B	FALSE	FALSE	FALSE	FALSE
SLC20A1	FALSE	FALSE	FALSE	FALSE
SYNPO	TRUE	TRUE	FALSE	TRUE
TRIP10	FALSE	FALSE	FALSE	FALSE
GGCX	FALSE	FALSE	FALSE	FALSE
BID	FALSE	TRUE	FALSE	FALSE
GABPA	FALSE	FALSE	FALSE	FALSE
ANKRD40	FALSE	FALSE	FALSE	FALSE
NDC80	TRUE	TRUE	FALSE	TRUE
TRAM1	TRUE	TRUE	FALSE	TRUE
PCID2	TRUE	TRUE	FALSE	TRUE
TFB1M	FALSE	FALSE	FALSE	FALSE
HMG20B	TRUE	TRUE	FALSE	TRUE
SELENOK	FALSE	FALSE	FALSE	FALSE
UTP25	TRUE	TRUE	FALSE	TRUE
DNAJB2	FALSE	FALSE	FALSE	FALSE
ATG13	FALSE	FALSE	FALSE	FALSE
NCOA3	FALSE	FALSE	FALSE	FALSE
GLS	TRUE	TRUE	FALSE	TRUE
L1CAM	TRUE	TRUE	FALSE	TRUE
ME1	FALSE	TRUE	FALSE	TRUE
WASL	TRUE	TRUE	FALSE	TRUE
ITGB1BP1	FALSE	FALSE	FALSE	FALSE
MSH3	TRUE	TRUE	FALSE	TRUE
KHDC4	TRUE	FALSE	FALSE	TRUE
MIS12	FALSE	FALSE	FALSE	FALSE
REEP3	TRUE	FALSE	FALSE	FALSE
SUZ12	TRUE	TRUE	FALSE	TRUE
KANK1	FALSE	FALSE	FALSE	TRUE
ARAP3	FALSE	FALSE	FALSE	FALSE
PARP2	FALSE	TRUE	FALSE	TRUE
VRK1	FALSE	FALSE	FALSE	FALSE
PTTG1IP	TRUE	TRUE	FALSE	TRUE
IPO13	FALSE	FALSE	FALSE	FALSE
RPAP1	FALSE	FALSE	FALSE	FALSE
PSMC4	TRUE	TRUE	TRUE	TRUE
ZNF503	TRUE	TRUE	FALSE	TRUE
PPIC	TRUE	TRUE	FALSE	TRUE
KDM1A	TRUE	TRUE	FALSE	TRUE
EGFR	TRUE	TRUE	FALSE	TRUE
A2ML1	FALSE	FALSE	FALSE	FALSE
NT5DC1	TRUE	TRUE	FALSE	TRUE
RAD51AP1	TRUE	FALSE	FALSE	FALSE
TMTC3	FALSE	FALSE	FALSE	FALSE
SAFB	TRUE	TRUE	FALSE	TRUE
WDR75	TRUE	TRUE	FALSE	TRUE
MB21D2	FALSE	FALSE	FALSE	FALSE
SMAP1	FALSE	TRUE	FALSE	FALSE
GGH	TRUE	TRUE	FALSE	TRUE
ERCC3	TRUE	FALSE	FALSE	TRUE
POR	TRUE	TRUE	FALSE	TRUE
CSK	TRUE	TRUE	FALSE	TRUE
GLE1	FALSE	FALSE	FALSE	TRUE
GOLGA4	FALSE	FALSE	FALSE	FALSE
APPL2	FALSE	FALSE	FALSE	FALSE
PTPN1	TRUE	TRUE	FALSE	TRUE
PTPN2	TRUE	TRUE	FALSE	TRUE
UXS1	FALSE	FALSE	FALSE	FALSE
RFC5	TRUE	TRUE	FALSE	TRUE
GNPDA1	TRUE	TRUE	FALSE	TRUE
GGNBP2	FALSE	FALSE	FALSE	FALSE
DSN1	FALSE	FALSE	FALSE	TRUE
ISL2	FALSE	FALSE	FALSE	FALSE
LYAR	FALSE	FALSE	FALSE	FALSE
PHB	TRUE	TRUE	TRUE	TRUE
ALDH5A1	FALSE	FALSE	FALSE	FALSE
PPIA	TRUE	TRUE	TRUE	TRUE
WTAP	TRUE	TRUE	FALSE	TRUE
MARS1	TRUE	TRUE	FALSE	TRUE
INTS4	FALSE	FALSE	FALSE	FALSE
NPR3	TRUE	TRUE	FALSE	TRUE
RPL13	TRUE	TRUE	TRUE	TRUE
FUS	TRUE	TRUE	FALSE	TRUE
PPAT	TRUE	TRUE	FALSE	TRUE
EMC2	FALSE	FALSE	FALSE	TRUE
CERS2	TRUE	TRUE	FALSE	TRUE
CCNT1	TRUE	TRUE	FALSE	TRUE
TPRKB	TRUE	TRUE	FALSE	TRUE
SUCLG1	TRUE	TRUE	TRUE	TRUE
RPS23	TRUE	TRUE	TRUE	TRUE
CHM	FALSE	FALSE	FALSE	TRUE
PELP1	FALSE	TRUE	FALSE	TRUE
GPRC5A	TRUE	TRUE	FALSE	FALSE
ZCCHC8	FALSE	FALSE	FALSE	FALSE
KYAT1	FALSE	FALSE	FALSE	FALSE
STARD7	FALSE	FALSE	FALSE	FALSE
SRSF6	TRUE	TRUE	TRUE	TRUE
SH3BP4	TRUE	TRUE	FALSE	TRUE
TIAL1	TRUE	TRUE	FALSE	TRUE
PALS1	FALSE	TRUE	FALSE	TRUE
MPZL1	FALSE	FALSE	FALSE	FALSE
MRPL19	TRUE	TRUE	FALSE	TRUE
YME1L1	TRUE	TRUE	FALSE	TRUE
UMPS	TRUE	TRUE	FALSE	TRUE
C1R	FALSE	FALSE	FALSE	FALSE
MITF	TRUE	TRUE	FALSE	TRUE
TGM1	FALSE	FALSE	TRUE	FALSE
MEPCE	FALSE	FALSE	FALSE	FALSE
GOSR1	TRUE	TRUE	FALSE	TRUE
MALT1	TRUE	TRUE	FALSE	TRUE
IST1	TRUE	TRUE	FALSE	TRUE
SUGT1	TRUE	TRUE	FALSE	TRUE
XPO5	TRUE	TRUE	FALSE	TRUE
XPO7	TRUE	TRUE	FALSE	TRUE
TMEM199	FALSE	FALSE	FALSE	FALSE
IP6K2	FALSE	FALSE	FALSE	FALSE
OSTF1	FALSE	TRUE	FALSE	TRUE
C1QBP	FALSE	FALSE	FALSE	FALSE
LGMN	TRUE	TRUE	FALSE	TRUE
NMI	FALSE	FALSE	FALSE	FALSE
CLIP4	FALSE	FALSE	FALSE	FALSE
DHX38	TRUE	TRUE	FALSE	TRUE
DHX8	TRUE	TRUE	FALSE	TRUE
NT5C2	FALSE	TRUE	FALSE	FALSE
TAB1	FALSE	FALSE	FALSE	FALSE
GYS1	TRUE	TRUE	FALSE	TRUE
VTI1B	TRUE	FALSE	FALSE	TRUE
RBM6	FALSE	FALSE	FALSE	FALSE
ASH2L	FALSE	FALSE	FALSE	FALSE
BBX	FALSE	FALSE	FALSE	FALSE
DAAM1	FALSE	FALSE	FALSE	FALSE
DLGAP5	TRUE	TRUE	FALSE	TRUE
NDUFV2	TRUE	TRUE	FALSE	TRUE
NDUFB10	TRUE	TRUE	FALSE	TRUE
PRIM2	FALSE	TRUE	FALSE	TRUE
DDX49	TRUE	TRUE	FALSE	TRUE
PPP2R1A	TRUE	TRUE	TRUE	TRUE
KPNA2	TRUE	TRUE	TRUE	TRUE
EIF4A1	TRUE	TRUE	TRUE	TRUE
FBXO7	TRUE	TRUE	FALSE	TRUE
CLK3	FALSE	FALSE	FALSE	TRUE
HK1	TRUE	TRUE	FALSE	TRUE
SEPTIN10	TRUE	TRUE	FALSE	TRUE
NUCB1	TRUE	TRUE	TRUE	TRUE
CASP9	FALSE	FALSE	FALSE	FALSE
KATNA1	FALSE	FALSE	FALSE	TRUE
LMAN2	TRUE	TRUE	FALSE	TRUE
ZNF460	TRUE	TRUE	FALSE	TRUE
ZNF658	FALSE	FALSE	FALSE	FALSE
RPF2	TRUE	TRUE	FALSE	TRUE
PREB	FALSE	FALSE	FALSE	FALSE
POLR1G	TRUE	TRUE	FALSE	TRUE
MANF	TRUE	TRUE	FALSE	TRUE
NUP93	TRUE	TRUE	TRUE	TRUE
PPP2R1B	TRUE	TRUE	FALSE	TRUE
SRPK1	TRUE	TRUE	FALSE	TRUE
CENPU	FALSE	FALSE	FALSE	FALSE
G6PD	TRUE	TRUE	TRUE	TRUE
GLOD4	TRUE	TRUE	FALSE	TRUE
LRPAP1	TRUE	TRUE	FALSE	FALSE
NSUN4	FALSE	FALSE	FALSE	FALSE
RTCA	FALSE	TRUE	FALSE	TRUE
SPAG5	TRUE	TRUE	FALSE	TRUE
PFAS	TRUE	TRUE	TRUE	TRUE
NAB1	TRUE	TRUE	FALSE	TRUE
CAND1	TRUE	TRUE	FALSE	TRUE
NAA25	FALSE	FALSE	FALSE	FALSE
MTG1	FALSE	FALSE	FALSE	FALSE
NOC3L	TRUE	TRUE	FALSE	TRUE
PPP4R1	FALSE	FALSE	FALSE	FALSE
MAP1S	FALSE	FALSE	FALSE	FALSE
RNMT	FALSE	FALSE	FALSE	TRUE
EXD2	FALSE	FALSE	FALSE	FALSE
UBTF	TRUE	TRUE	FALSE	TRUE
PNN	TRUE	TRUE	FALSE	TRUE
LCMT2	FALSE	TRUE	FALSE	FALSE
TYMS	TRUE	TRUE	TRUE	TRUE
MRPL18	TRUE	TRUE	FALSE	TRUE
HBS1L	TRUE	TRUE	FALSE	TRUE
MOGS	FALSE	FALSE	FALSE	FALSE
NOP56	TRUE	TRUE	FALSE	TRUE
ACSL1	TRUE	TRUE	FALSE	TRUE
NLN	TRUE	TRUE	FALSE	TRUE
CUL7	FALSE	FALSE	FALSE	FALSE
ASB6	FALSE	FALSE	FALSE	FALSE
HERC4	TRUE	TRUE	FALSE	TRUE
GTF2I	TRUE	TRUE	FALSE	TRUE
FAF1	TRUE	TRUE	FALSE	TRUE
XPOT	FALSE	FALSE	FALSE	FALSE
NOP14	TRUE	TRUE	FALSE	TRUE
DNAJC3	FALSE	FALSE	FALSE	TRUE
PTDSS1	TRUE	TRUE	FALSE	FALSE
RAP1A	FALSE	FALSE	FALSE	FALSE
SPOP	FALSE	FALSE	FALSE	TRUE
CREB3L2	FALSE	FALSE	FALSE	FALSE
MED14	FALSE	FALSE	FALSE	FALSE
GOLGA5	FALSE	FALSE	FALSE	FALSE
PPIE	FALSE	FALSE	FALSE	FALSE
ZFP14	FALSE	FALSE	FALSE	FALSE
ASS1	FALSE	FALSE	FALSE	TRUE
AUP1	TRUE	TRUE	FALSE	TRUE
FMR1	TRUE	TRUE	FALSE	TRUE
CEP78	FALSE	FALSE	FALSE	FALSE
VPS26C	TRUE	FALSE	FALSE	FALSE
TMEM147	FALSE	FALSE	FALSE	FALSE
ATP5PF	FALSE	FALSE	FALSE	FALSE
ISY1	FALSE	FALSE	FALSE	FALSE
SNRPG	TRUE	FALSE	FALSE	TRUE
ERCC2	TRUE	TRUE	FALSE	TRUE
DRG2	TRUE	TRUE	FALSE	TRUE
GLUL	TRUE	TRUE	FALSE	TRUE
ZNF593	FALSE	FALSE	FALSE	FALSE
COL4A1	TRUE	TRUE	FALSE	TRUE
ARHGAP18	FALSE	FALSE	FALSE	FALSE
ARNT	TRUE	TRUE	FALSE	TRUE
KIF2A	TRUE	TRUE	FALSE	TRUE
PFKFB2	FALSE	FALSE	FALSE	TRUE
MYO1B	TRUE	TRUE	FALSE	TRUE
Q4LE74	FALSE	FALSE	FALSE	FALSE
GRB2	FALSE	FALSE	FALSE	TRUE
EIF3L	TRUE	TRUE	FALSE	TRUE
RBFOX2	TRUE	TRUE	FALSE	TRUE
SMYD3	FALSE	TRUE	FALSE	FALSE
WDR46	TRUE	TRUE	FALSE	TRUE
ARCN1	TRUE	TRUE	FALSE	TRUE
DHFR	TRUE	TRUE	FALSE	TRUE
RDX	TRUE	TRUE	FALSE	TRUE
RIOK3	FALSE	TRUE	FALSE	TRUE
RPS19	TRUE	TRUE	TRUE	TRUE
IFT27	FALSE	FALSE	FALSE	FALSE
TSPO	TRUE	FALSE	FALSE	TRUE
MCM5	TRUE	TRUE	TRUE	TRUE
SNU13	TRUE	TRUE	FALSE	TRUE
STX12	FALSE	TRUE	FALSE	FALSE
PSMD10	TRUE	TRUE	FALSE	TRUE
HMGCL	FALSE	FALSE	FALSE	FALSE
MBNL3	TRUE	FALSE	FALSE	TRUE
NRDC	TRUE	TRUE	FALSE	TRUE
OSBPL9	TRUE	TRUE	FALSE	TRUE
DDAH1	FALSE	TRUE	FALSE	TRUE
NFIA	FALSE	FALSE	FALSE	FALSE
MRPL43	TRUE	TRUE	FALSE	FALSE
COG2	FALSE	FALSE	FALSE	FALSE
PALM2AKAP2	FALSE	FALSE	FALSE	FALSE
Q658U3	FALSE	TRUE	FALSE	TRUE
CD55	TRUE	TRUE	FALSE	TRUE
PFDN2	TRUE	TRUE	FALSE	TRUE
NFXL1	FALSE	FALSE	FALSE	FALSE
TRIM5	FALSE	FALSE	FALSE	FALSE
CASP14	FALSE	FALSE	TRUE	FALSE
RPS4X	TRUE	TRUE	TRUE	TRUE
RPL31	TRUE	TRUE	TRUE	TRUE
LYZ	TRUE	FALSE	FALSE	FALSE
DAP	FALSE	FALSE	FALSE	FALSE
ARPC3	TRUE	TRUE	FALSE	TRUE
AP3S1	FALSE	FALSE	FALSE	FALSE
S100A9	FALSE	FALSE	FALSE	FALSE
H3-3B	TRUE	TRUE	FALSE	TRUE
H4C8	TRUE	TRUE	TRUE	TRUE
RPS28	TRUE	TRUE	FALSE	TRUE
H2BC5	TRUE	TRUE	TRUE	TRUE
RPS15A	TRUE	TRUE	FALSE	TRUE
RNF7	FALSE	FALSE	FALSE	TRUE
COPS6	TRUE	TRUE	FALSE	TRUE
PFDN4	FALSE	FALSE	FALSE	TRUE
LSM3	TRUE	TRUE	FALSE	TRUE
RAB32	TRUE	TRUE	FALSE	FALSE
GABARAP	FALSE	FALSE	FALSE	TRUE
IDH1	TRUE	TRUE	TRUE	TRUE
Q9UG77	FALSE	FALSE	FALSE	FALSE
NFS1	TRUE	TRUE	FALSE	TRUE
PRKAR1A	TRUE	TRUE	FALSE	TRUE
EHD1	TRUE	TRUE	FALSE	TRUE
CEBPZ	FALSE	FALSE	FALSE	TRUE
HNRNPC	TRUE	TRUE	TRUE	TRUE
MAPRE3	FALSE	FALSE	FALSE	FALSE
RNGTT	FALSE	FALSE	FALSE	FALSE
USP1	TRUE	TRUE	FALSE	TRUE
PPM1G	TRUE	TRUE	FALSE	TRUE
PDHX	TRUE	TRUE	FALSE	TRUE
SAR1A	TRUE	TRUE	FALSE	TRUE
HIRIP3	TRUE	TRUE	FALSE	TRUE
CDC42EP4	FALSE	FALSE	FALSE	FALSE
PDCD4	TRUE	TRUE	FALSE	TRUE
SRSF3	TRUE	TRUE	FALSE	TRUE
KIF18A	TRUE	TRUE	FALSE	TRUE
TUBB2A	TRUE	TRUE	FALSE	TRUE
F3	TRUE	TRUE	FALSE	FALSE
COPS2	TRUE	TRUE	FALSE	TRUE
SSR1	FALSE	FALSE	FALSE	FALSE
JAG1	FALSE	FALSE	FALSE	FALSE
CDC7	FALSE	FALSE	FALSE	FALSE
SHKBP1	TRUE	TRUE	FALSE	TRUE
GUSB	FALSE	FALSE	FALSE	FALSE
GPAA1	TRUE	TRUE	FALSE	TRUE
MAP7	TRUE	TRUE	FALSE	TRUE
TRMT1L	FALSE	FALSE	FALSE	FALSE
IRAK2	TRUE	TRUE	FALSE	TRUE
CDCA3	FALSE	TRUE	FALSE	FALSE
SCP2	TRUE	TRUE	FALSE	TRUE
KCNAB2	FALSE	TRUE	FALSE	TRUE
PRPF3	TRUE	TRUE	FALSE	TRUE
ZW10	TRUE	TRUE	FALSE	TRUE
MINPP1	FALSE	FALSE	FALSE	FALSE
REPS1	FALSE	FALSE	FALSE	FALSE
RPA2	TRUE	TRUE	FALSE	TRUE
GTF2H1	TRUE	TRUE	FALSE	TRUE
HARS2	TRUE	TRUE	FALSE	TRUE
NUP42	FALSE	TRUE	FALSE	TRUE
ATP6V0D1	TRUE	TRUE	FALSE	TRUE
TGFB2	TRUE	TRUE	FALSE	TRUE
CAPZB	TRUE	TRUE	FALSE	TRUE
MTHFD2	TRUE	TRUE	FALSE	TRUE
BCAS2	TRUE	TRUE	FALSE	TRUE
CHAF1B	TRUE	TRUE	FALSE	TRUE
RPL3L	FALSE	FALSE	FALSE	FALSE
PNO1	TRUE	TRUE	FALSE	TRUE
PLK1	TRUE	TRUE	FALSE	TRUE
TDG	TRUE	FALSE	FALSE	TRUE
ACOX3	TRUE	TRUE	FALSE	FALSE
MRPL38	TRUE	TRUE	FALSE	TRUE
NIT1	FALSE	FALSE	FALSE	FALSE
ATF7	TRUE	TRUE	FALSE	FALSE
B2R8Y6	TRUE	TRUE	FALSE	TRUE
SLC25A15	FALSE	FALSE	FALSE	FALSE
TXNL1	TRUE	TRUE	FALSE	TRUE
GSTO1	TRUE	TRUE	FALSE	TRUE
NSL1	FALSE	FALSE	FALSE	FALSE
KTI12	FALSE	FALSE	FALSE	FALSE
TMEM109	TRUE	TRUE	TRUE	TRUE
GMDS	FALSE	FALSE	FALSE	FALSE
NSRP1	TRUE	TRUE	FALSE	TRUE
NCLN	TRUE	TRUE	FALSE	TRUE
YES1	TRUE	TRUE	FALSE	TRUE
SCAF11	TRUE	TRUE	FALSE	TRUE
AGO1	TRUE	TRUE	FALSE	FALSE
GNPAT	FALSE	FALSE	FALSE	FALSE
[truncated: 3,276 more rows]
