# Supplementary material for: THRONCAT: metabolic labeling of newly synthesized proteins using a bioorthogonal threonine analog
Source: Nat Commun. 2023 Jun 8;14:3367. doi: 10.1038/s41467-023-39063-7 (PMC10250548; doi:10.1038/s41467-023-39063-7)
Supplement: Supplementary file 10 — Source Data [file 41467_2023_39063_MOESM10_ESM.xlsx]

## Sheet: Fig. 2d
Black outlines indicate the cropped areas of gels shown in Fig. 2e

## Sheet: Fig. 2e
Black outlines indicate the cropped areas of gels shown in Fig. 2e

## Sheet: Fig. 2f
Black outlines indicate the cropped areas of gels shown in Fig. 2f

## Sheet: Fig. 2g
		βES 4 mM						βES 1 mM						Chloramphenicol						Neg. control
	Time	Replicate 1	Replicate 2	Replicate 3	Replicate 4	Replicate 5	Replicate 6	Replicate 1	Replicate 2	Replicate 3	Replicate 4	Replicate 5	Replicate 6	Replicate 1	Replicate 2	Replicate 3	Replicate 4	Replicate 5	Replicate 6	Replicate 1	Replicate 2	Replicate 3	Replicate 4	Replicate 5	Replicate 6
	0:06:13	0.102	0.103	0.102	0.103	0.102	0.104	0.103	0.103	0.103	0.102	0.102	0.103	0.103	0.105	0.104	0.104	0.104	0.103	0.103	0.104	0.105	0.103	0.102	0.104
	0:42:13	0.102	0.102	0.102	0.103	0.102	0.104	0.104	0.101	0.103	0.103	0.103	0.103	0.102	0.104	0.103	0.103	0.103	0.104	0.103	0.104	0.105	0.104	0.103	0.104
	1:18:13	0.103	0.104	0.103	0.104	0.103	0.105	0.104	0.102	0.104	0.103	0.104	0.104	0.102	0.103	0.103	0.103	0.103	0.103	0.104	0.105	0.106	0.105	0.104	0.105
	1:54:13	0.106	0.106	0.105	0.106	0.105	0.107	0.106	0.104	0.106	0.106	0.106	0.106	0.101	0.103	0.103	0.103	0.102	0.103	0.106	0.108	0.108	0.107	0.106	0.107
	2:30:13	0.108	0.11	0.109	0.11	0.109	0.111	0.11	0.108	0.11	0.11	0.11	0.11	0.101	0.103	0.103	0.103	0.102	0.104	0.11	0.111	0.111	0.11	0.11	0.111
	3:06:13	0.114	0.116	0.115	0.116	0.115	0.117	0.115	0.113	0.115	0.115	0.115	0.116	0.101	0.103	0.103	0.102	0.102	0.103	0.115	0.117	0.117	0.116	0.115	0.117
	3:42:13	0.124	0.127	0.125	0.127	0.125	0.128	0.124	0.121	0.124	0.124	0.124	0.124	0.101	0.103	0.103	0.102	0.102	0.102	0.122	0.125	0.125	0.124	0.123	0.125
	4:18:13	0.139	0.143	0.141	0.144	0.142	0.144	0.138	0.134	0.137	0.137	0.137	0.139	0.101	0.103	0.103	0.103	0.102	0.102	0.133	0.137	0.138	0.137	0.136	0.137
	4:54:13	0.162	0.166	0.166	0.169	0.167	0.166	0.158	0.152	0.157	0.156	0.156	0.157	0.101	0.103	0.103	0.102	0.102	0.102	0.148	0.154	0.155	0.155	0.153	0.154
	5:30:13	0.193	0.197	0.198	0.201	0.199	0.197	0.189	0.18	0.185	0.188	0.187	0.189	0.101	0.103	0.102	0.102	0.102	0.102	0.169	0.185	0.185	0.184	0.181	0.181
	6:06:13	0.223	0.229	0.227	0.232	0.225	0.224	0.218	0.21	0.22	0.218	0.218	0.221	0.101	0.103	0.102	0.102	0.102	0.102	0.193	0.213	0.214	0.212	0.208	0.207
	6:42:13	0.247	0.254	0.26	0.259	0.26	0.254	0.238	0.235	0.244	0.241	0.246	0.242	0.101	0.103	0.102	0.102	0.102	0.102	0.214	0.233	0.238	0.233	0.231	0.228
	7:18:13	0.261	0.274	0.275	0.277	0.275	0.271	0.254	0.252	0.264	0.262	0.263	0.259	0.101	0.102	0.102	0.102	0.102	0.102	0.229	0.253	0.259	0.255	0.249	0.243
	7:54:13	0.27	0.283	0.287	0.291	0.284	0.29	0.272	0.265	0.281	0.275	0.281	0.275	0.1	0.102	0.102	0.102	0.101	0.101	0.241	0.269	0.272	0.27	0.266	0.258
	8:30:13	0.286	0.297	0.296	0.302	0.298	0.298	0.288	0.278	0.302	0.295	0.305	0.285	0.1	0.102	0.101	0.101	0.101	0.101	0.255	0.283	0.293	0.29	0.283	0.275
	9:06:13	0.291	0.3	0.31	0.316	0.303	0.307	0.302	0.286	0.306	0.311	0.326	0.309	0.1	0.101	0.101	0.101	0.101	0.101	0.266	0.308	0.324	0.315	0.297	0.293
	9:42:13	0.299	0.303	0.314	0.331	0.306	0.314	0.315	0.3	0.317	0.324	0.329	0.32	0.1	0.101	0.101	0.101	0.101	0.101	0.27	0.298	0.326	0.32	0.296	0.293
	10:18:13	0.305	0.309	0.316	0.32	0.306	0.313	0.322	0.301	0.33	0.332	0.342	0.326	0.1	0.101	0.101	0.101	0.101	0.101	0.271	0.299	0.323	0.316	0.307	0.3
	10:54:13	0.315	0.314	0.317	0.328	0.306	0.309	0.335	0.298	0.338	0.344	0.355	0.331	0.1	0.101	0.101	0.101	0.101	0.101	0.272	0.302	0.332	0.319	0.307	0.3
	11:30:13	0.322	0.321	0.318	0.33	0.309	0.308	0.343	0.294	0.342	0.344	0.362	0.344	0.1	0.102	0.101	0.101	0.101	0.101	0.282	0.295	0.332	0.325	0.297	0.295

## Sheet: Fig. 2h
Black outlines indicate the cropped areas of gels shown in Fig. 2h

## Sheet: Fig. 3a
Analogue concentration (μM)	β-ES			HPG
4	1987	2176	1690	1325	1256	1196
10	2999	3106	2574	1184	1154	1038
40	7586	8069	5207	1230	1221	1149
100	17952	20214	11439	1441	1589	1409
400	72379	50374	46637	2285	4560	2345
1000	167001	120417	103590	2878	3287	3123
4000	243481	242913	249760	7318	7513	7906

## Sheet: Fig. 3b
BES complete	HPG complete	HPG Met-free	BES Thr-free	BES complete + CHX	HPG complete + CHX	HPG Met-free + CHX	BES Thr-free + CHx
56103	1196	62841	72937	2885	1058	1349	8189
51086	921	67313	71273	3137	1261	1725	8864
52018	1085	62597	75287	3413	974	1739	9075

## Sheet: Fig. 3c
Source images are available upon request

## Sheet: Fig. 3d
Time (min)	β-ES			HPG
0	932	950	930	964	1043	840
1	1295	1164	1290	2943	2838	2009
2	1839	1957	1919	2681	2312	2379
4	6681	5888	5954	2485	3087	2864
6	28784	26053	21587	4250	2166	3258
15	82216	57158	55805	3173	2568	2796
30	159065	170303	165194	4241	4090	3163
60	245740	239377	243781	5245	5160	5421

## Sheet: Fig. 3e
	β-ES			HPG
100% Analog	102.133	103.32	94.5464	84.2542	100.885	114.859
1:32	102.133	103.32	94.5464	84.1694	64.2468	46.7404
1:16	87.4293	84.7917	78.3104	26.0265	20.5514	15.0762
1:4	18.8169	18.7527	11.1698	2.09117	2.04878	1.99226
100% Thr-/Met	0.069339	0.12942	0.145479	0.803969	0.803969	0.757341

[truncated: 42 more sheets: Fig. 3f , Fig. 4b, Fig. 4c, Fig. 4e, Fig. 4f, Fig. 4g, Fig. 4h, Fig. 4i, Fig. 5b, Fig. 5c, Fig. 5d, Fig. 5e, Fig. 5f, Fig. 5g, Fig. 5h, Fig. 5i, Supp. Fig. 2, Supp. Fig. 3, Supp. Fig. 4, Supp. Fig. 5 …]
